# Supplementary material for: Prioritizing and characterizing functionally relevant genes across human tissues
Source: PLoS Comput Biol. 2021 Jul 16;17(7):e1009194. doi: 10.1371/journal.pcbi.1009194 (PMC8284802; doi:10.1371/journal.pcbi.1009194)
Supplement: S1 Data — (TSV) [file pcbi.1009194.s003.tsv]

Gene	Tissue	Label	Probability
CIDEC	Adipose Tissue	P	0.967963636
NR1H3	Adipose Tissue	U	0.96232444
STAT5A	Adipose Tissue	U	0.960866988
KDR	Adipose Tissue	U	0.960319281
PPARG	Adipose Tissue	P	0.945495188
PNPLA2	Adipose Tissue	U	0.943364024
EBF1	Adipose Tissue	U	0.941477001
GHR	Adipose Tissue	U	0.931113064
MGST1	Adipose Tissue	U	0.929484546
G0S2	Adipose Tissue	U	0.927090406
ADIPOQ	Adipose Tissue	U	0.923648715
TNIP2	Adipose Tissue	U	0.923608422
SNW1	Adipose Tissue	U	0.92275095
TIE1	Adipose Tissue	U	0.922608078
NEDD9	Adipose Tissue	U	0.921043873
EBF3	Adipose Tissue	U	0.920992434
ACOT1	Adipose Tissue	U	0.918042719
ACVR1C	Adipose Tissue	U	0.91802913
ABLIM3	Adipose Tissue	U	0.91618067
WNT11	Adipose Tissue	U	0.912237525
ZNF423	Adipose Tissue	U	0.909259796
PLIN1	Adipose Tissue	P	0.90776813
MMRN2	Adipose Tissue	U	0.907185197
SMAD3	Adipose Tissue	U	0.905838192
FLT4	Adipose Tissue	U	0.902769208
MECOM	Adipose Tissue	U	0.90173322
RSG1	Adipose Tissue	U	0.900084257
TGFBR2	Adipose Tissue	U	0.89958775
NFKB1	Adipose Tissue	U	0.89840138
SNRK	Adipose Tissue	U	0.897462308
PIK3R3	Adipose Tissue	U	0.894078434
CUL3	Adipose Tissue	U	0.893745899
HLX	Adipose Tissue	U	0.892046034
EP300	Adipose Tissue	U	0.89140588
PEX11A	Adipose Tissue	U	0.8896752
CTNNB1	Adipose Tissue	U	0.887166381
FUS	Adipose Tissue	U	0.885463655
ACACB	Adipose Tissue	U	0.884234786
SNIP1	Adipose Tissue	U	0.884063601
ETS1	Adipose Tissue	U	0.883666277
SMAD1	Adipose Tissue	U	0.882401705
XRCC6	Adipose Tissue	U	0.880820513
AVPR2	Adipose Tissue	U	0.880560815
MDM2	Adipose Tissue	U	0.880507588
MAP1LC3B	Adipose Tissue	U	0.879631519
ARNT	Adipose Tissue	U	0.878830194
MYC	Adipose Tissue	U	0.878447533
ILF3	Adipose Tissue	U	0.878305674
DDB1	Adipose Tissue	U	0.877702951
EWSR1	Adipose Tissue	U	0.877204657
NR3C1	Adipose Tissue	U	0.876140416
IKBKG	Adipose Tissue	U	0.875736296
PDGFRB	Adipose Tissue	P	0.874651968
HNRNPD	Adipose Tissue	U	0.874610126
TIMP3	Adipose Tissue	U	0.87401855
RNF125	Adipose Tissue	U	0.873318732
GGT5	Adipose Tissue	U	0.873175263
PKN3	Adipose Tissue	U	0.873073936
SPRY2	Adipose Tissue	U	0.872460186
NXF1	Adipose Tissue	U	0.872161567
DSE	Adipose Tissue	U	0.872153997
CYP26B1	Adipose Tissue	U	0.871780813
PLA2G16	Adipose Tissue	U	0.870547354
S1PR1	Adipose Tissue	U	0.870415092
TRIM28	Adipose Tissue	U	0.869207263
NR5A2	Adipose Tissue	U	0.866700172
SIK2	Adipose Tissue	U	0.866380334
STOM	Adipose Tissue	U	0.86612922
ZNF521	Adipose Tissue	U	0.86513567
HDAC2	Adipose Tissue	U	0.865130484
HEXIM1	Adipose Tissue	U	0.864158332
INHBB	Adipose Tissue	U	0.863730907
HINT2	Adipose Tissue	U	0.862095773
MOV10	Adipose Tissue	U	0.861791611
SERINC3	Adipose Tissue	U	0.861147463
SMAD2	Adipose Tissue	U	0.860886872
HAX1	Adipose Tissue	U	0.860339701
BMPR1A	Adipose Tissue	U	0.859899819
JUN	Adipose Tissue	U	0.859808862
HDAC7	Adipose Tissue	U	0.85854888
MRAS	Adipose Tissue	U	0.857878506
CPNE2	Adipose Tissue	U	0.857285321
HSPA9	Adipose Tissue	U	0.856800139
MAPK14	Adipose Tissue	U	0.856565297
MED21	Adipose Tissue	U	0.855929911
GRB2	Adipose Tissue	U	0.855594754
MOCS1	Adipose Tissue	U	0.855357766
IGFBP3	Adipose Tissue	U	0.855308712
UVRAG	Adipose Tissue	U	0.854999781
LIMA1	Adipose Tissue	U	0.854586065
COL15A1	Adipose Tissue	U	0.854024172
SF3A2	Adipose Tissue	U	0.853632033
GLUL	Adipose Tissue	U	0.853269637
RB1CC1	Adipose Tissue	U	0.853136241
UBQLN1	Adipose Tissue	U	0.852658629
LATS1	Adipose Tissue	U	0.852656245
RELA	Adipose Tissue	U	0.852560937
IFNGR1	Adipose Tissue	U	0.852475286
NONO	Adipose Tissue	U	0.852457821
GSN	Adipose Tissue	U	0.851885617
KLF11	Adipose Tissue	U	0.851737559
SMAD4	Adipose Tissue	U	0.85097003
GLI3	Adipose Tissue	U	0.850957096
PPP1R15B	Adipose Tissue	U	0.85080266
HSF1	Adipose Tissue	U	0.850417912
PTEN	Adipose Tissue	P	0.850414634
CNTFR	Adipose Tissue	U	0.850202918
NPM1	Adipose Tissue	U	0.850150645
EPAS1	Adipose Tissue	U	0.849933743
RBM28	Adipose Tissue	P	0.849488258
LPL	Adipose Tissue	U	0.84942311
AIFM2	Adipose Tissue	U	0.848262608
GSE1	Adipose Tissue	U	0.848248005
RASD1	Adipose Tissue	U	0.847017348
MBD2	Adipose Tissue	U	0.846007288
SLIT3	Adipose Tissue	U	0.845964849
MSX1	Adipose Tissue	U	0.845843911
SNAI1	Adipose Tissue	U	0.845811188
SHC1	Adipose Tissue	U	0.844837368
HMGN2	Adipose Tissue	U	0.844387472
PML	Adipose Tissue	U	0.844218135
UBE2A	Adipose Tissue	U	0.84382695
TSG101	Adipose Tissue	U	0.843475699
MUC16	Adipose Tissue	U	0.843389452
NDUFAF4	Adipose Tissue	U	0.843362331
TERF2	Adipose Tissue	U	0.843322992
CDC42EP4	Adipose Tissue	U	0.843080223
ZNF326	Adipose Tissue	U	0.842932582
RAB1A	Adipose Tissue	U	0.842784107
CRLS1	Adipose Tissue	U	0.842090905
FZD4	Adipose Tissue	U	0.841927171
STX12	Adipose Tissue	U	0.841585517
PTPRQ	Adipose Tissue	U	0.84120506
MAP2K1	Adipose Tissue	U	0.840810716
TERF1	Adipose Tissue	U	0.840376258
ATXN3	Adipose Tissue	U	0.838353336
PAK2	Adipose Tissue	U	0.838309109
YWHAQ	Adipose Tissue	U	0.838206172
LRRK1	Adipose Tissue	U	0.837812364
SF1	Adipose Tissue	U	0.837431133
EIF3C	Adipose Tissue	U	0.837413728
OVOL2	Adipose Tissue	U	0.836451173
PCGF6	Adipose Tissue	U	0.836220324
STK3	Adipose Tissue	U	0.836163342
SIAH1	Adipose Tissue	U	0.835736215
CALCOCO2	Adipose Tissue	U	0.835223556
YES1	Adipose Tissue	U	0.835211575
RASSF1	Adipose Tissue	U	0.834571421
GMPR2	Adipose Tissue	U	0.834277511
SNX6	Adipose Tissue	U	0.834235072
CHD4	Adipose Tissue	U	0.833607137
KCTD12	Adipose Tissue	U	0.833510339
CCT3	Adipose Tissue	U	0.833393097
ARID4A	Adipose Tissue	U	0.832992196
TCF4	Adipose Tissue	U	0.832465053
SEC24B	Adipose Tissue	U	0.832379222
STUB1	Adipose Tissue	U	0.832374334
ATAD2B	Adipose Tissue	U	0.832183719
UBE3A	Adipose Tissue	U	0.832027256
KHDRBS1	Adipose Tissue	U	0.831712425
ILF2	Adipose Tissue	U	0.831184864
XIAP	Adipose Tissue	U	0.831143737
SUMO1	Adipose Tissue	U	0.830927372
YEATS4	Adipose Tissue	U	0.830620289
MYO1B	Adipose Tissue	U	0.830534041
VIM	Adipose Tissue	U	0.83045578
NOTCH1	Adipose Tissue	U	0.830314934
MED4	Adipose Tissue	U	0.829380751
MCM7	Adipose Tissue	U	0.829270542
PTPN12	Adipose Tissue	U	0.829040825
MAML1	Adipose Tissue	U	0.829024494
HGS	Adipose Tissue	U	0.828996599
STAT3	Adipose Tissue	U	0.828853786
URI1	Adipose Tissue	U	0.828833103
BRD7	Adipose Tissue	U	0.828785479
PDPN	Adipose Tissue	U	0.828774631
BCAP31	Adipose Tissue	U	0.828508973
UPF1	Adipose Tissue	U	0.828223109
SRRM1	Adipose Tissue	U	0.827843606
MED23	Adipose Tissue	U	0.827154338
CLOCK	Adipose Tissue	U	0.826881766
MID2	Adipose Tissue	U	0.826623321
TNS2	Adipose Tissue	U	0.826571882
NUDCD1	Adipose Tissue	U	0.826227427
TM4SF1	Adipose Tissue	U	0.826041698
DAB2	Adipose Tissue	U	0.825955153
CLTC	Adipose Tissue	U	0.825679064
PLXNA4	Adipose Tissue	U	0.825536668
HP1BP3	Adipose Tissue	U	0.825445175
DCTN2	Adipose Tissue	U	0.825184464
LMNA	Adipose Tissue	P	0.824991941
UBXN1	Adipose Tissue	U	0.824759483
SP3	Adipose Tissue	U	0.824731529
EDNRB	Adipose Tissue	U	0.82453531
MYCBP2	Adipose Tissue	U	0.824500144
ECE1	Adipose Tissue	U	0.823886991
NTRK1	Adipose Tissue	U	0.823827744
TAF5L	Adipose Tissue	U	0.823821545
SPTAN1	Adipose Tissue	U	0.823587477
ZNF304	Adipose Tissue	U	0.823301136
SNRNP27	Adipose Tissue	U	0.82281208
POLR2E	Adipose Tissue	U	0.822477162
EHMT1	Adipose Tissue	U	0.822329819
ASNA1	Adipose Tissue	U	0.82229048
MAX	Adipose Tissue	U	0.822187006
TRAF6	Adipose Tissue	U	0.822141945
ROBO4	Adipose Tissue	U	0.821882367
SRSF3	Adipose Tissue	U	0.82178551
MED6	Adipose Tissue	U	0.821504891
DDX3X	Adipose Tissue	U	0.821355522
AFF1	Adipose Tissue	U	0.82122618
PC	Adipose Tissue	U	0.820865273
RNF122	Adipose Tissue	U	0.820405722
MRPL58	Adipose Tissue	U	0.820367038
SMARCD2	Adipose Tissue	U	0.820003688
CTIF	Adipose Tissue	U	0.819910288
ZNF24	Adipose Tissue	U	0.819898009
DAPK1	Adipose Tissue	U	0.819651663
CDC27	Adipose Tissue	U	0.819407165
CDK6	Adipose Tissue	U	0.819353938
RABGEF1	Adipose Tissue	U	0.818795264
AKAP9	Adipose Tissue	U	0.818618417
SLC25A3	Adipose Tissue	U	0.818335056
PGM3	Adipose Tissue	U	0.818009496
TAF1B	Adipose Tissue	U	0.817843556
SWAP70	Adipose Tissue	U	0.817486405
UBR4	Adipose Tissue	U	0.81739378
EAPP	Adipose Tissue	U	0.817342401
IRF3	Adipose Tissue	U	0.817147374
TUFM	Adipose Tissue	U	0.816973269
FAM50A	Adipose Tissue	U	0.816814184
HDAC1	Adipose Tissue	U	0.816768229
AP2M1	Adipose Tissue	U	0.816768229
SPICE1	Adipose Tissue	U	0.816377282
SDCBP	Adipose Tissue	U	0.816142976
APPL1	Adipose Tissue	U	0.81605041
NR3C2	Adipose Tissue	U	0.815860391
ATXN1L	Adipose Tissue	U	0.81533879
CCT7	Adipose Tissue	U	0.814871967
KYAT1	Adipose Tissue	U	0.814542234
ANXA7	Adipose Tissue	U	0.814229846
TBP	Adipose Tissue	U	0.813715577
GNG11	Adipose Tissue	U	0.813672423
DEK	Adipose Tissue	U	0.813602328
CD36	Adipose Tissue	U	0.813399076
USHBP1	Adipose Tissue	U	0.813128054
TPT1	Adipose Tissue	U	0.812926888
CUL1	Adipose Tissue	U	0.812844157
C1QBP	Adipose Tissue	U	0.812787056
VLDLR	Adipose Tissue	U	0.812307596
RTCB	Adipose Tissue	U	0.812067389
SDE2	Adipose Tissue	U	0.811999142
E2F4	Adipose Tissue	U	0.811976254
RAC1	Adipose Tissue	U	0.811950624
LARP1	Adipose Tissue	U	0.811884403
AP1B1	Adipose Tissue	U	0.81179136
PLEKHG1	Adipose Tissue	U	0.81144309
NELFB	Adipose Tissue	U	0.811166763
ZBTB16	Adipose Tissue	U	0.810800552
SDPR	Adipose Tissue	U	0.81078589
SRP68	Adipose Tissue	U	0.810771167
YAF2	Adipose Tissue	U	0.810744047
PINX1	Adipose Tissue	U	0.81010896
GGNBP2	Adipose Tissue	U	0.810067117
RECQL	Adipose Tissue	U	0.810012996
PREX2	Adipose Tissue	U	0.810003638
RPS6KA3	Adipose Tissue	U	0.809995949
RAB3IL1	Adipose Tissue	U	0.80997324
CAT	Adipose Tissue	U	0.809868932
ARIH1	Adipose Tissue	U	0.809258521
RNPS1	Adipose Tissue	U	0.809155941
GALNT15	Adipose Tissue	U	0.808880627
EIF4EBP2	Adipose Tissue	U	0.808838487
PARP1	Adipose Tissue	U	0.808749616
RPA2	Adipose Tissue	U	0.808737695
HIVEP1	Adipose Tissue	U	0.808309615
PPT1	Adipose Tissue	U	0.808073938
CCT2	Adipose Tissue	U	0.807979643
FAM110C	Adipose Tissue	U	0.807351351
SH3GLB1	Adipose Tissue	U	0.807268202
TXNIP	Adipose Tissue	U	0.807264149
SRM	Adipose Tissue	U	0.807192564
KLHDC1	Adipose Tissue	U	0.807113886
CRTAP	Adipose Tissue	U	0.807061434
MGLL	Adipose Tissue	U	0.806942761
CNPPD1	Adipose Tissue	U	0.806906521
GABPA	Adipose Tissue	U	0.806879699
PHB2	Adipose Tissue	U	0.806852162
ACVR2A	Adipose Tissue	U	0.806804001
GPCPD1	Adipose Tissue	U	0.80672574
FLNB	Adipose Tissue	U	0.806622505
RRP8	Adipose Tissue	U	0.806522191
SH3KBP1	Adipose Tissue	U	0.806414723
CNOT8	Adipose Tissue	U	0.806349993
ARID1B	Adipose Tissue	U	0.806348205
ADAMTSL4	Adipose Tissue	U	0.806052089
SND1	Adipose Tissue	U	0.805848956
RBL2	Adipose Tissue	U	0.805842817
SLC18B1	Adipose Tissue	U	0.805784881
TEK	Adipose Tissue	U	0.805429101
IGBP1	Adipose Tissue	U	0.805415928
PRDX6	Adipose Tissue	U	0.805405438
AGTR1	Adipose Tissue	U	0.805336893
AMOTL2	Adipose Tissue	U	0.805321276
STAT5B	Adipose Tissue	U	0.805234194
HNRNPC	Adipose Tissue	U	0.805161178
CEBPZ	Adipose Tissue	U	0.804794252
PRKAR1A	Adipose Tissue	U	0.804315388
ZEB2	Adipose Tissue	U	0.804307818
E2F6	Adipose Tissue	U	0.803747535
BANP	Adipose Tissue	U	0.803510189
ETNK1	Adipose Tissue	U	0.8034814
RB1	Adipose Tissue	U	0.803139031
EPB41L3	Adipose Tissue	U	0.802907407
GABRE	Adipose Tissue	U	0.802832723
MEOX1	Adipose Tissue	U	0.802748382
SMURF2	Adipose Tissue	U	0.802548528
CCT6A	Adipose Tissue	U	0.802523971
SPAG9	Adipose Tissue	U	0.802437007
HUWE1	Adipose Tissue	U	0.802382946
FABP4	Adipose Tissue	U	0.802304685
RPN1	Adipose Tissue	U	0.802183211
FAF2	Adipose Tissue	U	0.801712036
TOR1AIP2	Adipose Tissue	U	0.801014006
PTPRS	Adipose Tissue	U	0.800951242
JAK1	Adipose Tissue	U	0.800732255
NDUFB2	Adipose Tissue	U	0.800153077
HNRNPF	Adipose Tissue	U	0.800113559
XRCC5	Adipose Tissue	U	0.799872637
DAXX	Adipose Tissue	U	0.799370527
ZUFSP	Adipose Tissue	U	0.79930526
PIR	Adipose Tissue	U	0.799093127
TBL1XR1	Adipose Tissue	U	0.799062967
MAPK1	Adipose Tissue	U	0.798721373
SPRY1	Adipose Tissue	U	0.798386872
CAV1	Adipose Tissue	P	0.798175156
CDC23	Adipose Tissue	U	0.797957957
WWOX	Adipose Tissue	U	0.797869623
CCDC50	Adipose Tissue	U	0.797860801
TCP1	Adipose Tissue	U	0.797847152
CAMK1	Adipose Tissue	U	0.797761858
PHF20L1	Adipose Tissue	U	0.797159612
FAM89A	Adipose Tissue	U	0.797085226
SRPX	Adipose Tissue	U	0.797048569
PECAM1	Adipose Tissue	U	0.796235383
SAV1	Adipose Tissue	U	0.796173394
CLEC14A	Adipose Tissue	U	0.795935571
TRMT61B	Adipose Tissue	U	0.795548737
SEM1	Adipose Tissue	U	0.795521677
SUGT1	Adipose Tissue	U	0.795272946
UBE2D3	Adipose Tissue	U	0.794978321
SMARCAD1	Adipose Tissue	U	0.794807613
AIP	Adipose Tissue	P	0.794746637
CDK11A	Adipose Tissue	U	0.794632733
PAX3	Adipose Tissue	U	0.794399679
SELENON	Adipose Tissue	U	0.794225991
SETDB1	Adipose Tissue	U	0.794212282
SPTBN1	Adipose Tissue	U	0.794201195
RMDN3	Adipose Tissue	U	0.794055223
MPZL1	Adipose Tissue	U	0.793916762
PTPN1	Adipose Tissue	U	0.79388696
KLF6	Adipose Tissue	U	0.793718338
PIGL	Adipose Tissue	U	0.79353416
40787	Adipose Tissue	U	0.793474257
NUP153	Adipose Tissue	U	0.793411314
EFTUD2	Adipose Tissue	U	0.793367684
RBP7	Adipose Tissue	U	0.793352664
IL6ST	Adipose Tissue	U	0.793274641
TAF15	Adipose Tissue	U	0.792952061
HSD17B10	Adipose Tissue	U	0.792884827
RIF1	Adipose Tissue	U	0.792868555
RAB5C	Adipose Tissue	U	0.792668641
SFPQ	Adipose Tissue	U	0.792662501
JMJD6	Adipose Tissue	U	0.792534769
TSC22D1	Adipose Tissue	U	0.79236418
IRAK1	Adipose Tissue	U	0.792166293
GPN1	Adipose Tissue	U	0.791790605
USP33	Adipose Tissue	U	0.791712701
VEGFB	Adipose Tissue	U	0.791637421
NUP107	Adipose Tissue	U	0.791607738
GATAD1	Adipose Tissue	U	0.791498125
VCP	Adipose Tissue	U	0.791435361
FTL	Adipose Tissue	U	0.791407287
NDN	Adipose Tissue	U	0.791401267
CHD1	Adipose Tissue	U	0.791364372
CPSF2	Adipose Tissue	U	0.791268885
LZTS2	Adipose Tissue	U	0.791040182
ATAD3A	Adipose Tissue	U	0.791033626
LIN7B	Adipose Tissue	U	0.790853977
PARK7	Adipose Tissue	U	0.790841401
ZNF746	Adipose Tissue	U	0.790613174
ZNF792	Adipose Tissue	U	0.790456176
ZNF621	Adipose Tissue	U	0.790394366
NCL	Adipose Tissue	U	0.790372968
BAD	Adipose Tissue	U	0.790252626
ADSL	Adipose Tissue	U	0.790097535
ZBTB8A	Adipose Tissue	U	0.789962709
DDI2	Adipose Tissue	U	0.789920509
ANKDD1A	Adipose Tissue	U	0.789891779
SIRT1	Adipose Tissue	U	0.789766967
TNIK	Adipose Tissue	U	0.789689243
YWHAB	Adipose Tissue	U	0.78960681
UBE2H	Adipose Tissue	U	0.789533556
EGFL6	Adipose Tissue	U	0.789240599
S100A10	Adipose Tissue	U	0.789208591
ZNF407	Adipose Tissue	U	0.788875759
DECR1	Adipose Tissue	U	0.788686693
TRIM37	Adipose Tissue	U	0.788537204
ATP5O	Adipose Tissue	U	0.788435698
CBLB	Adipose Tissue	U	0.788348556
ZNF624	Adipose Tissue	U	0.788315892
PHF21A	Adipose Tissue	U	0.78825444
SNX2	Adipose Tissue	U	0.788130879
EHD4	Adipose Tissue	U	0.7880916
UTP14A	Adipose Tissue	U	0.788080096
RTN4	Adipose Tissue	U	0.787842393
POLR2L	Adipose Tissue	U	0.787815154
RNF111	Adipose Tissue	U	0.787809134
APC	Adipose Tissue	P	0.787745595
ECD	Adipose Tissue	U	0.787673473
UBA2	Adipose Tissue	U	0.787334979
XRN2	Adipose Tissue	U	0.787319183
WTAP	Adipose Tissue	U	0.787155867
TEAD2	Adipose Tissue	U	0.787011981
SPSB1	Adipose Tissue	U	0.786920428
BTRC	Adipose Tissue	U	0.786900878
ZNF264	Adipose Tissue	U	0.786828518
ETFB	Adipose Tissue	U	0.78682667
UBE2V1	Adipose Tissue	U	0.786708176
MKLN1	Adipose Tissue	U	0.786505044
BRCA2	Adipose Tissue	U	0.786499321
TRIP6	Adipose Tissue	U	0.786131203
RRAGC	Adipose Tissue	U	0.786050975
ITSN1	Adipose Tissue	U	0.786000967
UPF2	Adipose Tissue	U	0.785837233
MYO1C	Adipose Tissue	U	0.785823703
PEX11B	Adipose Tissue	U	0.785137653
REST	Adipose Tissue	U	0.785076439
PALMD	Adipose Tissue	U	0.784892976
SUPT3H	Adipose Tissue	U	0.784736872
NRIP1	Adipose Tissue	U	0.784607053
XRN1	Adipose Tissue	U	0.7845065
TUBE1	Adipose Tissue	U	0.784407556
SNX9	Adipose Tissue	U	0.784265578
BIRC2	Adipose Tissue	U	0.784157693
TDG	Adipose Tissue	U	0.783883035
GNB1	Adipose Tissue	U	0.783870637
PIK3CA	Adipose Tissue	P	0.783649921
CRBN	Adipose Tissue	U	0.783501685
PSME3	Adipose Tissue	U	0.783458889
LARS	Adipose Tissue	U	0.78344655
PCGF2	Adipose Tissue	U	0.783368886
APBB1	Adipose Tissue	U	0.783188939
PMPCB	Adipose Tissue	U	0.782748103
TIMM50	Adipose Tissue	U	0.78268224
FAM175A	Adipose Tissue	U	0.782447577
RBPJ	Adipose Tissue	U	0.7823596
HBP1	Adipose Tissue	U	0.782356441
RAP1B	Adipose Tissue	U	0.782324255
PUS7	Adipose Tissue	U	0.782077074
UBE2E3	Adipose Tissue	U	0.781870008
RAD50	Adipose Tissue	U	0.781795502
FOXN2	Adipose Tissue	U	0.781730354
SKP2	Adipose Tissue	U	0.781638443
PCBP2	Adipose Tissue	U	0.781623602
TCOF1	Adipose Tissue	U	0.781455934
PICALM	Adipose Tissue	U	0.781386971
NMT1	Adipose Tissue	U	0.781332195
SLC35F5	Adipose Tissue	U	0.781267047
SNTB2	Adipose Tissue	U	0.781243682
PRKAA1	Adipose Tissue	U	0.78117764
RDH5	Adipose Tissue	U	0.781135082
SEH1L	Adipose Tissue	U	0.781086326
CIAO1	Adipose Tissue	U	0.781080544
TXNDC5	Adipose Tissue	U	0.780951023
ARID4B	Adipose Tissue	U	0.780831635
PSMB1	Adipose Tissue	U	0.780821383
JAGN1	Adipose Tissue	U	0.78076911
POT1	Adipose Tissue	U	0.780649006
DERL1	Adipose Tissue	U	0.78060776
TACC1	Adipose Tissue	U	0.78058815
MEN1	Adipose Tissue	P	0.780534565
AKT2	Adipose Tissue	U	0.780275702
ANXA5	Adipose Tissue	U	0.780250728
ZHX1	Adipose Tissue	U	0.780166984
GFPT1	Adipose Tissue	U	0.779833078
MEF2A	Adipose Tissue	U	0.779815674
ABCA5	Adipose Tissue	U	0.779574633
LRSAM1	Adipose Tissue	U	0.779560864
EEPD1	Adipose Tissue	U	0.779417098
RBX1	Adipose Tissue	U	0.779400945
DISC1	Adipose Tissue	U	0.7793836
GPD1	Adipose Tissue	U	0.779252529
DVL3	Adipose Tissue	U	0.779124558
AGO2	Adipose Tissue	U	0.778909087
ASB3	Adipose Tissue	U	0.778855681
COPS6	Adipose Tissue	U	0.77885443
RBMX	Adipose Tissue	U	0.77880007
KRR1	Adipose Tissue	U	0.778719664
UBE2I	Adipose Tissue	U	0.778456628
RNGTT	Adipose Tissue	U	0.778428614
RBM8A	Adipose Tissue	U	0.778391302
KDF1	Adipose Tissue	U	0.778206825
SAP30	Adipose Tissue	U	0.778123736
GTF2F1	Adipose Tissue	U	0.777882934
FARSB	Adipose Tissue	U	0.777810097
MRPS11	Adipose Tissue	U	0.777797759
LRP1	Adipose Tissue	U	0.777514875
UCHL5	Adipose Tissue	U	0.777453959
DCUN1D3	Adipose Tissue	U	0.777417302
TMOD3	Adipose Tissue	U	0.777289808
LONP1	Adipose Tissue	U	0.777289808
PSMD7	Adipose Tissue	U	0.77728188
E4F1	Adipose Tissue	U	0.777007341
STAG1	Adipose Tissue	U	0.776985466
POC1B	Adipose Tissue	U	0.776914358
GDPD5	Adipose Tissue	U	0.776831746
CHMP4B	Adipose Tissue	U	0.77680105
ERBB2	Adipose Tissue	U	0.776777208
HAUS2	Adipose Tissue	U	0.776768148
MGA	Adipose Tissue	U	0.776675642
SMU1	Adipose Tissue	U	0.776562393
APIP	Adipose Tissue	U	0.776405275
GATAD2B	Adipose Tissue	U	0.776341379
SF3B6	Adipose Tissue	U	0.776294112
CTTNBP2NL	Adipose Tissue	U	0.77628243
PBRM1	Adipose Tissue	U	0.776234925
CAD	Adipose Tissue	U	0.77621901
NUP98	Adipose Tissue	U	0.776184678
APBA3	Adipose Tissue	U	0.776177347
PDCD6IP	Adipose Tissue	U	0.77607739
NELFCD	Adipose Tissue	U	0.776049256
PDCL	Adipose Tissue	U	0.775868356
GOLPH3L	Adipose Tissue	U	0.775703073
CCT5	Adipose Tissue	U	0.77557385
HDAC8	Adipose Tissue	U	0.775385261
DICER1	Adipose Tissue	U	0.775264442
SCO1	Adipose Tissue	U	0.775251448
FZR1	Adipose Tissue	U	0.775109828
DLST	Adipose Tissue	U	0.775097549
PCGF1	Adipose Tissue	U	0.775081217
RINT1	Adipose Tissue	U	0.775070012
IKZF5	Adipose Tissue	U	0.774903357
KMT2D	Adipose Tissue	U	0.774666131
TBC1D15	Adipose Tissue	U	0.7746014
OGT	Adipose Tissue	U	0.774378479
PPP1R1A	Adipose Tissue	U	0.774346888
MSLN	Adipose Tissue	U	0.774335027
KDM6A	Adipose Tissue	U	0.773934484
PPFIA1	Adipose Tissue	U	0.773899853
ZNF397	Adipose Tissue	U	0.773862958
TRMT6	Adipose Tissue	U	0.773663402
MLH1	Adipose Tissue	U	0.773525357
CREBBP	Adipose Tissue	U	0.773107171
MORF4L2	Adipose Tissue	U	0.77308172
USP8	Adipose Tissue	U	0.772821009
PRMT5	Adipose Tissue	U	0.772724569
ZC3H6	Adipose Tissue	U	0.77249974
AKAP8	Adipose Tissue	U	0.772450387
ERCC6	Adipose Tissue	P	0.772396624
IPO11	Adipose Tissue	U	0.772285104
DCAF7	Adipose Tissue	U	0.772181749
EAF1	Adipose Tissue	U	0.771864831
NEDD1	Adipose Tissue	U	0.771654308
MDM4	Adipose Tissue	U	0.771614015
CPM	Adipose Tissue	U	0.771398962
EEF1D	Adipose Tissue	U	0.771303117
TFPT	Adipose Tissue	U	0.771153748
SNRNP200	Adipose Tissue	U	0.770906925
ZNF408	Adipose Tissue	U	0.770882964
CTPS2	Adipose Tissue	U	0.770854592
RFC5	Adipose Tissue	U	0.770842135
RNF11	Adipose Tissue	U	0.770753384
STAU1	Adipose Tissue	U	0.770718694
ELOVL5	Adipose Tissue	U	0.770652354
DDX52	Adipose Tissue	U	0.77061379
USP7	Adipose Tissue	U	0.770495951
BCOR	Adipose Tissue	U	0.770314991
FLI1	Adipose Tissue	U	0.770202637
ASXL1	Adipose Tissue	U	0.770077825
LIMD1	Adipose Tissue	U	0.770060778
XPO5	Adipose Tissue	U	0.769928932
PTRF	Adipose Tissue	P	0.769901156
DBN1	Adipose Tissue	U	0.769895494
ICK	Adipose Tissue	U	0.769864321
EIF4A3	Adipose Tissue	U	0.76979059
STAT2	Adipose Tissue	U	0.769640863
PSMA1	Adipose Tissue	U	0.769281209
ZBTB14	Adipose Tissue	U	0.769276559
RNF185	Adipose Tissue	U	0.769250989
HK1	Adipose Tissue	U	0.769216955
PPP5C	Adipose Tissue	U	0.769185543
PDK1	Adipose Tissue	U	0.768981457
SET	Adipose Tissue	U	0.768968642
SOX5	Adipose Tissue	U	0.768861234
NCBP3	Adipose Tissue	U	0.768833756
PCM1	Adipose Tissue	U	0.768728256
SAP30L	Adipose Tissue	U	0.768713117
GOSR1	Adipose Tissue	U	0.768644154
WHAMM	Adipose Tissue	U	0.768596947
AURKAIP1	Adipose Tissue	U	0.768587172
UNK	Adipose Tissue	U	0.768417001
PRKCA	Adipose Tissue	U	0.76830399
AATF	Adipose Tissue	U	0.768264651
NF1	Adipose Tissue	U	0.768249273
ECSCR	Adipose Tissue	U	0.768163681
RNF2	Adipose Tissue	U	0.768081844
CALM3	Adipose Tissue	U	0.767970979
PLOD3	Adipose Tissue	U	0.767948031
PIK3C2A	Adipose Tissue	U	0.767923057
BUD31	Adipose Tissue	U	0.767824292
PDHX	Adipose Tissue	U	0.767567098
CPSF6	Adipose Tissue	U	0.767488062
ERG	Adipose Tissue	U	0.767459273
PPP2R2A	Adipose Tissue	U	0.767377436
GABARAP	Adipose Tissue	U	0.767344117
FBXO31	Adipose Tissue	U	0.767122924
HCFC1	Adipose Tissue	U	0.76695019
NUP93	Adipose Tissue	U	0.766918361
GTF2E1	Adipose Tissue	U	0.766829431
MAPK8	Adipose Tissue	U	0.766653836
FAM117B	Adipose Tissue	U	0.766514122
LAMP2	Adipose Tissue	U	0.766478181
BMP1	Adipose Tissue	U	0.766430318
GTF2I	Adipose Tissue	U	0.766326904
RIOK1	Adipose Tissue	U	0.766143739
PDHA1	Adipose Tissue	U	0.766130507
ZMIZ1	Adipose Tissue	U	0.76602757
CDC73	Adipose Tissue	U	0.765900493
DLD	Adipose Tissue	U	0.765694678
VDAC1	Adipose Tissue	U	0.765634596
MAPK3	Adipose Tissue	U	0.765603006
GOLT1B	Adipose Tissue	U	0.765574276
SMDT1	Adipose Tissue	U	0.765561759
KAT6A	Adipose Tissue	U	0.765492618
UBP1	Adipose Tissue	U	0.765475631
HACL1	Adipose Tissue	U	0.765388608
MEF2D	Adipose Tissue	U	0.765343606
DOCK7	Adipose Tissue	U	0.765278339
HNRNPA1	Adipose Tissue	U	0.765170991
TEX10	Adipose Tissue	U	0.76509136
TMEM106C	Adipose Tissue	U	0.765075684
GAPVD1	Adipose Tissue	U	0.764935851
PAIP1	Adipose Tissue	U	0.764757156
MGMT	Adipose Tissue	U	0.764651954
IARS2	Adipose Tissue	U	0.764498234
WDR5	Adipose Tissue	U	0.764434755
ARNTL	Adipose Tissue	U	0.7642259
CFDP1	Adipose Tissue	U	0.764115572
MTF1	Adipose Tissue	U	0.764070988
SGF29	Adipose Tissue	U	0.76401484
VPS37A	Adipose Tissue	U	0.76397562
CLEC10A	Adipose Tissue	U	0.763949335
TNFRSF10B	Adipose Tissue	U	0.763910115
TARDBP	Adipose Tissue	U	0.763483167
FADS3	Adipose Tissue	U	0.763468564
TRIM32	Adipose Tissue	U	0.763459265
PDGFB	Adipose Tissue	U	0.763451576
ARID1A	Adipose Tissue	U	0.763332903
WNK1	Adipose Tissue	U	0.763244033
CDYL	Adipose Tissue	U	0.763124168
ADAMTS15	Adipose Tissue	U	0.763098598
DDX59	Adipose Tissue	U	0.763068259
CASP7	Adipose Tissue	U	0.762936056
HMG20A	Adipose Tissue	U	0.762878895
ORC2	Adipose Tissue	U	0.762833476
ACVR1	Adipose Tissue	U	0.762814403
SIN3B	Adipose Tissue	U	0.762730658
ZNF22	Adipose Tissue	U	0.762354553
WDR36	Adipose Tissue	U	0.762198448
SRSF4	Adipose Tissue	U	0.762186885
WNK2	Adipose Tissue	U	0.762158692
RBM17	Adipose Tissue	U	0.762156069
DST	Adipose Tissue	U	0.762016892
AFG3L2	Adipose Tissue	U	0.762010157
STX4	Adipose Tissue	U	0.761956394
GEMIN5	Adipose Tissue	U	0.761916876
ATM	Adipose Tissue	U	0.761860549
SF3B1	Adipose Tissue	U	0.761835694
YAP1	Adipose Tissue	U	0.761721849
NFIB	Adipose Tissue	U	0.761621714
ARMC8	Adipose Tissue	U	0.761576772
MARK3	Adipose Tissue	U	0.761507094
LRRC8C	Adipose Tissue	U	0.761202991
ITCH	Adipose Tissue	U	0.761052489
ZFY	Adipose Tissue	U	0.760986805
IARS	Adipose Tissue	U	0.760885715
BRPF1	Adipose Tissue	U	0.76074481
AKAP2	Adipose Tissue	U	0.760610402
TIMM13	Adipose Tissue	U	0.760587752
HMBOX1	Adipose Tissue	U	0.760582268
SEC16A	Adipose Tissue	U	0.76053369
AAMDC	Adipose Tissue	U	0.760496616
PTPRG	Adipose Tissue	U	0.760381937
DR1	Adipose Tissue	U	0.760201931
ACBD3	Adipose Tissue	U	0.760084987
DDX23	Adipose Tissue	U	0.76006341
VTI1B	Adipose Tissue	U	0.76006341
ADAMTS10	Adipose Tissue	U	0.759995818
LYRM4	Adipose Tissue	U	0.759817719
MTOR	Adipose Tissue	U	0.759805799
DBT	Adipose Tissue	U	0.759709716
ACSL1	Adipose Tissue	U	0.759633482
ERC1	Adipose Tissue	U	0.759570658
TCERG1	Adipose Tissue	U	0.759528518
37500	Adipose Tissue	U	0.75940156
PNRC2	Adipose Tissue	U	0.759377778
DECR2	Adipose Tissue	U	0.759324908
ING3	Adipose Tissue	U	0.759268522
IFI16	Adipose Tissue	U	0.759196222
CWF19L2	Adipose Tissue	U	0.759179652
F8	Adipose Tissue	U	0.758976042
NLGN2	Adipose Tissue	U	0.758971572
CREBRF	Adipose Tissue	U	0.758865714
DNAJB11	Adipose Tissue	U	0.758856237
CHCHD2	Adipose Tissue	U	0.75878644
CAPN2	Adipose Tissue	U	0.758577645
GTF3C3	Adipose Tissue	U	0.758556604
TP53RK	Adipose Tissue	U	0.758549333
C1orf109	Adipose Tissue	U	0.758508623
SRRM2	Adipose Tissue	U	0.758492529
MCPH1	Adipose Tissue	U	0.758264244
MCCC1	Adipose Tissue	U	0.758082509
UBR5	Adipose Tissue	U	0.758055449
CCT4	Adipose Tissue	U	0.758034527
USP4	Adipose Tissue	U	0.757958293
SMARCD1	Adipose Tissue	U	0.757924616
PSMD6	Adipose Tissue	U	0.757869363
PTPA	Adipose Tissue	U	0.757803619
PEX19	Adipose Tissue	U	0.757802606
NOVA2	Adipose Tissue	U	0.757787943
ZNF217	Adipose Tissue	U	0.757228851
BAZ1A	Adipose Tissue	U	0.757174134
NRBP1	Adipose Tissue	U	0.757158637
CFLAR	Adipose Tissue	U	0.757152438
RALY	Adipose Tissue	U	0.757128775
ZNF432	Adipose Tissue	U	0.757075906
ATP5G3	Adipose Tissue	U	0.757001162
NEDD8	Adipose Tissue	U	0.756941736
NIPSNAP3A	Adipose Tissue	U	0.756872237
WDR45	Adipose Tissue	U	0.756816447
ORC5	Adipose Tissue	U	0.756747544
TRA2A	Adipose Tissue	U	0.756704986
RCC1	Adipose Tissue	U	0.756634891
METTL14	Adipose Tissue	U	0.756535709
ERLIN2	Adipose Tissue	U	0.756507397
CD248	Adipose Tissue	U	0.756428123
USP24	Adipose Tissue	U	0.756392419
ORC3	Adipose Tissue	U	0.756347775
RBM43	Adipose Tissue	U	0.756325424
PCYT1A	Adipose Tissue	U	0.756184816
MED20	Adipose Tissue	U	0.756134808
TRAF3	Adipose Tissue	U	0.756085217
CDK8	Adipose Tissue	U	0.756058216
ADCY4	Adipose Tissue	U	0.755917728
NSFL1C	Adipose Tissue	U	0.755840421
EIF3E	Adipose Tissue	U	0.755812645
PAXIP1	Adipose Tissue	U	0.755775988
BAG4	Adipose Tissue	U	0.755731046
BCL2L1	Adipose Tissue	U	0.75564456
CEP162	Adipose Tissue	U	0.755574048
UBE2E1	Adipose Tissue	U	0.75554502
CEP63	Adipose Tissue	U	0.755525589
PCBP1	Adipose Tissue	U	0.755384862
CEBPA	Adipose Tissue	U	0.755374014
UBXN7	Adipose Tissue	U	0.75535363
ANKRD28	Adipose Tissue	U	0.755300939
TP53BP2	Adipose Tissue	U	0.755274832
UBE2D4	Adipose Tissue	U	0.755271494
ULK2	Adipose Tissue	U	0.755180776
AR	Adipose Tissue	U	0.75514847
COX6B1	Adipose Tissue	U	0.754954457
ZNF598	Adipose Tissue	U	0.754940033
ZC3H3	Adipose Tissue	U	0.754912972
FBXO3	Adipose Tissue	U	0.754531741
ZMYM2	Adipose Tissue	U	0.754479229
ANXA11	Adipose Tissue	U	0.754436612
COX14	Adipose Tissue	U	0.75440675
IMPDH2	Adipose Tissue	U	0.754386544
RICTOR	Adipose Tissue	U	0.754367352
WT1	Adipose Tissue	U	0.754364848
SSSCA1	Adipose Tissue	U	0.754294276
EEA1	Adipose Tissue	U	0.754238009
HSPB2	Adipose Tissue	U	0.754206955
RRBP1	Adipose Tissue	U	0.754151821
LSM6	Adipose Tissue	U	0.754068375
RCN1	Adipose Tissue	U	0.753748178
EEF1AKMT1	Adipose Tissue	U	0.753639162
RARS2	Adipose Tissue	U	0.75354898
PPP2R2D	Adipose Tissue	U	0.753408909
SFXN1	Adipose Tissue	U	0.753223836
AP1M1	Adipose Tissue	U	0.753189921
SDF4	Adipose Tissue	U	0.753113866
USP15	Adipose Tissue	U	0.753066361
NUMA1	Adipose Tissue	U	0.753053427
SERPING1	Adipose Tissue	U	0.752830625
HOXB7	Adipose Tissue	U	0.752465427
FAM199X	Adipose Tissue	U	0.752377093
ZNF266	Adipose Tissue	U	0.752318442
MAVS	Adipose Tissue	U	0.752240419
COX4I1	Adipose Tissue	U	0.752204537
ROCK1	Adipose Tissue	U	0.752187312
TMX1	Adipose Tissue	U	0.752175033
SF3B4	Adipose Tissue	U	0.752168715
STRN	Adipose Tissue	U	0.752146304
IMMT	Adipose Tissue	U	0.752127469
POLR1E	Adipose Tissue	U	0.7519629
PTMA	Adipose Tissue	U	0.751859188
RBM39	Adipose Tissue	U	0.751713216
TGFB1	Adipose Tissue	P	0.751501203
MSH6	Adipose Tissue	U	0.751439214
PIAS1	Adipose Tissue	U	0.751426041
IK	Adipose Tissue	U	0.751424134
PTPRM	Adipose Tissue	U	0.751360357
HRAS	Adipose Tissue	U	0.751353085
COPS8	Adipose Tissue	U	0.75129205
LATS2	Adipose Tissue	U	0.751291513
ELOC	Adipose Tissue	U	0.751280963
PDCD11	Adipose Tissue	U	0.751240551
EPS15	Adipose Tissue	U	0.751184225
CSNK1A1	Adipose Tissue	U	0.750987589
PSEN1	Adipose Tissue	U	0.750983059
SNRPB	Adipose Tissue	U	0.750929832
ACIN1	Adipose Tissue	U	0.750912309
DDX47	Adipose Tissue	U	0.750900209
PPP2CA	Adipose Tissue	U	0.750855088
WDR46	Adipose Tissue	U	0.750729382
CHRDL1	Adipose Tissue	U	0.750692427
SHOC2	Adipose Tissue	U	0.750604272
LRRC59	Adipose Tissue	U	0.750597715
PTGES3	Adipose Tissue	U	0.750551581
FBXL3	Adipose Tissue	U	0.750449598
RBBP7	Adipose Tissue	U	0.750367939
SMC1A	Adipose Tissue	U	0.750359893
CTNND1	Adipose Tissue	U	0.750211895
DHRS4	Adipose Tissue	U	0.75000447
PRKAB1	Adipose Tissue	U	0.749907136
TYK2	Adipose Tissue	U	0.749777198
INTS6	Adipose Tissue	U	0.749752402
CEP44	Adipose Tissue	U	0.74975127
CASK	Adipose Tissue	U	0.749553561
NCK2	Adipose Tissue	U	0.749416053
ZBTB2	Adipose Tissue	U	0.749361932
LEMD3	Adipose Tissue	U	0.749345005
REM1	Adipose Tissue	U	0.749310493
PGK1	Adipose Tissue	U	0.749304712
FKBP1A	Adipose Tissue	U	0.749164104
FLT1	Adipose Tissue	U	0.749151945
ZC3HAV1	Adipose Tissue	U	0.749055505
KTN1	Adipose Tissue	U	0.748841763
TBC1D9	Adipose Tissue	U	0.748839855
THOC2	Adipose Tissue	U	0.748813033
RBM25	Adipose Tissue	U	0.748780668
BCL7C	Adipose Tissue	U	0.748773932
MRPL12	Adipose Tissue	U	0.748682737
VAC14	Adipose Tissue	U	0.748674691
PPM1A	Adipose Tissue	U	0.748601079
TRAP1	Adipose Tissue	U	0.748545229
MRPL22	Adipose Tissue	U	0.748461425
ANAPC5	Adipose Tissue	U	0.748351693
RBBP4	Adipose Tissue	U	0.748313546
GRWD1	Adipose Tissue	U	0.748148978
TFG	Adipose Tissue	U	0.748072624
SNRPA1	Adipose Tissue	U	0.748027861
RAD18	Adipose Tissue	U	0.747994542
TFIP11	Adipose Tissue	U	0.747864723
ECHDC1	Adipose Tissue	U	0.747705698
FAHD1	Adipose Tissue	U	0.747696579
QRICH1	Adipose Tissue	U	0.747687757
KLHL20	Adipose Tissue	U	0.747664273
NOD1	Adipose Tissue	U	0.747243762
SP100	Adipose Tissue	U	0.74706322
SKI	Adipose Tissue	P	0.747037232
PPP2R1A	Adipose Tissue	U	0.747024119
TINF2	Adipose Tissue	U	0.746878922
TIMM9	Adipose Tissue	U	0.746878564
VAMP3	Adipose Tissue	U	0.746859014
CAMK2D	Adipose Tissue	U	0.746854246
RBM3	Adipose Tissue	U	0.746796608
BET1	Adipose Tissue	U	0.74675858
RAN	Adipose Tissue	U	0.746662676
PMS2	Adipose Tissue	U	0.746656716
DDX1	Adipose Tissue	U	0.746536493
UBE2E2	Adipose Tissue	U	0.746414125
CPSF7	Adipose Tissue	U	0.746283233
SLC19A3	Adipose Tissue	U	0.74621743
PSEN2	Adipose Tissue	U	0.746183097
CTDSPL2	Adipose Tissue	U	0.746024728
RXRA	Adipose Tissue	U	0.74601227
RAD23B	Adipose Tissue	U	0.746008337
DDX24	Adipose Tissue	U	0.745879531
BRMS1L	Adipose Tissue	U	0.745720625
DHX9	Adipose Tissue	U	0.745714545
PICK1	Adipose Tissue	U	0.745673776
LAP3	Adipose Tissue	U	0.74565047
TRIM21	Adipose Tissue	U	0.74539876
CEP350	Adipose Tissue	U	0.74538517
NUDCD3	Adipose Tissue	U	0.745262802
PTPN11	Adipose Tissue	U	0.745251536
EIF4B	Adipose Tissue	U	0.745158076
SPRY4	Adipose Tissue	U	0.74497968
CAST	Adipose Tissue	U	0.744972765
RAD21	Adipose Tissue	U	0.744793534
HELZ	Adipose Tissue	U	0.744755685
PRCP	Adipose Tissue	U	0.744739354
EMD	Adipose Tissue	U	0.74466908
RBM22	Adipose Tissue	U	0.74462992
SRCAP	Adipose Tissue	U	0.74452877
PUM3	Adipose Tissue	U	0.744522452
POM121	Adipose Tissue	U	0.744517863
ASCC2	Adipose Tissue	U	0.744517326
RAB7A	Adipose Tissue	U	0.744512141
FOXO3	Adipose Tissue	U	0.744374037
CHD7	Adipose Tissue	U	0.744356632
PLIN2	Adipose Tissue	U	0.744211793
PNN	Adipose Tissue	U	0.744203627
ZFC3H1	Adipose Tissue	U	0.744200289
CRNKL1	Adipose Tissue	U	0.744198799
MRPL11	Adipose Tissue	U	0.744024396
EDA	Adipose Tissue	U	0.743868351
MIER2	Adipose Tissue	U	0.743861914
KIAA1841	Adipose Tissue	U	0.743843317
RSBN1	Adipose Tissue	U	0.743796825
VKORC1L1	Adipose Tissue	U	0.743748784
TRIM24	Adipose Tissue	U	0.743745148
ZNF74	Adipose Tissue	U	0.743730664
DDOST	Adipose Tissue	U	0.743584275
MAF	Adipose Tissue	U	0.743428469
GTPBP4	Adipose Tissue	U	0.74336338
SRSF1	Adipose Tissue	U	0.743219435
BLOC1S5	Adipose Tissue	U	0.743203104
ANAPC10	Adipose Tissue	U	0.743196964
ARRB1	Adipose Tissue	U	0.743175328
SUPT6H	Adipose Tissue	U	0.743024349
ASAH1	Adipose Tissue	U	0.742854953
VPS50	Adipose Tissue	U	0.742739797
ASCC3	Adipose Tissue	U	0.74272114
BPTF	Adipose Tissue	U	0.742596745
PSMC5	Adipose Tissue	U	0.742273748
PIN1	Adipose Tissue	U	0.742176414
ROBO3	Adipose Tissue	U	0.742160082
LHX6	Adipose Tissue	U	0.742150068
VAPA	Adipose Tissue	U	0.742038429
DNAJC11	Adipose Tissue	U	0.741960943
ELAC2	Adipose Tissue	U	0.741925001
PPHLN1	Adipose Tissue	U	0.741832435
AP2B1	Adipose Tissue	U	0.741744936
CCDC85B	Adipose Tissue	U	0.741647363
PRPF3	Adipose Tissue	U	0.741641998
CHFR	Adipose Tissue	U	0.741591513
TOMM22	Adipose Tissue	U	0.741376877
MNT	Adipose Tissue	U	0.741232634
BCAR1	Adipose Tissue	U	0.74114877
OSBPL10	Adipose Tissue	U	0.741022348
EMC3	Adipose Tissue	U	0.74097532
KMT2A	Adipose Tissue	U	0.740953505
SNAPIN	Adipose Tissue	U	0.740900576
ATF4	Adipose Tissue	U	0.740891278
IKBKAP	Adipose Tissue	U	0.740798771
MID1	Adipose Tissue	U	0.740730286
NAA15	Adipose Tissue	U	0.740702391
NUDT21	Adipose Tissue	U	0.740658641
TMEM37	Adipose Tissue	U	0.740657032
METTL21B	Adipose Tissue	U	0.740624845
CARD8	Adipose Tissue	U	0.74059093
ABHD15	Adipose Tissue	U	0.740527987
POLR3F	Adipose Tissue	U	0.740481198
EEF1G	Adipose Tissue	U	0.740460396
NCOA4	Adipose Tissue	U	0.740433514
GNS	Adipose Tissue	U	0.74042803
RIPK2	Adipose Tissue	U	0.740003824
TXLNA	Adipose Tissue	U	0.73993516
MARK2	Adipose Tissue	U	0.739933074
EID1	Adipose Tissue	U	0.739852846
MIER1	Adipose Tissue	U	0.739843309
PSMC2	Adipose Tissue	U	0.739805102
WDR92	Adipose Tissue	U	0.739727557
EVC2	Adipose Tissue	U	0.739700615
SF3A1	Adipose Tissue	U	0.739617467
STX7	Adipose Tissue	U	0.739573181
MDFIC	Adipose Tissue	U	0.739504755
UPK1B	Adipose Tissue	U	0.73949796
DDX5	Adipose Tissue	U	0.739338815
SSR1	Adipose Tissue	U	0.739286363
CDC16	Adipose Tissue	U	0.739213347
SSBP2	Adipose Tissue	U	0.739156842
AHCY	Adipose Tissue	U	0.739121437
PSMG2	Adipose Tissue	U	0.739041865
XAB2	Adipose Tissue	U	0.73904115
MKL1	Adipose Tissue	U	0.739030123
GEMIN4	Adipose Tissue	U	0.738921702
MTMR12	Adipose Tissue	U	0.738817155
JKAMP	Adipose Tissue	U	0.738772571
MPHOSPH8	Adipose Tissue	U	0.738754988
CISD3	Adipose Tissue	U	0.738625944
USF3	Adipose Tissue	U	0.738581955
PLEKHF2	Adipose Tissue	U	0.738558471
CAPZA1	Adipose Tissue	U	0.738466918
RASSF9	Adipose Tissue	U	0.738359988
TATDN3	Adipose Tissue	U	0.738345981
CRY2	Adipose Tissue	U	0.738333464
SHMT2	Adipose Tissue	U	0.73825103
ANO6	Adipose Tissue	U	0.73814863
PSMC3	Adipose Tissue	U	0.73813206
FERMT2	Adipose Tissue	U	0.737874448
RFXAP	Adipose Tissue	U	0.737805784
PLEC	Adipose Tissue	U	0.737776875
RUNX1T1	Adipose Tissue	U	0.737751901
UTP20	Adipose Tissue	U	0.737640321
AQR	Adipose Tissue	U	0.737543046
MDC1	Adipose Tissue	U	0.737452924
GOLGA5	Adipose Tissue	U	0.73741442
PIK3C3	Adipose Tissue	U	0.737290442
SUV39H1	Adipose Tissue	U	0.7372486
LRP5L	Adipose Tissue	U	0.737238467
SMC2	Adipose Tissue	U	0.736972451
MED10	Adipose Tissue	U	0.736789525
CNOT2	Adipose Tissue	U	0.736783743
STK4	Adipose Tissue	U	0.73670733
UBE2K	Adipose Tissue	U	0.736690223
ATXN7	Adipose Tissue	U	0.736661017
DDX39A	Adipose Tissue	U	0.736625254
TMEM161A	Adipose Tissue	U	0.736581743
ZNF830	Adipose Tissue	U	0.736554086
PAK4	Adipose Tissue	U	0.736498117
PIBF1	Adipose Tissue	U	0.736464858
EXOSC10	Adipose Tissue	U	0.736063838
MRE11	Adipose Tissue	U	0.736015201
RARA	Adipose Tissue	U	0.735859632
MET	Adipose Tissue	U	0.735848248
EGR1	Adipose Tissue	U	0.735777378
TCTN3	Adipose Tissue	U	0.735758126
40422	Adipose Tissue	U	0.73568821
USP9X	Adipose Tissue	U	0.735346854
BLOC1S6	Adipose Tissue	U	0.73534447
ABL1	Adipose Tissue	U	0.735237956
PFDN1	Adipose Tissue	U	0.735221744
SMG1	Adipose Tissue	U	0.735181093
EXOSC6	Adipose Tissue	U	0.735068083
DAZAP2	Adipose Tissue	U	0.735037625
COIL	Adipose Tissue	U	0.735025406
TTBK2	Adipose Tissue	U	0.735005915
RIC3	Adipose Tissue	U	0.73495388
CREB1	Adipose Tissue	U	0.73486352
ASPH	Adipose Tissue	U	0.734790385
PAWR	Adipose Tissue	U	0.734656096
UBE2D2	Adipose Tissue	U	0.734597981
ARID5B	Adipose Tissue	U	0.734588087
MRPL18	Adipose Tissue	U	0.734517932
RAB11A	Adipose Tissue	U	0.734510243
SP1	Adipose Tissue	U	0.734508038
BCL10	Adipose Tissue	U	0.734490097
HNRNPM	Adipose Tissue	U	0.734455347
FCGRT	Adipose Tissue	U	0.73434937
NCOR2	Adipose Tissue	U	0.734346569
ATG10	Adipose Tissue	U	0.734240711
BRMS1	Adipose Tissue	U	0.734100759
ZBTB33	Adipose Tissue	U	0.734036148
DDB2	Adipose Tissue	U	0.734028995
POLR3D	Adipose Tissue	U	0.733992815
GNPDA2	Adipose Tissue	U	0.733969212
HOXD13	Adipose Tissue	U	0.733860075
TSNAX	Adipose Tissue	U	0.733844936
PSMA3	Adipose Tissue	U	0.733822167
SMG6	Adipose Tissue	U	0.733709157
WDR12	Adipose Tissue	U	0.733538568
STAT6	Adipose Tissue	U	0.733525395
FBXW11	Adipose Tissue	U	0.733517706
SNRNP40	Adipose Tissue	U	0.733458042
CRK	Adipose Tissue	U	0.733414412
RNF40	Adipose Tissue	U	0.733293116
RNF146	Adipose Tissue	U	0.733192563
ATG101	Adipose Tissue	U	0.733050466
TCF12	Adipose Tissue	U	0.733037591
TACR1	Adipose Tissue	U	0.732807696
QARS	Adipose Tissue	U	0.732574522
ING2	Adipose Tissue	U	0.732535005
RPS6KB1	Adipose Tissue	U	0.732517898
DZIP3	Adipose Tissue	U	0.732509136
DHRS7B	Adipose Tissue	U	0.732452333
CKS1B	Adipose Tissue	U	0.732430816
MATR3	Adipose Tissue	U	0.732410491
BRD1	Adipose Tissue	U	0.732381701
UFD1L	Adipose Tissue	U	0.732299328
ZNF131	Adipose Tissue	U	0.732140958
DCAF8	Adipose Tissue	U	0.731740773
NUP62	Adipose Tissue	U	0.731391847
RYBP	Adipose Tissue	U	0.731382489
TRMT13	Adipose Tissue	U	0.731347978
SNRPC	Adipose Tissue	U	0.731291234
DEPDC5	Adipose Tissue	U	0.731272697
ABI1	Adipose Tissue	U	0.731228352
HSPA12B	Adipose Tissue	U	0.731149375
GIMAP8	Adipose Tissue	U	0.731057048
DOCK6	Adipose Tissue	U	0.731055081
PGRMC1	Adipose Tissue	U	0.730958581
G3BP1	Adipose Tissue	U	0.730918229
CUL4A	Adipose Tissue	U	0.730852723
BCLAF1	Adipose Tissue	U	0.730813801
CCNC	Adipose Tissue	U	0.730679572
TRIM23	Adipose Tissue	U	0.730676234
ANAPC1	Adipose Tissue	U	0.730469823
WDR1	Adipose Tissue	U	0.730458021
HDGF	Adipose Tissue	U	0.730361998
BRD3	Adipose Tissue	U	0.730292439
PCCA	Adipose Tissue	U	0.730283976
TRIM8	Adipose Tissue	U	0.730279982
CDKN2C	Adipose Tissue	U	0.730217516
DNAJC7	Adipose Tissue	U	0.730152547
BAG6	Adipose Tissue	U	0.73014307
NPTN	Adipose Tissue	U	0.730121911
WRN	Adipose Tissue	P	0.730079472
CEP89	Adipose Tissue	U	0.729984641
FKBP9	Adipose Tissue	U	0.729947746
AGO3	Adipose Tissue	U	0.729905903
ABCD1	Adipose Tissue	U	0.729818285
PIK3R1	Adipose Tissue	P	0.729763687
PNPT1	Adipose Tissue	U	0.729478657
EP400	Adipose Tissue	U	0.729467392
CUL5	Adipose Tissue	U	0.729390502
GNAI2	Adipose Tissue	U	0.729368091
FOXJ2	Adipose Tissue	U	0.729275703
PLSCR4	Adipose Tissue	U	0.729263306
STX5	Adipose Tissue	U	0.729249775
NLK	Adipose Tissue	U	0.729228437
FEZ2	Adipose Tissue	U	0.72919327
TCTN2	Adipose Tissue	U	0.729110777
TNFRSF1A	Adipose Tissue	U	0.728726387
EXOSC2	Adipose Tissue	U	0.728447795
RIPK1	Adipose Tissue	U	0.728342593
CAPZA2	Adipose Tissue	U	0.728315592
AIFM1	Adipose Tissue	U	0.728186905
POLR1C	Adipose Tissue	U	0.728144646
USP37	Adipose Tissue	U	0.728108764
UNC45A	Adipose Tissue	U	0.72805202
MGST3	Adipose Tissue	U	0.728044927
SYVN1	Adipose Tissue	U	0.728029966
SDHB	Adipose Tissue	U	0.727881849
MTA3	Adipose Tissue	U	0.727811873
SNRPB2	Adipose Tissue	U	0.727793217
SOCS4	Adipose Tissue	U	0.727788866
WDFY1	Adipose Tissue	U	0.72772634
XRCC1	Adipose Tissue	U	0.727577448
C8orf33	Adipose Tissue	U	0.727477729
SMC3	Adipose Tissue	U	0.727462709
NEIL2	Adipose Tissue	U	0.727455497
ACVRL1	Adipose Tissue	U	0.72745043
DCTN1	Adipose Tissue	U	0.727430522
PEPD	Adipose Tissue	U	0.727378726
TUBG1	Adipose Tissue	U	0.727361977
DPY30	Adipose Tissue	U	0.727320194
ALG10B	Adipose Tissue	U	0.727300942
SAFB	Adipose Tissue	U	0.727256179
ASH2L	Adipose Tissue	U	0.727186799
RBM7	Adipose Tissue	U	0.727143109
KIAA0232	Adipose Tissue	U	0.727125823
PHIP	Adipose Tissue	U	0.727031231
NEK6	Adipose Tissue	U	0.726933479
SRP14	Adipose Tissue	U	0.726803124
NOLC1	Adipose Tissue	U	0.726600707
SOS1	Adipose Tissue	U	0.726541519
SOD1	Adipose Tissue	U	0.726515889
STOML2	Adipose Tissue	U	0.726245403
DCUN1D1	Adipose Tissue	U	0.726242721
ZGPAT	Adipose Tissue	U	0.726230204
RPS15A	Adipose Tissue	U	0.726216257
RBM5	Adipose Tissue	U	0.726198077
CNOT9	Adipose Tissue	U	0.726125956
POLR2H	Adipose Tissue	U	0.725957692
DCLRE1C	Adipose Tissue	U	0.725954652
PEX12	Adipose Tissue	U	0.725875497
NCOA2	Adipose Tissue	U	0.725798666
HINT3	Adipose Tissue	U	0.725766063
VCPIP1	Adipose Tissue	U	0.725717962
STEAP2	Adipose Tissue	U	0.725539863
ATP6V0A2	Adipose Tissue	P	0.725524068
CHMP5	Adipose Tissue	U	0.725522101
ADAM15	Adipose Tissue	U	0.725506604
SKIL	Adipose Tissue	U	0.725461543
ATXN2	Adipose Tissue	U	0.725426018
SLC25A16	Adipose Tissue	U	0.725406229
EMC2	Adipose Tissue	U	0.725325465
SUPT5H	Adipose Tissue	U	0.725227535
ADPGK	Adipose Tissue	U	0.725186348
CCDC22	Adipose Tissue	U	0.724918067
PPCS	Adipose Tissue	U	0.724901736
SMAD7	Adipose Tissue	U	0.72488296
YBX1	Adipose Tissue	U	0.724739373
PREB	Adipose Tissue	U	0.724659145
ATF6	Adipose Tissue	U	0.724616766
EXOC8	Adipose Tissue	U	0.724511564
KCTD20	Adipose Tissue	U	0.724332452
SIRT5	Adipose Tissue	U	0.724302709
MRPL34	Adipose Tissue	U	0.724276602
INTS13	Adipose Tissue	U	0.724210322
SEC61A1	Adipose Tissue	U	0.724173188
RAB2A	Adipose Tissue	U	0.724057913
YWHAG	Adipose Tissue	U	0.723966181
ANXA6	Adipose Tissue	U	0.723799527
HNRNPUL1	Adipose Tissue	U	0.723722637
TOP3A	Adipose Tissue	U	0.723684132
FGFR1	Adipose Tissue	U	0.723410666
PRICKLE3	Adipose Tissue	U	0.723381698
EIF2S1	Adipose Tissue	U	0.723249555
BCL2	Adipose Tissue	U	0.723244131
BATF3	Adipose Tissue	U	0.723241627
ZNF587	Adipose Tissue	U	0.723217309
PLGRKT	Adipose Tissue	U	0.723145962
MRPS5	Adipose Tissue	U	0.723119617
TAF11	Adipose Tissue	U	0.72306639
GNB2	Adipose Tissue	U	0.722993374
TGFBR3	Adipose Tissue	U	0.722943068
TNFRSF1B	Adipose Tissue	U	0.722640634
CEP57	Adipose Tissue	U	0.722613811
FBXW8	Adipose Tissue	U	0.722497284
IL1R1	Adipose Tissue	U	0.722426713
CENPB	Adipose Tissue	U	0.722397447
PCGF3	Adipose Tissue	U	0.722330511
BNIP3L	Adipose Tissue	U	0.722260118
AMBRA1	Adipose Tissue	U	0.722248256
TAB1	Adipose Tissue	U	0.722159743
ZNF148	Adipose Tissue	U	0.722089946
MRPS35	Adipose Tissue	U	0.722014427
USP34	Adipose Tissue	U	0.72195816
MNAT1	Adipose Tissue	U	0.721951425
CHD9	Adipose Tissue	U	0.721947432
MVP	Adipose Tissue	U	0.721943438
PQBP1	Adipose Tissue	U	0.721934676
FKBP8	Adipose Tissue	U	0.72190845
NUP43	Adipose Tissue	U	0.721852362
GCAT	Adipose Tissue	U	0.721812546
METTL3	Adipose Tissue	U	0.721778989
TCF7L2	Adipose Tissue	U	0.721778572
OBSL1	Adipose Tissue	U	0.721584201
PCNA	Adipose Tissue	U	0.721535861
CTR9	Adipose Tissue	U	0.72141248
UHRF2	Adipose Tissue	U	0.721362293
POLR2G	Adipose Tissue	U	0.721359193
CBX6	Adipose Tissue	U	0.721348703
RAB8A	Adipose Tissue	U	0.72130549
METTL18	Adipose Tissue	U	0.721293867
DHRS3	Adipose Tissue	U	0.721282303
PHF10	Adipose Tissue	U	0.721090555
MAPRE1	Adipose Tissue	U	0.720991313
HMGB1	Adipose Tissue	U	0.720985174
UBA1	Adipose Tissue	U	0.720982552
ATAD3B	Adipose Tissue	U	0.720680058
KIAA0368	Adipose Tissue	U	0.720669925
RIN2	Adipose Tissue	U	0.720656276
SEC13	Adipose Tissue	U	0.720651925
ELMSAN1	Adipose Tissue	U	0.720640123
PDIA3	Adipose Tissue	U	0.720617056
RASIP1	Adipose Tissue	U	0.720615983
STRN3	Adipose Tissue	U	0.720582366
DCN	Adipose Tissue	U	0.720520675
CBX4	Adipose Tissue	U	0.720486581
HSPBP1	Adipose Tissue	U	0.720306873
KATNAL1	Adipose Tissue	U	0.720279932
PAPD5	Adipose Tissue	U	0.720277488
TMBIM4	Adipose Tissue	U	0.720259547
SSB	Adipose Tissue	U	0.72023952
RBM15	Adipose Tissue	U	0.72023803
KAT5	Adipose Tissue	U	0.720220685
TNFRSF10A	Adipose Tissue	U	0.720076025
CTU2	Adipose Tissue	U	0.719941914
STRN4	Adipose Tissue	U	0.719884753
AGPS	Adipose Tissue	U	0.719835162
BANF1	Adipose Tissue	P	0.719771028
SREK1	Adipose Tissue	U	0.719759583
LZTFL1	Adipose Tissue	U	0.719698429
TSHZ2	Adipose Tissue	U	0.719690025
STK24	Adipose Tissue	U	0.719613135
ZNF747	Adipose Tissue	U	0.719571888
HNRNPLL	Adipose Tissue	U	0.719562292
FOXN3	Adipose Tissue	U	0.719337642
DDX19B	Adipose Tissue	U	0.719283164
XPO7	Adipose Tissue	U	0.719226539
KLC1	Adipose Tissue	U	0.719221175
ATP5F1	Adipose Tissue	U	0.719185829
CLINT1	Adipose Tissue	U	0.71908623
COPS4	Adipose Tissue	U	0.71903646
TMLHE	Adipose Tissue	U	0.719000697
ZZZ3	Adipose Tissue	U	0.718943715
HAUS3	Adipose Tissue	U	0.718939483
POP4	Adipose Tissue	U	0.718903542
AHCTF1	Adipose Tissue	U	0.718859196
PHB	Adipose Tissue	U	0.718825579
DHX30	Adipose Tissue	U	0.718765438
SRPK1	Adipose Tissue	U	0.718583405
CEP250	Adipose Tissue	U	0.71855408
NUP35	Adipose Tissue	U	0.718515217
MTSS1	Adipose Tissue	U	0.718467534
PPM1D	Adipose Tissue	U	0.718437731
PTPN14	Adipose Tissue	U	0.718422353
TMEM63B	Adipose Tissue	U	0.718372107
TIMM8B	Adipose Tissue	U	0.718353689
ATG7	Adipose Tissue	U	0.718281686
ZNF629	Adipose Tissue	U	0.717985332
FBXO4	Adipose Tissue	U	0.717932403
PREP	Adipose Tissue	U	0.717927933
CASP4	Adipose Tissue	U	0.717617571
CDK5	Adipose Tissue	U	0.717600882
EIF3B	Adipose Tissue	U	0.71758467
ZNF510	Adipose Tissue	U	0.71758306
G6PC3	Adipose Tissue	U	0.717467189
SENP3	Adipose Tissue	U	0.71738106
PGBD1	Adipose Tissue	U	0.717301309
UPK3B	Adipose Tissue	U	0.717235088
MED17	Adipose Tissue	U	0.717192471
CDC5L	Adipose Tissue	U	0.717109084
EPS8	Adipose Tissue	U	0.717094004
UBE2B	Adipose Tissue	U	0.716944635
PPP2R5A	Adipose Tissue	U	0.716867566
OFD1	Adipose Tissue	U	0.716845393
NLE1	Adipose Tissue	U	0.716690242
KMT2B	Adipose Tissue	U	0.716677487
NOP56	Adipose Tissue	U	0.716558099
KHSRP	Adipose Tissue	U	0.716394782
MSN	Adipose Tissue	U	0.716380358
E2F3	Adipose Tissue	U	0.716317415
TCEAL8	Adipose Tissue	U	0.716311157
ADNP	Adipose Tissue	U	0.716299176
RALA	Adipose Tissue	U	0.716293275
GARS	Adipose Tissue	U	0.716246426
MLX	Adipose Tissue	U	0.716156065
MYBBP1A	Adipose Tissue	U	0.716120958
SF3A3	Adipose Tissue	U	0.716065466
FHOD1	Adipose Tissue	U	0.715988636
STK38	Adipose Tissue	U	0.715979993
TRIP10	Adipose Tissue	U	0.715978026
NSMCE2	Adipose Tissue	U	0.71586585
CCT8	Adipose Tissue	U	0.715815544
UBB	Adipose Tissue	U	0.715799153
CEP290	Adipose Tissue	U	0.715790749
IRS1	Adipose Tissue	U	0.71578306
TMEM230	Adipose Tissue	U	0.715735018
SKP1	Adipose Tissue	U	0.715447903
ANAPC15	Adipose Tissue	U	0.715435445
HDLBP	Adipose Tissue	U	0.71540457
PAFAH1B1	Adipose Tissue	U	0.715363562
ZNF333	Adipose Tissue	U	0.715354681
KPNA6	Adipose Tissue	U	0.715268672
CXorf56	Adipose Tissue	U	0.715257287
PDIA6	Adipose Tissue	U	0.715237558
THG1L	Adipose Tissue	U	0.715201318
TIMM22	Adipose Tissue	U	0.715125918
TANK	Adipose Tissue	U	0.715080261
STAT1	Adipose Tissue	U	0.715037465
RC3H1	Adipose Tissue	U	0.715011656
ZNF329	Adipose Tissue	U	0.714997232
DIS3L	Adipose Tissue	U	0.714974403
UBE2D1	Adipose Tissue	U	0.714803159
CCDC115	Adipose Tissue	U	0.714758515
CNOT1	Adipose Tissue	U	0.714567244
LIMS1	Adipose Tissue	U	0.714539826
DNAJC10	Adipose Tissue	U	0.714533269
SLC25A32	Adipose Tissue	U	0.714313567
CCDC88A	Adipose Tissue	U	0.714270115
UPF3B	Adipose Tissue	U	0.714268148
DAZAP1	Adipose Tissue	U	0.714215338
RREB1	Adipose Tissue	U	0.714173257
GRASP	Adipose Tissue	U	0.71417284
SRSF9	Adipose Tissue	U	0.714111447
CMSS1	Adipose Tissue	U	0.713874161
CDK17	Adipose Tissue	U	0.71357882
SNAP29	Adipose Tissue	U	0.713576555
MED19	Adipose Tissue	U	0.713445008
SMC6	Adipose Tissue	U	0.713333786
RSF1	Adipose Tissue	U	0.713303924
RBMS3	Adipose Tissue	U	0.712916315
PDGFRA	Adipose Tissue	U	0.712895453
CXorf36	Adipose Tissue	U	0.712869465
ARFIP1	Adipose Tissue	U	0.712865174
AKT1	Adipose Tissue	P	0.712846756
EXOC2	Adipose Tissue	U	0.712719262
COMMD10	Adipose Tissue	U	0.712675691
NUAK1	Adipose Tissue	U	0.712649763
KLHL24	Adipose Tissue	U	0.712607741
NHEJ1	Adipose Tissue	U	0.712584198
DCTN6	Adipose Tissue	U	0.71252501
PPP4R3A	Adipose Tissue	U	0.71249485
MLXIPL	Adipose Tissue	U	0.712428927
SLC25A11	Adipose Tissue	U	0.712261081
38777	Adipose Tissue	U	0.712239742
RFC4	Adipose Tissue	U	0.712222576
PFAS	Adipose Tissue	U	0.712182522
ACVR1B	Adipose Tissue	U	0.712142229
PEX1	Adipose Tissue	U	0.711893737
RAE1	Adipose Tissue	U	0.711767793
ZER1	Adipose Tissue	U	0.711728573
UTP15	Adipose Tissue	U	0.711682081
ATF7IP	Adipose Tissue	U	0.711649537
PLOD1	Adipose Tissue	U	0.711618364
KIFC3	Adipose Tissue	U	0.711597025
PSMD3	Adipose Tissue	U	0.711584747
GMEB1	Adipose Tissue	U	0.71153909
ACTR1A	Adipose Tissue	U	0.711440146
SAP130	Adipose Tissue	U	0.711348653
CCDC93	Adipose Tissue	U	0.711339951
ACOT9	Adipose Tissue	U	0.711257875
RPTOR	Adipose Tissue	U	0.711192012
FOXK1	Adipose Tissue	U	0.711164057
TMEM132C	Adipose Tissue	U	0.71113199
HERC1	Adipose Tissue	U	0.711102784
ARF4	Adipose Tissue	U	0.710936069
COPS7A	Adipose Tissue	U	0.710920274
CDKN1B	Adipose Tissue	U	0.710754037
ZNF143	Adipose Tissue	U	0.710737288
CBFB	Adipose Tissue	U	0.710698545
ZNF417	Adipose Tissue	U	0.71067363
TRIM33	Adipose Tissue	U	0.710653484
PSMD4	Adipose Tissue	U	0.710504353
POLR3C	Adipose Tissue	U	0.710493803
WDR77	Adipose Tissue	U	0.710490465
TXLNG	Adipose Tissue	U	0.71048665
39326	Adipose Tissue	U	0.710303843
INTS2	Adipose Tissue	U	0.710287452
INTS8	Adipose Tissue	U	0.710257292
CDKAL1	Adipose Tissue	U	0.710220456
HMGB2	Adipose Tissue	U	0.710071623
POGLUT1	Adipose Tissue	U	0.709975183
HEATR1	Adipose Tissue	U	0.709955931
NPEPPS	Adipose Tissue	U	0.709948957
ACOX1	Adipose Tissue	U	0.70994705
CHD8	Adipose Tissue	U	0.709930837
STX6	Adipose Tissue	U	0.709870994
HADHA	Adipose Tissue	U	0.709801495
TLR4	Adipose Tissue	U	0.709753275
CDK7	Adipose Tissue	U	0.709746242
TROVE2	Adipose Tissue	U	0.709692001
ANGPTL4	Adipose Tissue	U	0.709669292
BBS7	Adipose Tissue	U	0.709642708
EPB41L2	Adipose Tissue	U	0.709572732
ADRB2	Adipose Tissue	U	0.709561169
NAGK	Adipose Tissue	U	0.709502757
C11orf54	Adipose Tissue	U	0.709415317
ASS1	Adipose Tissue	U	0.709386647
INPPL1	Adipose Tissue	U	0.709370732
RSPO1	Adipose Tissue	U	0.70935744
KNOP1	Adipose Tissue	U	0.70926708
MED8	Adipose Tissue	U	0.709170997
ATP5C1	Adipose Tissue	U	0.709137559
ATP2A2	Adipose Tissue	U	0.709069908
CDK12	Adipose Tissue	U	0.709057331
LSM2	Adipose Tissue	U	0.70904994
RPL11	Adipose Tissue	U	0.70903933
H2AFY	Adipose Tissue	U	0.708971679
SDHD	Adipose Tissue	U	0.708931744
APEX1	Adipose Tissue	U	0.708891749
MAP1LC3A	Adipose Tissue	U	0.708733141
CUL4B	Adipose Tissue	U	0.708664894
HCCS	Adipose Tissue	U	0.708416045
GNL3L	Adipose Tissue	U	0.708397985
VEGFA	Adipose Tissue	U	0.708301246
DYNLT1	Adipose Tissue	U	0.708139241
UBE2R2	Adipose Tissue	U	0.708093703
AIDA	Adipose Tissue	U	0.707960546
MCM2	Adipose Tissue	U	0.707930088
SART1	Adipose Tissue	U	0.707900882
PDHB	Adipose Tissue	U	0.707805336
FAM175B	Adipose Tissue	U	0.707777858
DDX6	Adipose Tissue	U	0.707762003
DCP1A	Adipose Tissue	U	0.707621992
ABCD2	Adipose Tissue	U	0.707612813
FAM214A	Adipose Tissue	U	0.707597256
ANAPC7	Adipose Tissue	U	0.707482159
NOTCH3	Adipose Tissue	U	0.707421601
TGIF1	Adipose Tissue	U	0.707368493
PRMT3	Adipose Tissue	U	0.707312405
RMDN1	Adipose Tissue	U	0.707306147
HSDL2	Adipose Tissue	U	0.707285821
TMEM135	Adipose Tissue	U	0.707196176
FGFR1OP2	Adipose Tissue	U	0.70718056
NMT2	Adipose Tissue	U	0.707047105
CTNNA1	Adipose Tissue	U	0.70694685
MTA2	Adipose Tissue	U	0.7069121
POLD1	Adipose Tissue	P	0.706900537
FNBP1L	Adipose Tissue	U	0.706858218
NUDCD2	Adipose Tissue	U	0.706826031
TULP3	Adipose Tissue	U	0.706802189
CPNE8	Adipose Tissue	U	0.706783831
TET2	Adipose Tissue	U	0.706775904
GORAB	Adipose Tissue	U	0.706759751
UBE2O	Adipose Tissue	U	0.706627846
CNOT6L	Adipose Tissue	U	0.706573188
HMG20B	Adipose Tissue	U	0.706499279
KIF26A	Adipose Tissue	U	0.706484675
TTC1	Adipose Tissue	U	0.706263721
PPP1CC	Adipose Tissue	U	0.706192791
ESRRA	Adipose Tissue	U	0.706183553
DYRK2	Adipose Tissue	U	0.705999851
ANKHD1	Adipose Tissue	U	0.705921829
ERP44	Adipose Tissue	U	0.705917001
ZPR1	Adipose Tissue	U	0.705786645
LARP7	Adipose Tissue	U	0.705687284
RUVBL2	Adipose Tissue	U	0.705669165
HDAC5	Adipose Tissue	U	0.705403388
KMT5A	Adipose Tissue	U	0.705373466
CCNT1	Adipose Tissue	U	0.7053563
FOSL2	Adipose Tissue	U	0.70533222
ERCC8	Adipose Tissue	P	0.705260694
CCAR2	Adipose Tissue	U	0.705039084
HECTD1	Adipose Tissue	U	0.704942226
SETD1A	Adipose Tissue	U	0.704776525
TMED2	Adipose Tissue	U	0.704739213
NIFK	Adipose Tissue	U	0.704664528
CSNK1G3	Adipose Tissue	U	0.704640687
SLC33A1	Adipose Tissue	U	0.704536557
GMCL1	Adipose Tissue	U	0.704532266
NOL10	Adipose Tissue	U	0.704529643
WASHC3	Adipose Tissue	U	0.704456091
EIF2S2	Adipose Tissue	U	0.704361618
SYF2	Adipose Tissue	U	0.704338789
PRDM2	Adipose Tissue	U	0.704326212
ATF2	Adipose Tissue	U	0.70429188
BAZ1B	Adipose Tissue	U	0.704277098
CMC1	Adipose Tissue	U	0.704224944
PAPOLA	Adipose Tissue	U	0.70419538
RCOR1	Adipose Tissue	U	0.704194844
NFATC2	Adipose Tissue	U	0.704186618
LACC1	Adipose Tissue	U	0.70394659
MED12	Adipose Tissue	U	0.703926861
MYO6	Adipose Tissue	U	0.703891993
SNAP23	Adipose Tissue	U	0.703834414
LNPK	Adipose Tissue	U	0.703763604
POLDIP2	Adipose Tissue	U	0.703600645
IPO7	Adipose Tissue	U	0.703591526
CSNK2A1	Adipose Tissue	U	0.703378916
UBA3	Adipose Tissue	U	0.703305781
JUND	Adipose Tissue	U	0.70328939
DDX42	Adipose Tissue	U	0.703259647
WIZ	Adipose Tissue	U	0.703232467
SCAF11	Adipose Tissue	U	0.703214884
CNOT7	Adipose Tissue	U	0.703202128
PTCD1	Adipose Tissue	U	0.703136146
RPA1	Adipose Tissue	U	0.703077316
NAA38	Adipose Tissue	U	0.703049421
CNTRL	Adipose Tissue	U	0.703031182
ILKAP	Adipose Tissue	U	0.703027964
XRCC4	Adipose Tissue	U	0.702944279
ZNF207	Adipose Tissue	U	0.702936471
ODF2L	Adipose Tissue	U	0.702930629
ZCCHC10	Adipose Tissue	U	0.702883363
KDSR	Adipose Tissue	U	0.702825785
MRPL32	Adipose Tissue	U	0.702697337
PTBP3	Adipose Tissue	U	0.702684045
KRCC1	Adipose Tissue	U	0.702632904
ARF1	Adipose Tissue	U	0.702582359
COPG1	Adipose Tissue	U	0.702502549
RFXANK	Adipose Tissue	U	0.702477574
ADAR	Adipose Tissue	U	0.702470303
RBBP6	Adipose Tissue	U	0.702388644
LRRFIP1	Adipose Tissue	U	0.702322543
H2AFY2	Adipose Tissue	U	0.702312112
PSMD11	Adipose Tissue	U	0.702247083
ZNF260	Adipose Tissue	U	0.702156544
CBL	Adipose Tissue	U	0.702149093
RPUSD1	Adipose Tissue	U	0.702144086
SNRPD3	Adipose Tissue	U	0.702117205
EXOC6	Adipose Tissue	U	0.702073693
GDI1	Adipose Tissue	U	0.702014506
TOE1	Adipose Tissue	U	0.701945901
ZNF420	Adipose Tissue	U	0.701913834
UACA	Adipose Tissue	U	0.701840699
C17orf49	Adipose Tissue	U	0.701821804
JMJD1C	Adipose Tissue	U	0.701779008
HIF1AN	Adipose Tissue	U	0.70170778
TAL1	Adipose Tissue	U	0.701706469
PPP1CA	Adipose Tissue	U	0.701664865
FBXW7	Adipose Tissue	U	0.701607049
EIF2AK3	Adipose Tissue	U	0.701603472
NFIA	Adipose Tissue	U	0.701588631
ELK3	Adipose Tissue	U	0.701575756
FXR2	Adipose Tissue	U	0.701521754
ZBTB10	Adipose Tissue	U	0.701390982
GPS2	Adipose Tissue	U	0.701385796
MAFF	Adipose Tissue	U	0.701358736
MIOS	Adipose Tissue	U	0.701326668
SUFU	Adipose Tissue	U	0.70105648
BORCS8	Adipose Tissue	U	0.700998306
UIMC1	Adipose Tissue	U	0.700951278
BOLA2	Adipose Tissue	U	0.700947583
ERH	Adipose Tissue	U	0.700943589
HAUS6	Adipose Tissue	U	0.700920939
PAK1	Adipose Tissue	U	0.700894833
VHL	Adipose Tissue	U	0.700872421
CHUK	Adipose Tissue	U	0.700825453
ZC3H18	Adipose Tissue	U	0.700782657
TLN1	Adipose Tissue	U	0.700631618
MIB1	Adipose Tissue	U	0.700567842
GTF2E2	Adipose Tissue	U	0.70056504
POLDIP3	Adipose Tissue	U	0.70049572
REPIN1	Adipose Tissue	U	0.700455487
FCF1	Adipose Tissue	U	0.700399101
LYRM7	Adipose Tissue	U	0.700167
HDAC6	Adipose Tissue	U	0.700135708
ENO1	Adipose Tissue	U	0.700116038
DCAF1	Adipose Tissue	U	0.700095296
RARS	Adipose Tissue	U	0.700061619
SRP9	Adipose Tissue	U	0.699964166
SFXN3	Adipose Tissue	U	0.699958861
DEAF1	Adipose Tissue	U	0.699940622
CPOX	Adipose Tissue	U	0.699917257
PPP6R3	Adipose Tissue	U	0.69990617
HEBP2	Adipose Tissue	U	0.699801564
C19orf70	Adipose Tissue	U	0.699708045
WDR26	Adipose Tissue	U	0.699669361
COPE	Adipose Tissue	U	0.699634552
LSS	Adipose Tissue	U	0.699633658
TRIM41	Adipose Tissue	U	0.699607909
TOMM40	Adipose Tissue	U	0.699547291
ZMAT2	Adipose Tissue	U	0.699504673
CTBP1	Adipose Tissue	U	0.699490786
PRKCD	Adipose Tissue	U	0.699455798
GJC2	Adipose Tissue	U	0.699416995
JDP2	Adipose Tissue	U	0.699364066
GTF3C4	Adipose Tissue	U	0.699198425
FNDC3A	Adipose Tissue	U	0.699073493
IL17RC	Adipose Tissue	U	0.699073136
RNH1	Adipose Tissue	U	0.699052036
LSM3	Adipose Tissue	U	0.698985457
GNE	Adipose Tissue	U	0.698950887
COPB1	Adipose Tissue	U	0.698907018
THRA	Adipose Tissue	U	0.69889468
NDUFS8	Adipose Tissue	U	0.698815405
GABARAPL2	Adipose Tissue	U	0.698666573
LMO4	Adipose Tissue	U	0.698655307
PANK2	Adipose Tissue	U	0.698616028
DNTTIP2	Adipose Tissue	U	0.698539853
CALM1	Adipose Tissue	U	0.698491812
DUSP28	Adipose Tissue	U	0.698491633
PSMD14	Adipose Tissue	U	0.698483527
HAS1	Adipose Tissue	U	0.698290527
F13A1	Adipose Tissue	U	0.698260605
CAMLG	Adipose Tissue	U	0.698204577
RCOR3	Adipose Tissue	U	0.698169172
TLN2	Adipose Tissue	U	0.697983503
FEM1C	Adipose Tissue	U	0.697899401
UBE2L6	Adipose Tissue	U	0.697757959
GID8	Adipose Tissue	U	0.697732866
NUDT22	Adipose Tissue	U	0.697718084
BRAP	Adipose Tissue	U	0.697659433
CSNK1E	Adipose Tissue	U	0.697635412
DPM1	Adipose Tissue	U	0.697597861
MKL2	Adipose Tissue	U	0.697351873
KDM4A	Adipose Tissue	U	0.69724834
RPL35A	Adipose Tissue	U	0.697230875
RAB22A	Adipose Tissue	U	0.697221994
POLR3H	Adipose Tissue	U	0.697185874
CASC3	Adipose Tissue	U	0.697149336
OS9	Adipose Tissue	U	0.697106838
ERGIC2	Adipose Tissue	U	0.697102726
KPNA4	Adipose Tissue	U	0.697091818
MCMBP	Adipose Tissue	U	0.696983695
MTCH2	Adipose Tissue	U	0.696979225
IQGAP1	Adipose Tissue	U	0.696971774
PSMD2	Adipose Tissue	U	0.696939111
UTRN	Adipose Tissue	U	0.696830511
ARHGEF7	Adipose Tissue	U	0.696821868
ZNF526	Adipose Tissue	U	0.696801722
RNF20	Adipose Tissue	U	0.696578622
UBE2N	Adipose Tissue	U	0.696530521
DKC1	Adipose Tissue	U	0.696521223
PWP1	Adipose Tissue	U	0.696510375
CLPP	Adipose Tissue	U	0.696504533
EHHADH	Adipose Tissue	U	0.696447372
GMPS	Adipose Tissue	U	0.696407259
MAP3K8	Adipose Tissue	U	0.69629997
OCIAD1	Adipose Tissue	U	0.696240544
PRPF40A	Adipose Tissue	U	0.696212351
TCEA1	Adipose Tissue	U	0.696105421
CUL2	Adipose Tissue	U	0.696082234
NEDD4	Adipose Tissue	U	0.696071565
MZT2A	Adipose Tissue	U	0.696038604
AP4E1	Adipose Tissue	U	0.696033359
DHX38	Adipose Tissue	U	0.696000934
ZADH2	Adipose Tissue	U	0.695965946
ZNF444	Adipose Tissue	U	0.695911407
FBXO25	Adipose Tissue	U	0.695871115
PSMD9	Adipose Tissue	U	0.695765615
MALT1	Adipose Tissue	U	0.695696592
GABARAPL1	Adipose Tissue	U	0.695633948
ELF2	Adipose Tissue	U	0.69557929
GPATCH2L	Adipose Tissue	U	0.695553184
ZNF451	Adipose Tissue	U	0.695530236
DHX40	Adipose Tissue	U	0.695524156
TLE3	Adipose Tissue	U	0.695364177
RBM42	Adipose Tissue	U	0.695303798
FNDC3B	Adipose Tissue	U	0.695168734
UNKL	Adipose Tissue	U	0.695074856
TCF20	Adipose Tissue	U	0.694996178
ZNF644	Adipose Tissue	U	0.694983959
ARL8B	Adipose Tissue	U	0.69497633
PPARA	Adipose Tissue	U	0.694883108
AMMECR1L	Adipose Tissue	U	0.694838822
ING4	Adipose Tissue	U	0.694806218
TRAPPC10	Adipose Tissue	U	0.694804192
TMEM80	Adipose Tissue	U	0.694730699
WDFY3	Adipose Tissue	U	0.694634259
NACA	Adipose Tissue	U	0.694629788
GSTK1	Adipose Tissue	U	0.694617033
NUP50	Adipose Tissue	U	0.694600642
PYCR2	Adipose Tissue	U	0.69444108
PTPN2	Adipose Tissue	U	0.694415987
NAP1L1	Adipose Tissue	U	0.694398284
HSPA4	Adipose Tissue	U	0.694388092
PXN	Adipose Tissue	U	0.694273591
MMS19	Adipose Tissue	U	0.694258928
ADRA2A	Adipose Tissue	U	0.694126666
TKT	Adipose Tissue	U	0.694105685
SCRIB	Adipose Tissue	U	0.694103301
GNAS	Adipose Tissue	U	0.694001555
SSR2	Adipose Tissue	U	0.693861306
LUC7L2	Adipose Tissue	U	0.693848789
PARP4	Adipose Tissue	U	0.69384557
ARHGDIA	Adipose Tissue	U	0.693797112
KDM5A	Adipose Tissue	U	0.693767607
TBRG1	Adipose Tissue	U	0.693735898
NIT1	Adipose Tissue	U	0.693720639
CRY1	Adipose Tissue	U	0.693683326
STAB1	Adipose Tissue	U	0.693671465
RBM10	Adipose Tissue	U	0.69364965
EEF2	Adipose Tissue	U	0.693555415
IQCB1	Adipose Tissue	U	0.693530917
TADA2A	Adipose Tissue	U	0.693486392
RAPH1	Adipose Tissue	U	0.693475723
GNL3	Adipose Tissue	U	0.693405747
GADD45A	Adipose Tissue	U	0.693364561
PRELID1	Adipose Tissue	U	0.693291008
NSUN2	Adipose Tissue	U	0.693248808
UBE2L3	Adipose Tissue	U	0.693214476
EIF3F	Adipose Tissue	U	0.693212092
RPRD1A	Adipose Tissue	U	0.693133116
CRYBB1	Adipose Tissue	U	0.693092585
ECI2	Adipose Tissue	U	0.693069875
EIF4EBP1	Adipose Tissue	U	0.693008006
COX15	Adipose Tissue	U	0.693004608
CASP6	Adipose Tissue	U	0.692927182
USP21	Adipose Tissue	U	0.69292289
HNRNPK	Adipose Tissue	U	0.692886233
TMSB4X	Adipose Tissue	U	0.692746937
LDB2	Adipose Tissue	U	0.692704797
TAF1A	Adipose Tissue	U	0.69252342
TFAP2B	Adipose Tissue	U	0.692468762
BDKRB2	Adipose Tissue	U	0.692365229
RBM14	Adipose Tissue	U	0.692354202
CCDC25	Adipose Tissue	U	0.692337155
POLR2B	Adipose Tissue	U	0.692281187
KIF5B	Adipose Tissue	U	0.692179084
C12orf10	Adipose Tissue	U	0.692151308
GOPC	Adipose Tissue	U	0.69214946
USP47	Adipose Tissue	U	0.692135453
SOCS6	Adipose Tissue	U	0.692095816
INPP5E	Adipose Tissue	U	0.691968679
NDUFA9	Adipose Tissue	U	0.691718757
GCFC2	Adipose Tissue	U	0.691685081
EIF3A	Adipose Tissue	U	0.69164443
RIOK3	Adipose Tissue	U	0.691633821
AP2A2	Adipose Tissue	U	0.691567123
MTMR2	Adipose Tissue	U	0.691560328
BUB3	Adipose Tissue	U	0.691515386
ZFYVE9	Adipose Tissue	U	0.691435814
LYST	Adipose Tissue	U	0.691378593
DPP9	Adipose Tissue	U	0.691357791
EIF2B4	Adipose Tissue	U	0.691178501
NOTCH2	Adipose Tissue	U	0.691161156
VAMP4	Adipose Tissue	U	0.691141307
RRP7A	Adipose Tissue	U	0.69112885
MFAP3	Adipose Tissue	U	0.691119552
NPAT	Adipose Tissue	U	0.691069365
LCA5	Adipose Tissue	U	0.691014826
CSTF2	Adipose Tissue	U	0.690978169
ATRX	Adipose Tissue	U	0.690833092
NAV1	Adipose Tissue	U	0.690825701
FNIP1	Adipose Tissue	U	0.690778136
RNF41	Adipose Tissue	U	0.690619528
WBP4	Adipose Tissue	U	0.690557718
NOL9	Adipose Tissue	U	0.690554082
DYNC1LI1	Adipose Tissue	U	0.690527499
PDS5B	Adipose Tissue	U	0.69046092
LUC7L	Adipose Tissue	U	0.690383554
PPP2R5C	Adipose Tissue	U	0.690366447
MED7	Adipose Tissue	U	0.690341234
NDUFS6	Adipose Tissue	U	0.690305889
ETFA	Adipose Tissue	U	0.690259039
MBIP	Adipose Tissue	U	0.690070987
SPG20	Adipose Tissue	U	0.690051794
TGS1	Adipose Tissue	U	0.689994574
SCLT1	Adipose Tissue	U	0.689983726
CEP68	Adipose Tissue	U	0.689963996
SGTA	Adipose Tissue	U	0.689943075
SPSB2	Adipose Tissue	U	0.689930916
ING1	Adipose Tissue	U	0.689927995
GYS1	Adipose Tissue	U	0.689910293
KLF8	Adipose Tissue	U	0.689878821
HECTD3	Adipose Tissue	U	0.689832807
LSM5	Adipose Tissue	U	0.689819396
C19orf12	Adipose Tissue	U	0.689760566
WDR3	Adipose Tissue	U	0.689740419
GALNT16	Adipose Tissue	U	0.689616144
DDX18	Adipose Tissue	U	0.689600468
LAMTOR3	Adipose Tissue	U	0.689548373
ALDH2	Adipose Tissue	U	0.689543545
APLF	Adipose Tissue	U	0.689528346
MRPL50	Adipose Tissue	U	0.689521074
VPS39	Adipose Tissue	U	0.689481437
NR2C2AP	Adipose Tissue	U	0.689428627
ERF	Adipose Tissue	U	0.689387918
ZNF638	Adipose Tissue	U	0.689336419
ATP6AP2	Adipose Tissue	U	0.689326584
TGFBR1	Adipose Tissue	U	0.689211547
WDR83	Adipose Tissue	U	0.68920207
NR2F2	Adipose Tissue	U	0.689138949
GPX4	Adipose Tissue	U	0.689092815
AKT3	Adipose Tissue	U	0.688918829
PPIL3	Adipose Tissue	U	0.688802898
BNIP1	Adipose Tissue	U	0.688801646
CIRBP	Adipose Tissue	U	0.688797772
ERGIC3	Adipose Tissue	U	0.688791215
FAM213A	Adipose Tissue	U	0.688771844
UFC1	Adipose Tissue	U	0.688707769
RMND5A	Adipose Tissue	U	0.688697577
GTF2F2	Adipose Tissue	U	0.68868798
BIRC6	Adipose Tissue	U	0.688669622
MRPL38	Adipose Tissue	U	0.688646138
RNF138	Adipose Tissue	U	0.68864435
AP1M2	Adipose Tissue	U	0.688636899
SMAD5	Adipose Tissue	U	0.688630879
TM7SF2	Adipose Tissue	U	0.688516498
CBY1	Adipose Tissue	U	0.688510418
ZNF224	Adipose Tissue	U	0.688481987
BECN1	Adipose Tissue	U	0.688451171
SLC35F6	Adipose Tissue	U	0.68844384
PPM1G	Adipose Tissue	U	0.688441336
SOAT1	Adipose Tissue	U	0.688440323
CLCC1	Adipose Tissue	U	0.688439608
DOCK9	Adipose Tissue	U	0.688299716
XPNPEP3	Adipose Tissue	U	0.688250184
ESF1	Adipose Tissue	U	0.688214302
PKN1	Adipose Tissue	U	0.688181818
HSPB6	Adipose Tissue	U	0.688150585
SVEP1	Adipose Tissue	U	0.688119173
AHCYL1	Adipose Tissue	U	0.688116431
COG6	Adipose Tissue	U	0.687919021
WASHC4	Adipose Tissue	U	0.687912643
EGFL7	Adipose Tissue	U	0.687871933
GLB1	Adipose Tissue	U	0.687819242
HNRNPDL	Adipose Tissue	U	0.687723756
MYLIP	Adipose Tissue	U	0.687704861
ASAP1	Adipose Tissue	U	0.687623143
PIAS3	Adipose Tissue	U	0.687601745
NDUFA4	Adipose Tissue	U	0.687571764
SSBP1	Adipose Tissue	U	0.687547326
EFCAB14	Adipose Tissue	U	0.687524796
PTCD3	Adipose Tissue	U	0.687523186
UBA52	Adipose Tissue	U	0.687489569
SNX3	Adipose Tissue	U	0.687450767
CBX5	Adipose Tissue	U	0.687390149
DUSP23	Adipose Tissue	U	0.687349856
GOLGA8B	Adipose Tissue	U	0.687215686
EVA1B	Adipose Tissue	U	0.687097073
EXOC5	Adipose Tissue	U	0.687085927
TP53BP1	Adipose Tissue	U	0.687049091
PLPP1	Adipose Tissue	U	0.687031507
LGALS3	Adipose Tissue	U	0.68701148
GADD45GIP1	Adipose Tissue	U	0.686962843
RFX5	Adipose Tissue	U	0.68684417
CD93	Adipose Tissue	U	0.686743438
KLHL22	Adipose Tissue	U	0.686695874
ELOB	Adipose Tissue	U	0.68648684
COBLL1	Adipose Tissue	U	0.686472416
TTC9C	Adipose Tissue	U	0.686453581
PSIP1	Adipose Tissue	U	0.686412215
NFATC1	Adipose Tissue	U	0.686410308
CEBPB	Adipose Tissue	U	0.686353803
HAUS1	Adipose Tissue	U	0.686296284
DHX8	Adipose Tissue	U	0.686277211
AARSD1	Adipose Tissue	U	0.686249197
CCDC6	Adipose Tissue	U	0.686184347
PPP4R2	Adipose Tissue	U	0.686168432
NDUFB4	Adipose Tissue	U	0.686114669
EIF2B2	Adipose Tissue	U	0.686049104
RASL10B	Adipose Tissue	U	0.686013877
HNRNPH3	Adipose Tissue	U	0.685997128
RNF126	Adipose Tissue	U	0.685959578
NFE2L2	Adipose Tissue	U	0.685896456
GEMIN2	Adipose Tissue	U	0.685846627
GDI2	Adipose Tissue	U	0.685817897
FAM160B1	Adipose Tissue	U	0.685799837
PIP5K1A	Adipose Tissue	U	0.685607195
GORASP1	Adipose Tissue	U	0.685420454
LETM1	Adipose Tissue	U	0.685405314
CSE1L	Adipose Tissue	U	0.685119867
ZBTB1	Adipose Tissue	U	0.685110986
ATF1	Adipose Tissue	U	0.685107231
CHCHD4	Adipose Tissue	U	0.685020447
ZFR	Adipose Tissue	U	0.684965611
RNF135	Adipose Tissue	U	0.684924662
ZNF362	Adipose Tissue	U	0.684895515
PPIL4	Adipose Tissue	U	0.684870839
PSMB4	Adipose Tissue	U	0.684831202
SDHAF3	Adipose Tissue	U	0.684707522
WDR82	Adipose Tissue	U	0.684668958
SMARCA2	Adipose Tissue	U	0.684642911
PRKAG1	Adipose Tissue	U	0.684590697
NUDT9	Adipose Tissue	U	0.68453598
TRERF1	Adipose Tissue	U	0.684478104
CPXM1	Adipose Tissue	U	0.684426963
NOP2	Adipose Tissue	U	0.684400856
NFIC	Adipose Tissue	U	0.684397817
THRAP3	Adipose Tissue	U	0.684387863
SF3B3	Adipose Tissue	U	0.684363723
CSNK2A2	Adipose Tissue	U	0.684343398
SMARCD3	Adipose Tissue	U	0.684325516
MTO1	Adipose Tissue	U	0.684271216
DDX46	Adipose Tissue	U	0.684241772
PA2G4	Adipose Tissue	U	0.684211493
ZNRD1	Adipose Tissue	U	0.68418175
SIRT6	Adipose Tissue	U	0.684104025
SLC3A2	Adipose Tissue	U	0.68409735
TWF2	Adipose Tissue	U	0.684004009
CDV3	Adipose Tissue	U	0.683921874
FAS	Adipose Tissue	U	0.68382293
PRKCSH	Adipose Tissue	U	0.683710694
RFX3	Adipose Tissue	U	0.683701992
MTIF3	Adipose Tissue	U	0.683661282
GORASP2	Adipose Tissue	U	0.683658242
ZHX2	Adipose Tissue	U	0.683651805
SNRPE	Adipose Tissue	U	0.68362391
RYK	Adipose Tissue	U	0.683622241
EXOC1	Adipose Tissue	U	0.683517635
SNAPC2	Adipose Tissue	U	0.683481753
MRPL16	Adipose Tissue	U	0.683478057
VPS72	Adipose Tissue	U	0.683448851
MRPL41	Adipose Tissue	U	0.683348119
VPS35	Adipose Tissue	U	0.683306694
DNM2	Adipose Tissue	U	0.683259308
PSMB8	Adipose Tissue	P	0.683237731
TAF1D	Adipose Tissue	U	0.683200896
HERC4	Adipose Tissue	U	0.683087349
DCAF10	Adipose Tissue	U	0.683078945
NFKBIA	Adipose Tissue	U	0.683040738
RPP38	Adipose Tissue	U	0.683020651
PSMD10	Adipose Tissue	U	0.682938755
CBX1	Adipose Tissue	U	0.682927966
IRF2	Adipose Tissue	U	0.682705641
UBA5	Adipose Tissue	U	0.682702661
HIGD2A	Adipose Tissue	U	0.682626426
OTUD4	Adipose Tissue	U	0.682558417
DDX10	Adipose Tissue	U	0.682557881
GHITM	Adipose Tissue	U	0.682522178
PEX26	Adipose Tissue	U	0.682509005
HNRNPH2	Adipose Tissue	U	0.682415426
ABCB7	Adipose Tissue	U	0.68241173
ADCK1	Adipose Tissue	U	0.682371318
AHR	Adipose Tissue	U	0.682239234
POLR2D	Adipose Tissue	U	0.682221353
CEPT1	Adipose Tissue	U	0.682105303
FAM32A	Adipose Tissue	U	0.682014167
MMADHC	Adipose Tissue	U	0.681960285
BMPR2	Adipose Tissue	U	0.681855381
POLR2J	Adipose Tissue	U	0.681822658
SIKE1	Adipose Tissue	U	0.681819022
SUGP1	Adipose Tissue	U	0.681818843
BAHCC1	Adipose Tissue	U	0.681758404
C10orf88	Adipose Tissue	U	0.681750774
ASXL2	Adipose Tissue	U	0.681745887
SPIN2B	Adipose Tissue	U	0.681663573
WDR60	Adipose Tissue	U	0.681629181
HELQ	Adipose Tissue	U	0.681538224
PIGT	Adipose Tissue	U	0.681519091
FAM91A1	Adipose Tissue	U	0.681491554
COMMD8	Adipose Tissue	U	0.681302428
SCYL1	Adipose Tissue	U	0.681245327
CAPZB	Adipose Tissue	U	0.681148112
CDC14B	Adipose Tissue	U	0.681121409
URB1	Adipose Tissue	U	0.681094706
INPP5K	Adipose Tissue	U	0.680901468
VPS29	Adipose Tissue	U	0.68083024
RPN2	Adipose Tissue	U	0.680728436
SIRT3	Adipose Tissue	U	0.680603385
MMGT1	Adipose Tissue	U	0.680569887
NKRF	Adipose Tissue	U	0.680553436
APOOL	Adipose Tissue	U	0.680468738
C1orf131	Adipose Tissue	U	0.680418313
TUBGCP2	Adipose Tissue	U	0.680383623
MAP7D3	Adipose Tissue	U	0.680220425
HOXA1	Adipose Tissue	U	0.680203736
SSR4	Adipose Tissue	U	0.680092752
PRKCH	Adipose Tissue	U	0.680004656
ISL1	Adipose Tissue	U	0.679972351
MTAP	Adipose Tissue	U	0.679811299
TFE3	Adipose Tissue	U	0.679782033
CCDC59	Adipose Tissue	U	0.679741859
PWP2	Adipose Tissue	U	0.679739296
MLH3	Adipose Tissue	U	0.679675102
UGGT1	Adipose Tissue	U	0.679611027
GGA1	Adipose Tissue	U	0.679594755
PSMA7	Adipose Tissue	U	0.679557562
[truncated: 451,456 more rows]
