# Supplementary material for: Prioritizing and characterizing functionally relevant genes across human tissues
Source: PLoS Comput Biol. 2021 Jul 16;17(7):e1009194. doi: 10.1371/journal.pcbi.1009194 (PMC8284802; doi:10.1371/journal.pcbi.1009194)
Supplement: S2 Data — (XLSX) [file pcbi.1009194.s004.xlsx]

## Sheet: Adipose_Tissue
Analysis Type:	PANTHER Overrepresentation Test (Released 20200728)
Annotation Version and Release Date:	GO Ontology database DOI: 10.5281/zenodo.3980761 Released 2020-08-10
Analyzed List:	Adipose_Tissue.txt (Homo sapiens)
Reference List:	Homo sapiens (all genes in database)
Test Type:	FISHER
Correction:	BONFERRONI
Bonferroni count:	9086
GO biological process complete	Homo sapiens - REFLIST (20851)	Adipose_Tissue.txt (775)	Adipose_Tissue.txt (expected)	Adipose_Tissue.txt (over/under)	Adipose_Tissue.txt (fold Enrichment)	Adipose_Tissue.txt (P-value)
regulation of establishment of protein localization to telomere (GO:0070203)	11	8	0.41	+	19.57	0.00127
positive regulation of establishment of protein localization to telomere (GO:1904851)	10	7	0.37	+	18.83	0.00953
regulation of establishment of protein localization to chromosome (GO:0070202)	12	8	0.45	+	17.94	0.00205
positive regulation of protein localization to Cajal body (GO:1904871)	11	7	0.41	+	17.12	0.0151
regulation of protein localization to Cajal body (GO:1904869)	11	7	0.41	+	17.12	0.0151
positive regulation of protein localization to chromosome, telomeric region (GO:1904816)	13	8	0.48	+	16.56	0.00321
regulation of protein localization to chromosome, telomeric region (GO:1904814)	15	9	0.56	+	16.14	0.000682
positive regulation of telomere maintenance via telomerase (GO:0032212)	34	15	1.26	+	11.87	8.31e-07
positive regulation of telomere maintenance via telomere lengthening (GO:1904358)	37	15	1.38	+	10.91	2.14e-06
histone H3 deacetylation (GO:0070932)	20	8	0.74	+	10.76	0.0392
regulation of telomere maintenance via telomerase (GO:0032210)	54	21	2.01	+	10.46	1.03e-09
positive regulation of telomere maintenance (GO:0032206)	50	18	1.86	+	9.69	1.68e-07
regulation of telomere maintenance (GO:0032204)	81	29	3.01	+	9.63	1.28e-13
regulation of telomere maintenance via telomere lengthening (GO:1904356)	62	22	2.3	+	9.55	1.22e-09
negative regulation of telomere maintenance (GO:0032205)	37	12	1.38	+	8.73	0.00102
negative regulation of telomere maintenance via telomere lengthening (GO:1904357)	28	9	1.04	+	8.65	0.0427
regulation of telomerase activity (GO:0051972)	50	16	1.86	+	8.61	9.25e-06
positive regulation of telomerase activity (GO:0051973)	36	11	1.34	+	8.22	0.00568
endocardial cushion morphogenesis (GO:0003203)	34	10	1.26	+	7.91	0.0246
positive regulation of DNA biosynthetic process (GO:2000573)	70	20	2.6	+	7.69	4.18e-07
positive regulation of epithelial to mesenchymal transition (GO:0010718)	47	13	1.75	+	7.44	0.00144
negative regulation of DNA biosynthetic process (GO:2000279)	41	11	1.52	+	7.22	0.0167
positive regulation of gene expression, epigenetic (GO:0045815)	60	16	2.23	+	7.17	8.38e-05
mesenchyme morphogenesis (GO:0072132)	50	13	1.86	+	7	0.00264
regulation of DNA biosynthetic process (GO:2000278)	112	29	4.16	+	6.97	1.57e-10
response to gamma radiation (GO:0010332)	56	14	2.08	+	6.73	0.0014
response to epidermal growth factor (GO:0070849)	49	12	1.82	+	6.59	0.013
histone deacetylation (GO:0016575)	50	12	1.86	+	6.46	0.0156
regulation of viral transcription (GO:0046782)	66	15	2.45	+	6.11	0.00148
protein deacetylation (GO:0006476)	53	12	1.97	+	6.09	0.0263
protein monoubiquitination (GO:0006513)	64	14	2.38	+	5.89	0.00568
heart valve development (GO:0003170)	61	13	2.27	+	5.73	0.0184
vasculogenesis (GO:0001570)	72	15	2.68	+	5.61	0.00391
protein deacylation (GO:0035601)	63	13	2.34	+	5.55	0.0251
positive regulation of chromosome organization (GO:2001252)	192	39	7.14	+	5.46	5.48e-12
positive regulation of protein localization to nucleus (GO:1900182)	84	17	3.12	+	5.44	0.000967
macromolecule deacylation (GO:0098732)	67	13	2.49	+	5.22	0.0454
regulation of epithelial to mesenchymal transition (GO:0010717)	90	17	3.35	+	5.08	0.0023
positive regulation of protein modification by small protein conjugation or removal (GO:1903322)	144	27	5.35	+	5.04	8.36e-07
positive regulation of protein ubiquitination (GO:0031398)	123	23	4.57	+	5.03	2.15e-05
endothelial cell differentiation (GO:0045446)	81	15	3.01	+	4.98	0.0144
histone acetylation (GO:0016573)	114	21	4.24	+	4.96	0.000134
positive regulation of mRNA metabolic process (GO:1903313)	83	15	3.08	+	4.86	0.0188
peptidyl-lysine acetylation (GO:0018394)	122	22	4.53	+	4.85	8.57e-05
regulation of intracellular steroid hormone receptor signaling pathway (GO:0033143)	78	14	2.9	+	4.83	0.044
regulation of transcription from RNA polymerase II promoter in response to hypoxia (GO:0061418)	78	14	2.9	+	4.83	0.044
transcription initiation from RNA polymerase II promoter (GO:0006367)	184	33	6.84	+	4.83	1.99e-08
interleukin-1-mediated signaling pathway (GO:0070498)	96	17	3.57	+	4.76	0.00512
internal peptidyl-lysine acetylation (GO:0018393)	119	21	4.42	+	4.75	0.000258
positive regulation of viral process (GO:0048524)	108	19	4.01	+	4.73	0.00123
regulation of mRNA splicing, via spliceosome (GO:0048024)	115	20	4.27	+	4.68	0.00068
internal protein amino acid acetylation (GO:0006475)	121	21	4.5	+	4.67	0.000333
regulation of cellular response to transforming growth factor beta stimulus (GO:1903844)	121	21	4.5	+	4.67	0.000333
intracellular receptor signaling pathway (GO:0030522)	191	33	7.1	+	4.65	4.87e-08
positive regulation of DNA metabolic process (GO:0051054)	203	35	7.55	+	4.64	1.16e-08
positive regulation of chromatin organization (GO:1905269)	122	21	4.53	+	4.63	0.000377
positive regulation of transmembrane receptor protein serine/threonine kinase signaling pathway (GO:0090100)	111	19	4.13	+	4.61	0.00179
negative regulation of DNA metabolic process (GO:0051053)	141	24	5.24	+	4.58	5e-05
regulation of protein modification by small protein conjugation or removal (GO:1903320)	241	41	8.96	+	4.58	1.99e-10
regulation of protein stability (GO:0031647)	302	51	11.22	+	4.54	1.62e-13
regulation of gene expression, epigenetic (GO:0040029)	172	29	6.39	+	4.54	1.58e-06
chromatin organization involved in regulation of transcription (GO:0034401)	89	15	3.31	+	4.53	0.0403
DNA-templated transcription, initiation (GO:0006352)	226	38	8.4	+	4.52	2.49e-09
regulation of transforming growth factor beta receptor signaling pathway (GO:0017015)	119	20	4.42	+	4.52	0.00112
protein stabilization (GO:0050821)	191	32	7.1	+	4.51	2.08e-07
cellular response to hypoxia (GO:0071456)	193	32	7.17	+	4.46	2.65e-07
activation of innate immune response (GO:0002218)	145	24	5.39	+	4.45	8.11e-05
regulation of protein localization to nucleus (GO:1900180)	133	22	4.94	+	4.45	0.000339
covalent chromatin modification (GO:0016569)	375	61	13.94	+	4.38	5.19e-16
regulation of type I interferon production (GO:0032479)	125	20	4.65	+	4.3	0.00226
response to hydrogen peroxide (GO:0042542)	119	19	4.42	+	4.3	0.00462
stimulatory C-type lectin receptor signaling pathway (GO:0002223)	113	18	4.2	+	4.29	0.00946
histone modification (GO:0016570)	371	59	13.79	+	4.28	5.64e-15
cellular response to decreased oxygen levels (GO:0036294)	203	32	7.55	+	4.24	8.4e-07
protein acetylation (GO:0006473)	140	22	5.2	+	4.23	0.000759
regulation of DNA binding (GO:0051101)	128	20	4.76	+	4.2	0.00317
stress-activated MAPK cascade (GO:0051403)	109	17	4.05	+	4.2	0.0242
regulation of mRNA processing (GO:0050684)	154	24	5.72	+	4.19	0.000227
regulation of DNA metabolic process (GO:0051052)	380	59	14.12	+	4.18	1.55e-14
innate immune response activating cell surface receptor signaling pathway (GO:0002220)	116	18	4.31	+	4.17	0.0132
lung development (GO:0030324)	174	27	6.47	+	4.17	3.34e-05
cellular response to oxygen levels (GO:0071453)	220	34	8.18	+	4.16	3.5e-07
negative regulation of cell cycle G1/S phase transition (GO:1902807)	110	17	4.09	+	4.16	0.0271
response to UV (GO:0009411)	143	22	5.32	+	4.14	0.00106
innate immune response-activating signal transduction (GO:0002758)	117	18	4.35	+	4.14	0.0148
stress-activated protein kinase signaling cascade (GO:0031098)	124	19	4.61	+	4.12	0.00806
regulation of DNA-templated transcription in response to stress (GO:0043620)	118	18	4.39	+	4.1	0.0165
regulation of protein ubiquitination (GO:0031396)	210	32	7.81	+	4.1	1.81e-06
regulation of smooth muscle cell proliferation (GO:0048660)	138	21	5.13	+	4.09	0.0024
response to ionizing radiation (GO:0010212)	145	22	5.39	+	4.08	0.00131
respiratory tube development (GO:0030323)	178	27	6.62	+	4.08	5.15e-05
stem cell population maintenance (GO:0019827)	140	21	5.2	+	4.04	0.00297
regulation of chromosome organization (GO:0033044)	367	55	13.64	+	4.03	9.3e-13
regulation of signal transduction by p53 class mediator (GO:1901796)	181	27	6.73	+	4.01	7.07e-05
modulation of process of other organism involved in symbiotic interaction (GO:0051817)	114	17	4.24	+	4.01	0.0416
G1/S transition of mitotic cell cycle (GO:0000082)	128	19	4.76	+	3.99	0.0123
maintenance of cell number (GO:0098727)	142	21	5.28	+	3.98	0.00366
positive regulation of canonical Wnt signaling pathway (GO:0090263)	149	22	5.54	+	3.97	0.002
positive regulation of Wnt signaling pathway (GO:0030177)	183	27	6.8	+	3.97	8.71e-05
cell cycle G1/S phase transition (GO:0044843)	130	19	4.83	+	3.93	0.0152
regulation of RNA splicing (GO:0043484)	158	23	5.87	+	3.92	0.00134
positive regulation of apoptotic signaling pathway (GO:2001235)	180	26	6.69	+	3.89	0.00024
response to hypoxia (GO:0001666)	347	50	12.9	+	3.88	9.55e-11
proteasome-mediated ubiquitin-dependent protein catabolic process (GO:0043161)	327	47	12.15	+	3.87	6.67e-10
regulation of mRNA metabolic process (GO:1903311)	350	50	13.01	+	3.84	1.29e-10
regulation of viral process (GO:0050792)	218	31	8.1	+	3.83	1.56e-05
protein acylation (GO:0043543)	183	26	6.8	+	3.82	0.000324
cellular response to chemical stress (GO:0062197)	289	41	10.74	+	3.82	3.91e-08
positive regulation of binding (GO:0051099)	177	25	6.58	+	3.8	0.000655
regulation of symbiotic process (GO:0043903)	234	33	8.7	+	3.79	5.63e-06
RNA export from nucleus (GO:0006405)	135	19	5.02	+	3.79	0.025
protein deubiquitination (GO:0016579)	278	39	10.33	+	3.77	1.78e-07
response to oxygen levels (GO:0070482)	385	54	14.31	+	3.77	2.18e-11
positive regulation of intracellular protein transport (GO:0090316)	186	26	6.91	+	3.76	0.000434
regulation of transmembrane receptor protein serine/threonine kinase signaling pathway (GO:0090092)	251	35	9.33	+	3.75	2.23e-06
peptidyl-lysine modification (GO:0018205)	316	44	11.75	+	3.75	1.12e-08
regulation of cold-induced thermogenesis (GO:0120161)	144	20	5.35	+	3.74	0.0165
response to decreased oxygen levels (GO:0036293)	360	50	13.38	+	3.74	3.43e-10
negative regulation of transmembrane receptor protein serine/threonine kinase signaling pathway (GO:0090101)	137	19	5.09	+	3.73	0.0303
mRNA splicing, via spliceosome (GO:0000398)	303	42	11.26	+	3.73	4.19e-08
RNA splicing, via transesterification reactions with bulged adenosine as nucleophile (GO:0000377)	303	42	11.26	+	3.73	4.19e-08
chromatin remodeling (GO:0006338)	181	25	6.73	+	3.72	0.000964
negative regulation of chromosome organization (GO:2001251)	138	19	5.13	+	3.7	0.0334
negative regulation of translation (GO:0017148)	138	19	5.13	+	3.7	0.0334
proteasomal protein catabolic process (GO:0010498)	349	48	12.97	+	3.7	1.56e-09
RNA splicing, via transesterification reactions (GO:0000375)	306	42	11.37	+	3.69	5.57e-08
transmembrane receptor protein serine/threonine kinase signaling pathway (GO:0007178)	197	27	7.32	+	3.69	0.000347
transcription by RNA polymerase II (GO:0006366)	419	57	15.57	+	3.66	1.18e-11
cellular response to oxidative stress (GO:0034599)	243	33	9.03	+	3.65	1.33e-05
regulation of ubiquitin-dependent protein catabolic process (GO:2000058)	162	22	6.02	+	3.65	0.00717
in utero embryonic development (GO:0001701)	392	53	14.57	+	3.64	1.53e-10
protein modification by small protein removal (GO:0070646)	296	40	11	+	3.64	2.74e-07
negative regulation of binding (GO:0051100)	171	23	6.36	+	3.62	0.00471
respiratory system development (GO:0060541)	201	27	7.47	+	3.61	0.000503
transcription, DNA-templated (GO:0006351)	568	76	21.11	+	3.6	3.74e-16
placenta development (GO:0001890)	157	21	5.84	+	3.6	0.0158
nucleic acid-templated transcription (GO:0097659)	569	76	21.15	+	3.59	4.1e-16
response to transforming growth factor beta (GO:0071559)	158	21	5.87	+	3.58	0.0173
regulation of cellular response to growth factor stimulus (GO:0090287)	294	39	10.93	+	3.57	7.95e-07
positive regulation of epithelial cell proliferation (GO:0050679)	196	26	7.29	+	3.57	0.00111
regulation of canonical Wnt signaling pathway (GO:0060828)	294	39	10.93	+	3.57	7.95e-07
RNA biosynthetic process (GO:0032774)	581	77	21.59	+	3.57	3.45e-16
cellular response to transforming growth factor beta stimulus (GO:0071560)	151	20	5.61	+	3.56	0.0317
positive regulation of intracellular transport (GO:0032388)	227	30	8.44	+	3.56	0.000129
cellular response to growth factor stimulus (GO:0071363)	500	66	18.58	+	3.55	2.34e-13
chromatin organization (GO:0006325)	706	93	26.24	+	3.54	4.38e-20
epithelial cell development (GO:0002064)	205	27	7.62	+	3.54	0.000724
negative regulation of cell cycle process (GO:0010948)	327	43	12.15	+	3.54	1.1e-07
regulation of binding (GO:0051098)	373	49	13.86	+	3.53	4.04e-09
regulation of extrinsic apoptotic signaling pathway (GO:2001236)	161	21	5.98	+	3.51	0.0227
RNA splicing (GO:0008380)	407	53	15.13	+	3.5	5.95e-10
protein localization to nucleus (GO:0034504)	169	22	6.28	+	3.5	0.0135
positive regulation of cellular catabolic process (GO:0031331)	395	51	14.68	+	3.47	2.41e-09
regulation of G1/S transition of mitotic cell cycle (GO:2000045)	155	20	5.76	+	3.47	0.0453
RNA localization (GO:0006403)	225	29	8.36	+	3.47	0.000368
negative regulation of cellular response to growth factor stimulus (GO:0090288)	171	22	6.36	+	3.46	0.0161
regulation of histone modification (GO:0031056)	156	20	5.8	+	3.45	0.0494
negative regulation of cellular amide metabolic process (GO:0034249)	156	20	5.8	+	3.45	0.0494
response to ketone (GO:1901654)	203	26	7.55	+	3.45	0.00205
establishment of RNA localization (GO:0051236)	203	26	7.55	+	3.45	0.00205
cellular response to radiation (GO:0071478)	172	22	6.39	+	3.44	0.0176
positive regulation of cellular protein localization (GO:1903829)	344	44	12.79	+	3.44	1.44e-07
response to reactive oxygen species (GO:0000302)	196	25	7.29	+	3.43	0.00375
Fc-epsilon receptor signaling pathway (GO:0038095)	173	22	6.43	+	3.42	0.0192
cellular response to starvation (GO:0009267)	197	25	7.32	+	3.41	0.00408
regulation of chromatin organization (GO:1902275)	213	27	7.92	+	3.41	0.00146
response to growth factor (GO:0070848)	529	67	19.66	+	3.41	8.69e-13
nuclear export (GO:0051168)	166	21	6.17	+	3.4	0.035
signal transduction by protein phosphorylation (GO:0023014)	419	53	15.57	+	3.4	1.69e-09
cellular response to peptide hormone stimulus (GO:0071375)	277	35	10.3	+	3.4	2.34e-05
rhythmic process (GO:0048511)	277	35	10.3	+	3.4	2.34e-05
regulation of mRNA stability (GO:0043488)	190	24	7.06	+	3.4	0.00744
regulation of cell cycle G1/S phase transition (GO:1902806)	175	22	6.5	+	3.38	0.0227
response to interleukin-1 (GO:0070555)	201	25	7.47	+	3.35	0.00572
RNA transport (GO:0050658)	201	25	7.47	+	3.35	0.00572
nucleic acid transport (GO:0050657)	201	25	7.47	+	3.35	0.00572
regulation of proteolysis involved in cellular protein catabolic process (GO:1903050)	226	28	8.4	+	3.33	0.00132
MAPK cascade (GO:0000165)	406	50	15.09	+	3.31	2.04e-08
positive regulation of innate immune response (GO:0045089)	212	26	7.88	+	3.3	0.00437
regulation of mRNA catabolic process (GO:0061013)	212	26	7.88	+	3.3	0.00437
viral process (GO:0016032)	816	100	30.33	+	3.3	9.91e-20
regulation of apoptotic signaling pathway (GO:2001233)	409	50	15.2	+	3.29	2.6e-08
symbiotic process (GO:0044403)	908	111	33.75	+	3.29	2.99e-22
regulation of intracellular protein transport (GO:0033157)	271	33	10.07	+	3.28	0.000151
mesenchyme development (GO:0060485)	222	27	8.25	+	3.27	0.00307
Ras protein signal transduction (GO:0007265)	181	22	6.73	+	3.27	0.0373
modification-dependent protein catabolic process (GO:0019941)	545	66	20.26	+	3.26	1.09e-11
macroautophagy (GO:0016236)	190	23	7.06	+	3.26	0.0241
response to insulin (GO:0032868)	240	29	8.92	+	3.25	0.00129
ubiquitin-dependent protein catabolic process (GO:0006511)	538	65	20	+	3.25	2e-11
positive regulation of catabolic process (GO:0009896)	464	56	17.25	+	3.25	1.97e-09
regulation of RNA stability (GO:0043487)	199	24	7.4	+	3.24	0.0156
response to starvation (GO:0042594)	241	29	8.96	+	3.24	0.00139
regulation of Wnt signaling pathway (GO:0030111)	374	45	13.9	+	3.24	5.28e-07
heart development (GO:0007507)	525	63	19.51	+	3.23	7.35e-11
positive regulation of organelle organization (GO:0010638)	642	77	23.86	+	3.23	6.28e-14
regulation of proteasomal protein catabolic process (GO:0061136)	192	23	7.14	+	3.22	0.0283
nucleocytoplasmic transport (GO:0006913)	268	32	9.96	+	3.21	0.000376
mRNA processing (GO:0006397)	486	58	18.06	+	3.21	1.11e-09
regulation of carbohydrate metabolic process (GO:0006109)	218	26	8.1	+	3.21	0.00707
regulation of animal organ morphogenesis (GO:2000027)	260	31	9.66	+	3.21	0.00063
regulation of epithelial cell proliferation (GO:0050678)	344	41	12.79	+	3.21	4.93e-06
negative regulation of cell cycle phase transition (GO:1901988)	235	28	8.73	+	3.21	0.00273
positive regulation of response to biotic stimulus (GO:0002833)	252	30	9.37	+	3.2	0.00105
negative regulation of mitotic cell cycle phase transition (GO:1901991)	219	26	8.14	+	3.19	0.00764
modification-dependent macromolecule catabolic process (GO:0043632)	556	66	20.67	+	3.19	2.61e-11
cellular protein catabolic process (GO:0044257)	633	75	23.53	+	3.19	3.2e-13
regulation of response to DNA damage stimulus (GO:2001020)	228	27	8.47	+	3.19	0.00494
regulation of innate immune response (GO:0045088)	304	36	11.3	+	3.19	6.53e-05
cellular response to peptide (GO:1901653)	338	40	12.56	+	3.18	9.66e-06
aging (GO:0007568)	279	33	10.37	+	3.18	0.000284
nuclear transport (GO:0051169)	271	32	10.07	+	3.18	0.000475
blood vessel morphogenesis (GO:0048514)	416	49	15.46	+	3.17	1.44e-07
positive regulation of peptidase activity (GO:0010952)	196	23	7.29	+	3.16	0.0387
regulation of cellular protein localization (GO:1903827)	571	67	21.22	+	3.16	2.65e-11
protein polyubiquitination (GO:0000209)	326	38	12.12	+	3.14	3.69e-05
proteolysis involved in cellular protein catabolic process (GO:0051603)	601	70	22.34	+	3.13	8.55e-12
myeloid cell differentiation (GO:0030099)	233	27	8.66	+	3.12	0.00725
negative regulation of transcription by RNA polymerase II (GO:0000122)	944	109	35.09	+	3.11	5.81e-20
regulation of intracellular transport (GO:0032386)	364	42	13.53	+	3.1	7.38e-06
apoptotic signaling pathway (GO:0097190)	288	33	10.7	+	3.08	0.000563
angiogenesis (GO:0001525)	323	37	12.01	+	3.08	9e-05
positive regulation of proteolysis (GO:0045862)	367	42	13.64	+	3.08	9.23e-06
positive regulation of transcription by RNA polymerase II (GO:0045944)	1212	138	45.05	+	3.06	6.8e-26
chromosome organization (GO:0051276)	1065	121	39.58	+	3.06	4.73e-22
response to peptide hormone (GO:0043434)	405	46	15.05	+	3.06	1.82e-06
regulation of protein catabolic process (GO:0042176)	405	46	15.05	+	3.06	1.82e-06
regulation of myeloid cell differentiation (GO:0045637)	238	27	8.85	+	3.05	0.0105
protein catabolic process (GO:0030163)	688	78	25.57	+	3.05	6.82e-13
cellular response to nutrient levels (GO:0031669)	247	28	9.18	+	3.05	0.00678
negative regulation of cellular macromolecule biosynthetic process (GO:2000113)	1495	169	55.57	+	3.04	1.2e-32
response to alcohol (GO:0097305)	239	27	8.88	+	3.04	0.0113
blood vessel development (GO:0001568)	505	57	18.77	+	3.04	1.46e-08
positive regulation of establishment of protein localization (GO:1904951)	408	46	15.16	+	3.03	2.27e-06
negative regulation of macromolecule biosynthetic process (GO:0010558)	1558	175	57.91	+	3.02	1.01e-33
regulation of response to biotic stimulus (GO:0002831)	411	46	15.28	+	3.01	2.82e-06
negative regulation of cell cycle (GO:0045786)	573	64	21.3	+	3.01	8.98e-10
positive regulation of nucleic acid-templated transcription (GO:1903508)	1623	181	60.32	+	3	9.64e-35
positive regulation of RNA biosynthetic process (GO:1902680)	1624	181	60.36	+	3	1.04e-34
regulation of cellular protein catabolic process (GO:1903362)	261	29	9.7	+	2.99	0.00628
negative regulation of transcription, DNA-templated (GO:0045892)	1297	144	48.21	+	2.99	3.43e-26
negative regulation of nucleobase-containing compound metabolic process (GO:0045934)	1559	173	57.95	+	2.99	1.22e-32
negative regulation of RNA metabolic process (GO:0051253)	1442	160	53.6	+	2.99	1.06e-29
cellular response to hormone stimulus (GO:0032870)	533	59	19.81	+	2.98	1.22e-08
DNA repair (GO:0006281)	515	57	19.14	+	2.98	2.99e-08
negative regulation of nucleic acid-templated transcription (GO:1903507)	1340	148	49.81	+	2.97	7.62e-27
positive regulation of nucleobase-containing compound metabolic process (GO:0045935)	1886	208	70.1	+	2.97	1.81e-40
negative regulation of RNA biosynthetic process (GO:1902679)	1342	148	49.88	+	2.97	8.82e-27
positive regulation of RNA metabolic process (GO:0051254)	1715	189	63.74	+	2.96	5.94e-36
positive regulation of transcription, DNA-templated (GO:0045893)	1536	169	57.09	+	2.96	2.6e-31
vasculature development (GO:0001944)	528	58	19.62	+	2.96	2.54e-08
cell-cell signaling by wnt (GO:0198738)	346	38	12.86	+	2.95	0.000159
Wnt signaling pathway (GO:0016055)	346	38	12.86	+	2.95	0.000159
cell cycle phase transition (GO:0044770)	292	32	10.85	+	2.95	0.00223
negative regulation of cellular biosynthetic process (GO:0031327)	1617	177	60.1	+	2.95	7.54e-33
positive regulation of DNA-binding transcription factor activity (GO:0051091)	275	30	10.22	+	2.94	0.00575
response to peptide (GO:1901652)	486	53	18.06	+	2.93	2.93e-07
regulation of cellular response to stress (GO:0080135)	752	82	27.95	+	2.93	8.12e-13
positive regulation of macromolecule biosynthetic process (GO:0010557)	1882	205	69.95	+	2.93	5.31e-39
regulation of cell cycle process (GO:0010564)	762	83	28.32	+	2.93	5.49e-13
heart morphogenesis (GO:0003007)	248	27	9.22	+	2.93	0.0215
negative regulation of biosynthetic process (GO:0009890)	1646	179	61.18	+	2.93	5.85e-33
positive regulation of cell migration (GO:0030335)	526	57	19.55	+	2.92	6.47e-08
posttranscriptional regulation of gene expression (GO:0010608)	557	60	20.7	+	2.9	2.22e-08
regulation of angiogenesis (GO:0045765)	307	33	11.41	+	2.89	0.00217
positive regulation of transferase activity (GO:0051347)	698	75	25.94	+	2.89	3.76e-11
mRNA metabolic process (GO:0016071)	698	75	25.94	+	2.89	3.76e-11
positive regulation of cellular biosynthetic process (GO:0031328)	1981	211	73.63	+	2.87	5.1e-39
regulation of catabolic process (GO:0009894)	1043	111	38.77	+	2.86	7.93e-18
regulation of DNA-binding transcription factor activity (GO:0051090)	442	47	16.43	+	2.86	8.34e-06
response to oxidative stress (GO:0006979)	395	42	14.68	+	2.86	6.64e-05
tube morphogenesis (GO:0035239)	669	71	24.87	+	2.86	3.74e-10
regulation of cellular catabolic process (GO:0031329)	879	93	32.67	+	2.85	3.39e-14
cellular response to abiotic stimulus (GO:0071214)	312	33	11.6	+	2.85	0.00304
cellular response to environmental stimulus (GO:0104004)	312	33	11.6	+	2.85	0.00304
mitotic cell cycle phase transition (GO:0044772)	284	30	10.56	+	2.84	0.0106
apoptotic process (GO:0006915)	911	96	33.86	+	2.84	1.17e-14
positive regulation of cell motility (GO:2000147)	551	58	20.48	+	2.83	1.22e-07
positive regulation of biosynthetic process (GO:0009891)	2014	212	74.86	+	2.83	1.63e-38
cellular response to DNA damage stimulus (GO:0006974)	780	82	28.99	+	2.83	5.5e-12
regulation of peptidyl-tyrosine phosphorylation (GO:0050730)	257	27	9.55	+	2.83	0.0394
enzyme linked receptor protein signaling pathway (GO:0007167)	733	77	27.24	+	2.83	4.75e-11
negative regulation of protein modification process (GO:0031400)	611	64	22.71	+	2.82	1.23e-08
circulatory system development (GO:0072359)	880	92	32.71	+	2.81	1.05e-13
gland development (GO:0048732)	422	44	15.69	+	2.81	4.98e-05
cellular response to lipid (GO:0071396)	499	52	18.55	+	2.8	2.01e-06
positive regulation of response to external stimulus (GO:0032103)	519	54	19.29	+	2.8	9.42e-07
cellular response to extracellular stimulus (GO:0031668)	279	29	10.37	+	2.8	0.0213
chordate embryonic development (GO:0043009)	655	68	24.35	+	2.79	3.43e-09
reproductive structure development (GO:0048608)	435	45	16.17	+	2.78	4.16e-05
regulation of vasculature development (GO:1901342)	340	35	12.64	+	2.77	0.00243
protein modification by small protein conjugation or removal (GO:0070647)	1032	106	38.36	+	2.76	8.26e-16
regulation of translation (GO:0006417)	380	39	14.12	+	2.76	0.000544
regulation of mitotic cell cycle phase transition (GO:1901990)	419	43	15.57	+	2.76	0.000114
embryo development ending in birth or egg hatching (GO:0009792)	673	69	25.01	+	2.76	3.91e-09
reproductive system development (GO:0061458)	439	45	16.32	+	2.76	5.37e-05
positive regulation of locomotion (GO:0040017)	566	58	21.04	+	2.76	3.23e-07
positive regulation of protein modification process (GO:0031401)	1250	128	46.46	+	2.76	8.12e-20
autophagy (GO:0006914)	303	31	11.26	+	2.75	0.0131
process utilizing autophagic mechanism (GO:0061919)	303	31	11.26	+	2.75	0.0131
positive regulation of cellular component movement (GO:0051272)	568	58	21.11	+	2.75	3.66e-07
positive regulation of cell death (GO:0010942)	715	73	26.58	+	2.75	9.43e-10
negative regulation of transferase activity (GO:0051348)	294	30	10.93	+	2.75	0.0202
regulation of ERK1 and ERK2 cascade (GO:0070372)	294	30	10.93	+	2.75	0.0202
cellular macromolecule catabolic process (GO:0044265)	922	94	34.27	+	2.74	1.99e-13
negative regulation of protein phosphorylation (GO:0001933)	412	42	15.31	+	2.74	0.0002
regulation of cell cycle (GO:0051726)	1201	122	44.64	+	2.73	2.04e-18
nucleobase-containing compound biosynthetic process (GO:0034654)	1015	103	37.73	+	2.73	6.45e-15
regulation of cell cycle phase transition (GO:1901987)	456	46	16.95	+	2.71	5.71e-05
transmembrane receptor protein tyrosine kinase signaling pathway (GO:0007169)	526	53	19.55	+	2.71	4.05e-06
negative regulation of programmed cell death (GO:0043069)	924	93	34.34	+	2.71	9.1e-13
regulation of cellular amide metabolic process (GO:0034248)	438	44	16.28	+	2.7	0.000137
negative regulation of apoptotic process (GO:0043066)	907	91	33.71	+	2.7	2.27e-12
regulation of mitotic cell cycle (GO:0007346)	638	64	23.71	+	2.7	1.13e-07
activation of protein kinase activity (GO:0032147)	329	33	12.23	+	2.7	0.00901
negative regulation of mitotic cell cycle (GO:0045930)	310	31	11.52	+	2.69	0.0202
positive regulation of programmed cell death (GO:0043068)	661	66	24.57	+	2.69	5.56e-08
positive regulation of protein transport (GO:0051222)	392	39	14.57	+	2.68	0.00115
cellular response to stress (GO:0033554)	1749	174	65.01	+	2.68	2.11e-27
positive regulation of cellular protein metabolic process (GO:0032270)	1631	162	60.62	+	2.67	5.04e-25
negative regulation of cell death (GO:0060548)	1017	101	37.8	+	2.67	6.32e-14
positive regulation of apoptotic process (GO:0043065)	655	65	24.35	+	2.67	9.44e-08
developmental growth (GO:0048589)	384	38	14.27	+	2.66	0.00188
positive regulation of defense response (GO:0031349)	374	37	13.9	+	2.66	0.00274
protein phosphorylation (GO:0006468)	971	96	36.09	+	2.66	5.89e-13
positive regulation of protein metabolic process (GO:0051247)	1722	170	64	+	2.66	2.8e-26
protein modification by small protein conjugation (GO:0032446)	821	81	30.52	+	2.65	2.31e-10
response to nutrient levels (GO:0031667)	507	50	18.84	+	2.65	3.5e-05
response to hormone (GO:0009725)	822	81	30.55	+	2.65	2.43e-10
negative regulation of gene expression (GO:0010629)	2043	200	75.94	+	2.63	1.34e-31
tube development (GO:0035295)	869	85	32.3	+	2.63	7.32e-11
growth (GO:0040007)	390	38	14.5	+	2.62	0.00397
response to lipid (GO:0033993)	842	82	31.3	+	2.62	2.82e-10
heterocycle biosynthetic process (GO:0018130)	1089	106	40.48	+	2.62	4.31e-14
regulation of hemopoiesis (GO:1903706)	473	46	17.58	+	2.62	0.000202
positive regulation of nitrogen compound metabolic process (GO:0051173)	3209	312	119.27	+	2.62	1.22e-55
positive regulation of protein serine/threonine kinase activity (GO:0071902)	350	34	13.01	+	2.61	0.0186
protein ubiquitination (GO:0016567)	743	72	27.62	+	2.61	1.48e-08
regulation of transferase activity (GO:0051338)	1033	100	38.4	+	2.6	5.61e-13
mitotic cell cycle (GO:0000278)	766	74	28.47	+	2.6	8.05e-09
positive regulation of cellular component organization (GO:0051130)	1225	118	45.53	+	2.59	6.14e-16
positive regulation of gene expression (GO:0010628)	2305	222	85.67	+	2.59	5.45e-35
cellular response to external stimulus (GO:0071496)	354	34	13.16	+	2.58	0.0208
RNA metabolic process (GO:0016070)	1628	156	60.51	+	2.58	3.01e-22
positive regulation of cellular metabolic process (GO:0031325)	3392	325	126.08	+	2.58	2.18e-57
negative regulation of nitrogen compound metabolic process (GO:0051172)	2486	238	92.4	+	2.58	6.37e-38
peptidyl-amino acid modification (GO:0018193)	899	86	33.41	+	2.57	1.91e-10
positive regulation of kinase activity (GO:0033674)	618	59	22.97	+	2.57	2.89e-06
negative regulation of phosphorylation (GO:0042326)	452	43	16.8	+	2.56	0.000932
cellular response to endogenous stimulus (GO:0071495)	1157	110	43	+	2.56	3.09e-14
macromolecule catabolic process (GO:0009057)	1057	100	39.29	+	2.55	1.75e-12
cellular response to organonitrogen compound (GO:0071417)	604	57	22.45	+	2.54	1.38e-05
mitotic cell cycle process (GO:1903047)	689	65	25.61	+	2.54	7.13e-07
negative regulation of cell population proliferation (GO:0008285)	700	66	26.02	+	2.54	5e-07
response to extracellular stimulus (GO:0009991)	541	51	20.11	+	2.54	7.09e-05
positive regulation of protein kinase activity (GO:0045860)	541	51	20.11	+	2.54	7.09e-05
programmed cell death (GO:0012501)	1043	98	38.77	+	2.53	7.74e-12
regulation of protein modification process (GO:0031399)	1885	177	70.06	+	2.53	3.92e-25
aromatic compound biosynthetic process (GO:0019438)	1098	103	40.81	+	2.52	1.22e-12
positive regulation of signal transduction (GO:0009967)	1667	156	61.96	+	2.52	2.7e-21
negative regulation of protein metabolic process (GO:0051248)	1129	105	41.96	+	2.5	8.72e-13
positive regulation of macromolecule metabolic process (GO:0010604)	3560	331	132.32	+	2.5	7.27e-56
regulation of apoptotic process (GO:0042981)	1561	145	58.02	+	2.5	3.59e-19
nucleic acid metabolic process (GO:0090304)	2240	208	83.26	+	2.5	3.57e-30
regulation of protein localization (GO:0032880)	992	92	36.87	+	2.5	1.14e-10
regulation of programmed cell death (GO:0043067)	1583	146	58.84	+	2.48	6.69e-19
regulation of establishment of protein localization (GO:0070201)	694	64	25.79	+	2.48	1.93e-06
positive regulation of phosphorylation (GO:0042327)	1096	101	40.74	+	2.48	6.09e-12
cellular response to nitrogen compound (GO:1901699)	662	61	24.61	+	2.48	5.53e-06
regulation of organelle organization (GO:0033043)	1335	123	49.62	+	2.48	2.63e-15
positive regulation of cell differentiation (GO:0045597)	1010	93	37.54	+	2.48	1.09e-10
regulation of growth (GO:0040008)	685	63	25.46	+	2.47	2.96e-06
regulation of cell death (GO:0010941)	1714	157	63.71	+	2.46	1.36e-20
negative regulation of cellular protein metabolic process (GO:0032269)	1060	97	39.4	+	2.46	5.63e-11
regulation of small molecule metabolic process (GO:0062012)	459	42	17.06	+	2.46	0.00475
positive regulation of protein phosphorylation (GO:0001934)	1019	93	37.87	+	2.46	2.67e-10
regulation of protein serine/threonine kinase activity (GO:0071900)	526	48	19.55	+	2.46	0.000601
cell surface receptor signaling pathway involved in cell-cell signaling (GO:1905114)	417	38	15.5	+	2.45	0.0127
cell death (GO:0008219)	1080	98	40.14	+	2.44	5.06e-11
regulation of transcription by RNA polymerase II (GO:0006357)	2593	235	96.38	+	2.44	1.59e-33
positive regulation of metabolic process (GO:0009893)	3863	350	143.58	+	2.44	1.08e-57
cell cycle process (GO:0022402)	1062	96	39.47	+	2.43	1.2e-10
anatomical structure formation involved in morphogenesis (GO:0048646)	899	81	33.41	+	2.42	2.86e-08
cell cycle (GO:0007049)	1380	124	51.29	+	2.42	1.12e-14
negative regulation of macromolecule metabolic process (GO:0010605)	2928	263	108.83	+	2.42	2.6e-38
positive regulation of phosphorus metabolic process (GO:0010562)	1169	105	43.45	+	2.42	1.1e-11
positive regulation of phosphate metabolic process (GO:0045937)	1169	105	43.45	+	2.42	1.1e-11
negative regulation of cellular metabolic process (GO:0031324)	2685	241	99.8	+	2.41	5.29e-34
negative regulation of organelle organization (GO:0010639)	402	36	14.94	+	2.41	0.0487
DNA metabolic process (GO:0006259)	760	68	28.25	+	2.41	1.75e-06
response to endogenous stimulus (GO:0009719)	1431	128	53.19	+	2.41	5.27e-15
negative regulation of phosphate metabolic process (GO:0045936)	571	51	21.22	+	2.4	0.000364
response to organonitrogen compound (GO:0010243)	1008	90	37.47	+	2.4	1.6e-09
cellular response to oxygen-containing compound (GO:1901701)	1076	96	39.99	+	2.4	2.21e-10
negative regulation of phosphorus metabolic process (GO:0010563)	572	51	21.26	+	2.4	0.000381
establishment of protein localization to organelle (GO:0072594)	451	40	16.76	+	2.39	0.0144
response to radiation (GO:0009314)	441	39	16.39	+	2.38	0.0209
regulation of kinase activity (GO:0043549)	916	81	34.05	+	2.38	4.78e-08
response to organic cyclic compound (GO:0014070)	894	79	33.23	+	2.38	9.53e-08
cell population proliferation (GO:0008283)	498	44	18.51	+	2.38	0.00432
intracellular signal transduction (GO:0035556)	1689	149	62.78	+	2.37	8.25e-18
organic cyclic compound biosynthetic process (GO:1901362)	1236	109	45.94	+	2.37	9.26e-12
cellular response to organic cyclic compound (GO:0071407)	511	45	18.99	+	2.37	0.0034
cell morphogenesis involved in differentiation (GO:0000904)	568	50	21.11	+	2.37	0.00102
response to inorganic substance (GO:0010035)	546	48	20.29	+	2.37	0.00206
regulation of nucleobase-containing compound metabolic process (GO:0019219)	4090	359	152.02	+	2.36	2.8e-56
regulation of response to stress (GO:0080134)	1636	143	60.81	+	2.35	2.03e-16
regulation of phosphorylation (GO:0042325)	1639	143	60.92	+	2.35	2.18e-16
positive regulation of signaling (GO:0023056)	1869	163	69.47	+	2.35	2.4e-19
gene expression (GO:0010467)	2112	184	78.5	+	2.34	1.53e-22
positive regulation of cell communication (GO:0010647)	1861	162	69.17	+	2.34	3.83e-19
regulation of protein kinase activity (GO:0045859)	806	70	29.96	+	2.34	3.14e-06
regulation of nucleic acid-templated transcription (GO:1903506)	3549	308	131.91	+	2.33	2.49e-44
regulation of RNA biosynthetic process (GO:2001141)	3554	308	132.1	+	2.33	2.93e-44
regulation of RNA metabolic process (GO:0051252)	3821	331	142.02	+	2.33	5.45e-49
negative regulation of signal transduction (GO:0009968)	1293	112	48.06	+	2.33	1.09e-11
response to abiotic stimulus (GO:0009628)	1167	101	43.38	+	2.33	2.89e-10
positive regulation of developmental process (GO:0051094)	1410	122	52.41	+	2.33	3.54e-13
regulation of anatomical structure morphogenesis (GO:0022603)	1110	96	41.26	+	2.33	1.6e-09
proteolysis (GO:0006508)	1300	112	48.32	+	2.32	1.31e-11
embryonic organ development (GO:0048568)	453	39	16.84	+	2.32	0.0339
regulation of MAPK cascade (GO:0043408)	732	63	27.21	+	2.32	3.74e-05
response to nitrogen compound (GO:1901698)	1093	94	40.63	+	2.31	3.78e-09
regulation of transcription, DNA-templated (GO:0006355)	3478	299	129.27	+	2.31	8.88e-42
immune system development (GO:0002520)	675	58	25.09	+	2.31	0.000195
regulation of protein phosphorylation (GO:0001932)	1467	126	54.53	+	2.31	1.94e-13
regulation of macromolecule biosynthetic process (GO:0010556)	4064	349	151.05	+	2.31	6.94e-52
negative regulation of cellular component organization (GO:0051129)	724	62	26.91	+	2.3	5.81e-05
regulation of cellular macromolecule biosynthetic process (GO:2000112)	3939	337	146.41	+	2.3	4.86e-49
RNA processing (GO:0006396)	924	79	34.34	+	2.3	4.09e-07
nucleobase-containing compound metabolic process (GO:0006139)	2740	234	101.84	+	2.3	1.6e-29
regulation of cellular protein metabolic process (GO:0032268)	2685	229	99.8	+	2.29	8.44e-29
regulation of protein metabolic process (GO:0051246)	2842	242	105.63	+	2.29	7.7e-31
protein localization to organelle (GO:0033365)	776	66	28.84	+	2.29	3.12e-05
positive regulation of intracellular signal transduction (GO:1902533)	1047	89	38.92	+	2.29	2.91e-08
negative regulation of metabolic process (GO:0009892)	3178	270	118.12	+	2.29	2.28e-35
embryo development (GO:0009790)	1027	87	38.17	+	2.28	6.22e-08
regulation of proteolysis (GO:0030162)	745	63	27.69	+	2.28	9.25e-05
hematopoietic or lymphoid organ development (GO:0048534)	639	54	23.75	+	2.27	0.000949
cellular response to organic substance (GO:0071310)	2358	199	87.64	+	2.27	2.13e-23
regulation of cell migration (GO:0030334)	889	75	33.04	+	2.27	2.24e-06
regulation of cellular biosynthetic process (GO:0031326)	4216	355	156.7	+	2.27	3.3e-51
regulation of protein transport (GO:0051223)	669	56	24.87	+	2.25	0.000636
regulation of phosphate metabolic process (GO:0019220)	1838	153	68.32	+	2.24	5.33e-16
regulation of phosphorus metabolic process (GO:0051174)	1839	153	68.35	+	2.24	5.43e-16
positive regulation of cellular component biogenesis (GO:0044089)	541	45	20.11	+	2.24	0.0207
regulation of biosynthetic process (GO:0009889)	4297	357	159.71	+	2.24	4.2e-50
negative regulation of cell communication (GO:0010648)	1411	117	52.44	+	2.23	3.03e-11
hemopoiesis (GO:0030097)	591	49	21.97	+	2.23	0.00622
regulation of cellular localization (GO:0060341)	1026	85	38.13	+	2.23	3.52e-07
negative regulation of signaling (GO:0023057)	1414	117	52.56	+	2.23	3.4e-11
cell morphogenesis (GO:0000902)	728	60	27.06	+	2.22	0.000381
positive regulation of MAPK cascade (GO:0043410)	546	45	20.29	+	2.22	0.023
embryonic morphogenesis (GO:0048598)	583	48	21.67	+	2.22	0.00949
regulation of cell motility (GO:2000145)	952	78	35.38	+	2.2	4.2e-06
response to oxygen-containing compound (GO:1901700)	1605	131	59.66	+	2.2	1.49e-12
epithelial cell differentiation (GO:0030855)	688	56	25.57	+	2.19	0.00162
regulation of peptide transport (GO:0090087)	702	57	26.09	+	2.18	0.00128
organonitrogen compound catabolic process (GO:1901565)	1085	88	40.33	+	2.18	3.98e-07
heterocycle metabolic process (GO:0046483)	2936	238	109.13	+	2.18	5.06e-27
phosphorylation (GO:0016310)	1308	106	48.62	+	2.18	3.59e-09
response to cytokine (GO:0034097)	1126	91	41.85	+	2.17	2.74e-07
positive regulation of response to stimulus (GO:0048584)	2423	195	90.06	+	2.17	2.49e-20
regulation of cellular component organization (GO:0051128)	2439	196	90.65	+	2.16	1.91e-20
regulation of gene expression (GO:0010468)	4907	394	182.39	+	2.16	2.54e-54
regulation of locomotion (GO:0040012)	992	79	36.87	+	2.14	9.77e-06
regulation of cellular component biogenesis (GO:0044087)	981	78	36.46	+	2.14	1.36e-05
negative regulation of developmental process (GO:0051093)	982	78	36.5	+	2.14	1.4e-05
cellular response to chemical stimulus (GO:0070887)	2927	232	108.79	+	2.13	1.22e-24
cellular aromatic compound metabolic process (GO:0006725)	2984	236	110.91	+	2.13	3.13e-25
cellular macromolecule biosynthetic process (GO:0034645)	1647	130	61.22	+	2.12	2.87e-11
regulation of cellular component movement (GO:0051270)	1039	82	38.62	+	2.12	7.55e-06
cellular protein modification process (GO:0006464)	3195	252	118.75	+	2.12	2.48e-27
protein modification process (GO:0036211)	3195	252	118.75	+	2.12	2.48e-27
cytokine-mediated signaling pathway (GO:0019221)	700	55	26.02	+	2.11	0.0061
regulation of nitrogen compound metabolic process (GO:0051171)	5937	466	220.67	+	2.11	7.94e-68
regulation of cell population proliferation (GO:0042127)	1670	131	62.07	+	2.11	2.79e-11
cellular catabolic process (GO:0044248)	1823	143	67.76	+	2.11	1.49e-12
negative regulation of molecular function (GO:0044092)	1176	92	43.71	+	2.1	7.86e-07
cellular response to cytokine stimulus (GO:0071345)	1038	81	38.58	+	2.1	1.37e-05
cellular nitrogen compound biosynthetic process (GO:0044271)	1577	123	58.61	+	2.1	3.94e-10
positive regulation of molecular function (GO:0044093)	1838	143	68.32	+	2.09	2.12e-12
regulation of intracellular signal transduction (GO:1902531)	1827	142	67.91	+	2.09	3.02e-12
macromolecule biosynthetic process (GO:0009059)	1699	132	63.15	+	2.09	4.46e-11
interspecies interaction between organisms (GO:0044419)	2100	163	78.05	+	2.09	1.48e-14
regulation of response to external stimulus (GO:0032101)	1213	94	45.09	+	2.08	8.26e-07
macromolecule modification (GO:0043412)	3420	265	127.12	+	2.08	5.24e-28
organic cyclic compound metabolic process (GO:1901360)	3216	249	119.53	+	2.08	8.59e-26
response to organic substance (GO:0010033)	3025	234	112.43	+	2.08	1.32e-23
regulation of defense response (GO:0031347)	867	67	32.23	+	2.08	0.000611
regulation of cell differentiation (GO:0045595)	1883	145	69.99	+	2.07	2.74e-12
regulation of primary metabolic process (GO:0080090)	6135	472	228.03	+	2.07	1.26e-66
regulation of developmental process (GO:0050793)	2668	205	99.17	+	2.07	2.09e-19
protein-containing complex subunit organization (GO:0043933)	1551	119	57.65	+	2.06	3.61e-09
intracellular protein transport (GO:0006886)	992	76	36.87	+	2.06	0.000131
protein-containing complex assembly (GO:0065003)	1306	100	48.54	+	2.06	4.62e-07
cellular protein localization (GO:0034613)	1647	126	61.22	+	2.06	7.39e-10
regulation of multicellular organismal development (GO:2000026)	2106	161	78.28	+	2.06	8.54e-14
positive regulation of catalytic activity (GO:0043085)	1479	113	54.97	+	2.06	1.65e-08
cellular protein metabolic process (GO:0044267)	3829	292	142.32	+	2.05	6.58e-31
regulation of cellular metabolic process (GO:0031323)	6347	484	235.91	+	2.05	2.69e-68
epithelium development (GO:0060429)	1128	86	41.93	+	2.05	1.25e-05
regulation of signal transduction (GO:0009966)	3164	241	117.6	+	2.05	1.26e-23
cellular macromolecule localization (GO:0070727)	1656	126	61.55	+	2.05	9.03e-10
cellular macromolecule metabolic process (GO:0044260)	5152	392	191.49	+	2.05	9.66e-48
negative regulation of cell differentiation (GO:0045596)	725	55	26.95	+	2.04	0.0162
regulation of macromolecule metabolic process (GO:0060255)	6508	493	241.89	+	2.04	1.29e-69
organelle organization (GO:0006996)	3568	270	132.62	+	2.04	3.35e-27
positive regulation of cell population proliferation (GO:0008284)	939	71	34.9	+	2.03	0.000695
positive regulation of multicellular organismal process (GO:0051240)	1787	135	66.42	+	2.03	1.78e-10
animal organ morphogenesis (GO:0009887)	980	74	36.43	+	2.03	0.000301
positive regulation of cellular process (GO:0048522)	5680	428	211.12	+	2.03	6.59e-54
cellular protein-containing complex assembly (GO:0034622)	827	62	30.74	+	2.02	0.00633
organic substance catabolic process (GO:1901575)	1782	133	66.23	+	2.01	7.61e-10
negative regulation of cellular process (GO:0048523)	4955	369	184.17	+	2	2.2e-41
negative regulation of response to stimulus (GO:0048585)	1840	136	68.39	+	1.99	6.59e-10
membrane organization (GO:0061024)	942	69	35.01	+	1.97	0.00307
cellular nitrogen compound metabolic process (GO:0034641)	3400	249	126.37	+	1.97	2.59e-22
cell development (GO:0048468)	1656	121	61.55	+	1.97	4.78e-08
anatomical structure morphogenesis (GO:0009653)	2199	160	81.73	+	1.96	7.67e-12
positive regulation of biological process (GO:0048518)	6272	455	233.12	+	1.95	1.13e-54
catabolic process (GO:0009056)	2099	152	78.02	+	1.95	6.65e-11
regulation of metabolic process (GO:0019222)	7059	511	262.37	+	1.95	3.89e-67
developmental process involved in reproduction (GO:0003006)	984	71	36.57	+	1.94	0.00342
negative regulation of catalytic activity (GO:0043086)	820	59	30.48	+	1.94	0.038
negative regulation of biological process (GO:0048519)	5618	403	208.81	+	1.93	2.33e-43
positive regulation of transport (GO:0051050)	963	69	35.79	+	1.93	0.00646
macromolecule metabolic process (GO:0043170)	6340	452	235.65	+	1.92	1.1e-51
protein metabolic process (GO:0019538)	4416	314	164.14	+	1.91	1.36e-28
regulation of catalytic activity (GO:0050790)	2395	170	89.02	+	1.91	5.6e-12
cellular component assembly (GO:0022607)	2393	169	88.94	+	1.9	1.3e-11
regulation of cell communication (GO:0010646)	3599	252	133.77	+	1.88	7.08e-20
negative regulation of multicellular organismal process (GO:0051241)	1232	86	45.79	+	1.88	0.00057
regulation of signaling (GO:0023051)	3638	253	135.22	+	1.87	1.17e-19
regulation of molecular function (GO:0065009)	3082	214	114.55	+	1.87	2.27e-15
phosphate-containing compound metabolic process (GO:0006796)	2165	150	80.47	+	1.86	3.69e-09
response to stress (GO:0006950)	3644	252	135.44	+	1.86	3.32e-19
cellular component biogenesis (GO:0044085)	2654	183	98.65	+	1.86	6.14e-12
regulation of cell development (GO:0060284)	977	67	36.31	+	1.85	0.0431
tissue development (GO:0009888)	1781	122	66.2	+	1.84	2.1e-06
phosphorus metabolic process (GO:0006793)	2192	150	81.47	+	1.84	8.1e-09
protein localization (GO:0008104)	2199	150	81.73	+	1.84	1.28e-08
establishment of protein localization (GO:0045184)	1595	108	59.28	+	1.82	4.81e-05
regulation of multicellular organismal process (GO:0051239)	3243	218	120.54	+	1.81	3.2e-14
regulation of response to stimulus (GO:0048583)	4391	295	163.21	+	1.81	4.26e-22
homeostatic process (GO:0042592)	1682	113	62.52	+	1.81	3.31e-05
cell surface receptor signaling pathway (GO:0007166)	2521	169	93.7	+	1.8	1.19e-09
multi-organism process (GO:0051704)	1090	73	40.51	+	1.8	0.0279
protein transport (GO:0015031)	1510	101	56.12	+	1.8	0.000257
cellular component organization (GO:0016043)	5695	378	211.67	+	1.79	2.24e-31
regulation of biological quality (GO:0065008)	4103	271	152.5	+	1.78	1.84e-18
regulation of localization (GO:0032879)	2794	184	103.85	+	1.77	3.35e-10
nitrogen compound metabolic process (GO:0006807)	7092	466	263.6	+	1.77	7.03e-44
cellular component organization or biogenesis (GO:0071840)	5915	388	219.85	+	1.76	1.66e-31
peptide transport (GO:0015833)	1542	101	57.31	+	1.76	0.000739
intracellular transport (GO:0046907)	1529	100	56.83	+	1.76	0.00096
macromolecule localization (GO:0033036)	2550	166	94.78	+	1.75	1.93e-08
primary metabolic process (GO:0044238)	7575	492	281.55	+	1.75	6.01e-47
cellular metabolic process (GO:0044237)	7790	501	289.54	+	1.73	3.55e-47
reproductive process (GO:0022414)	1463	94	54.38	+	1.73	0.00531
reproduction (GO:0000003)	1466	94	54.49	+	1.73	0.00553
amide transport (GO:0042886)	1577	101	58.61	+	1.72	0.00211
cellular developmental process (GO:0048869)	3835	245	142.54	+	1.72	4.49e-14
cell differentiation (GO:0030154)	3781	241	140.53	+	1.71	1.54e-13
generation of neurons (GO:0048699)	1588	101	59.02	+	1.71	0.00327
response to chemical (GO:0042221)	4414	280	164.06	+	1.71	8.48e-17
organonitrogen compound metabolic process (GO:1901564)	5446	344	202.42	+	1.7	6.78e-23
organic substance metabolic process (GO:0071704)	8009	505	297.68	+	1.7	2.77e-45
cellular biosynthetic process (GO:0044249)	2701	170	100.39	+	1.69	1.39e-07
regulation of immune system process (GO:0002682)	1734	109	64.45	+	1.69	0.00164
cellular localization (GO:0051641)	3014	188	112.03	+	1.68	1.47e-08
establishment of localization in cell (GO:0051649)	2386	148	88.68	+	1.67	1.13e-05
organic substance biosynthetic process (GO:1901576)	2807	174	104.33	+	1.67	2.89e-07
animal organ development (GO:0048513)	3266	202	121.39	+	1.66	3.92e-09
neurogenesis (GO:0022008)	1692	104	62.89	+	1.65	0.00984
response to external stimulus (GO:0009605)	2540	155	94.41	+	1.64	1.5e-05
metabolic process (GO:0008152)	8590	523	319.28	+	1.64	1.81e-43
biosynthetic process (GO:0009058)	2863	174	106.41	+	1.64	1.22e-06
regulation of transport (GO:0051049)	1839	110	68.35	+	1.61	0.0133
system development (GO:0048731)	4516	270	167.85	+	1.61	1.72e-12
nervous system development (GO:0007399)	2432	145	90.39	+	1.6	0.00023
nitrogen compound transport (GO:0071705)	1858	110	69.06	+	1.59	0.027
developmental process (GO:0032502)	5952	349	221.23	+	1.58	1.54e-17
multicellular organism development (GO:0007275)	5115	299	190.12	+	1.57	2.12e-13
cellular response to stimulus (GO:0051716)	6799	392	252.71	+	1.55	3.82e-20
signal transduction (GO:0007165)	5154	294	191.57	+	1.53	1.32e-11
anatomical structure development (GO:0048856)	5497	313	204.32	+	1.53	1.1e-12
cell communication (GO:0007154)	5608	314	208.44	+	1.51	9.56e-12
immune system process (GO:0002376)	2851	158	105.97	+	1.49	0.00416
signaling (GO:0023052)	5516	303	205.02	+	1.48	5.22e-10
regulation of cellular process (GO:0050794)	11396	622	423.57	+	1.47	7.88e-45
regulation of biological process (GO:0050789)	11953	639	444.27	+	1.44	1.29e-44
response to stimulus (GO:0050896)	8531	449	317.08	+	1.42	9.98e-17
biological regulation (GO:0065007)	12625	656	469.25	+	1.4	4.42e-43
multicellular organismal process (GO:0032501)	7139	360	265.35	+	1.36	5.7e-08
localization (GO:0051179)	5850	293	217.44	+	1.35	8.55e-05
cellular process (GO:0009987)	15625	724	580.76	+	1.25	3.44e-36
biological_process (GO:0008150)	17984	760	668.44	+	1.14	2.15e-26
G protein-coupled receptor signaling pathway (GO:0007186)	1324	18	49.21	-	0.37	0.00395
detection of stimulus involved in sensory perception (GO:0050906)	549	3	20.41	-	0.15	0.038
Unclassified (UNCLASSIFIED)	2867	15	106.56	-	0.14	0
sensory perception of chemical stimulus (GO:0007606)	540	2	20.07	-	0.1	0.00817
detection of chemical stimulus (GO:0009593)	521	1	19.36	-	0.05	0.00132

## Sheet: Adrenal_Gland
Analysis Type:	PANTHER Overrepresentation Test (Released 20200728)
Annotation Version and Release Date:	GO Ontology database DOI: 10.5281/zenodo.3980761 Released 2020-08-10
Analyzed List:	Adrenal_Gland.txt (Homo sapiens)
Reference List:	Homo sapiens (all genes in database)
Test Type:	FISHER
Correction:	BONFERRONI
Bonferroni count:	9086
GO biological process complete	Homo sapiens - REFLIST (20851)	Adrenal_Gland.txt (781)	Adrenal_Gland.txt (expected)	Adrenal_Gland.txt (over/under)	Adrenal_Gland.txt (fold Enrichment)	Adrenal_Gland.txt (P-value)
fatty acid beta-oxidation (GO:0006635)	58	14	2.17	+	6.44	0.00221
nuclear-transcribed mRNA catabolic process, nonsense-mediated decay (GO:0000184)	120	26	4.49	+	5.78	1.36e-07
cytoplasmic translation (GO:0002181)	75	16	2.81	+	5.7	0.00135
translational initiation (GO:0006413)	144	30	5.39	+	5.56	8.87e-09
fatty acid oxidation (GO:0019395)	83	16	3.11	+	5.15	0.00448
SRP-dependent cotranslational protein targeting to membrane (GO:0006614)	96	18	3.6	+	5.01	0.00126
protein targeting to peroxisome (GO:0006625)	80	15	3	+	5.01	0.0138
establishment of protein localization to peroxisome (GO:0072663)	80	15	3	+	5.01	0.0138
protein localization to peroxisome (GO:0072662)	80	15	3	+	5.01	0.0138
peroxisomal transport (GO:0043574)	81	15	3.03	+	4.94	0.0158
lipid oxidation (GO:0034440)	87	16	3.26	+	4.91	0.00778
cotranslational protein targeting to membrane (GO:0006613)	101	18	3.78	+	4.76	0.00246
mitochondrial translation (GO:0032543)	113	20	4.23	+	4.73	0.000595
viral transcription (GO:0019083)	115	20	4.31	+	4.64	0.000768
peroxisome organization (GO:0007031)	88	15	3.3	+	4.55	0.039
mitochondrial translational elongation (GO:0070125)	88	15	3.3	+	4.55	0.039
regulation of mRNA splicing, via spliceosome (GO:0048024)	115	19	4.31	+	4.41	0.00325
fatty acid catabolic process (GO:0009062)	97	16	3.63	+	4.4	0.0274
protein targeting to ER (GO:0045047)	111	18	4.16	+	4.33	0.00836
establishment of protein localization to endoplasmic reticulum (GO:0072599)	115	18	4.31	+	4.18	0.0132
response to hydrogen peroxide (GO:0042542)	119	18	4.46	+	4.04	0.0203
positive regulation of apoptotic signaling pathway (GO:2001235)	180	27	6.74	+	4	7.45e-05
nuclear-transcribed mRNA catabolic process (GO:0000956)	200	30	7.49	+	4	1.11e-05
mitochondrial gene expression (GO:0140053)	141	21	5.28	+	3.98	0.00373
protein localization to endoplasmic reticulum (GO:0070972)	142	21	5.32	+	3.95	0.00414
regulation of steroid metabolic process (GO:0019218)	123	18	4.61	+	3.91	0.0309
mRNA catabolic process (GO:0006402)	220	32	8.24	+	3.88	6.19e-06
regulation of ATP metabolic process (GO:1903578)	124	18	4.64	+	3.88	0.0342
translation (GO:0006412)	393	57	14.72	+	3.87	1.3e-12
peptide biosynthetic process (GO:0043043)	418	60	15.66	+	3.83	3.09e-13
regulation of extrinsic apoptotic signaling pathway (GO:2001236)	161	23	6.03	+	3.81	0.00206
regulation of mRNA processing (GO:0050684)	154	22	5.77	+	3.81	0.00376
regulation of RNA splicing (GO:0043484)	158	22	5.92	+	3.72	0.00556
viral gene expression (GO:0019080)	154	21	5.77	+	3.64	0.0135
ribonucleoprotein complex subunit organization (GO:0071826)	202	27	7.57	+	3.57	0.000641
ribonucleoprotein complex assembly (GO:0022618)	195	26	7.3	+	3.56	0.00117
RNA catabolic process (GO:0006401)	252	32	9.44	+	3.39	0.000121
protein targeting to membrane (GO:0006612)	183	23	6.85	+	3.36	0.0154
ribosome biogenesis (GO:0042254)	336	42	12.59	+	3.34	1.01e-06
ribonucleoprotein complex biogenesis (GO:0022613)	470	58	17.6	+	3.29	4.21e-10
protein targeting (GO:0006605)	372	45	13.93	+	3.23	5.74e-07
peptide metabolic process (GO:0006518)	538	65	20.15	+	3.23	2.86e-11
amide biosynthetic process (GO:0043604)	545	65	20.41	+	3.18	4.99e-11
establishment of protein localization to organelle (GO:0072594)	451	53	16.89	+	3.14	3e-08
regulation of apoptotic signaling pathway (GO:2001233)	409	48	15.32	+	3.13	3.39e-07
response to reactive oxygen species (GO:0000302)	196	23	7.34	+	3.13	0.0437
organic acid catabolic process (GO:0016054)	265	31	9.93	+	3.12	0.00109
carboxylic acid catabolic process (GO:0046395)	265	31	9.93	+	3.12	0.00109
regulation of protein binding (GO:0043393)	214	25	8.02	+	3.12	0.0184
RNA splicing (GO:0008380)	407	47	15.24	+	3.08	8.92e-07
viral process (GO:0016032)	816	92	30.56	+	3.01	1.98e-15
mRNA splicing, via spliceosome (GO:0000398)	303	34	11.35	+	3	0.000672
RNA splicing, via transesterification reactions with bulged adenosine as nucleophile (GO:0000377)	303	34	11.35	+	3	0.000672
rRNA processing (GO:0006364)	260	29	9.74	+	2.98	0.00679
RNA splicing, via transesterification reactions (GO:0000375)	306	34	11.46	+	2.97	0.000832
RNA localization (GO:0006403)	225	25	8.43	+	2.97	0.0414
mitochondrial transport (GO:0006839)	226	25	8.47	+	2.95	0.0444
protein-containing complex disassembly (GO:0032984)	226	25	8.47	+	2.95	0.0444
mRNA metabolic process (GO:0016071)	698	77	26.14	+	2.95	6.46e-12
nucleobase-containing compound catabolic process (GO:0034655)	384	42	14.38	+	2.92	3.89e-05
establishment of protein localization to membrane (GO:0090150)	294	32	11.01	+	2.91	0.00302
mitochondrion organization (GO:0007005)	460	50	17.23	+	2.9	1.55e-06
regulation of mRNA metabolic process (GO:1903311)	350	38	13.11	+	2.9	0.000256
regulation of cellular protein catabolic process (GO:1903362)	261	28	9.78	+	2.86	0.021
cellular response to chemical stress (GO:0062197)	289	31	10.82	+	2.86	0.00612
rRNA metabolic process (GO:0016072)	271	29	10.15	+	2.86	0.0146
cellular response to oxidative stress (GO:0034599)	243	26	9.1	+	2.86	0.05
response to oxidative stress (GO:0006979)	395	42	14.8	+	2.84	8.23e-05
regulation of lipid metabolic process (GO:0019216)	429	45	16.07	+	2.8	3.54e-05
cellular amide metabolic process (GO:0043603)	813	85	30.45	+	2.79	3.21e-12
cellular nitrogen compound catabolic process (GO:0044270)	441	46	16.52	+	2.78	2.78e-05
symbiotic process (GO:0044403)	908	94	34.01	+	2.76	1.31e-13
heterocycle catabolic process (GO:0046700)	440	45	16.48	+	2.73	7.16e-05
small molecule catabolic process (GO:0044282)	432	44	16.18	+	2.72	0.000118
mRNA processing (GO:0006397)	486	49	18.2	+	2.69	2.35e-05
protein localization to organelle (GO:0033365)	776	77	29.07	+	2.65	1.2e-09
regulation of binding (GO:0051098)	373	37	13.97	+	2.65	0.00309
posttranscriptional regulation of gene expression (GO:0010608)	557	55	20.86	+	2.64	5.97e-06
regulation of cellular amide metabolic process (GO:0034248)	438	43	16.41	+	2.62	0.000607
regulation of translation (GO:0006417)	380	37	14.23	+	2.6	0.00639
generation of precursor metabolites and energy (GO:0006091)	412	40	15.43	+	2.59	0.0022
regulation of protein catabolic process (GO:0042176)	405	39	15.17	+	2.57	0.00361
aromatic compound catabolic process (GO:0019439)	458	44	17.15	+	2.56	0.00063
organic cyclic compound catabolic process (GO:1901361)	491	47	18.39	+	2.56	0.000237
RNA processing (GO:0006396)	924	87	34.61	+	2.51	5.93e-10
reproductive system development (GO:0061458)	439	41	16.44	+	2.49	0.0033
ncRNA processing (GO:0034470)	433	40	16.22	+	2.47	0.00586
reproductive structure development (GO:0048608)	435	40	16.29	+	2.45	0.01
cellular protein-containing complex assembly (GO:0034622)	827	76	30.98	+	2.45	6.34e-08
intracellular protein transport (GO:0006886)	992	91	37.16	+	2.45	6e-10
ncRNA metabolic process (GO:0034660)	526	48	19.7	+	2.44	0.000704
regulation of protein-containing complex assembly (GO:0043254)	455	41	17.04	+	2.41	0.00915
regulation of small molecule metabolic process (GO:0062012)	459	41	17.19	+	2.38	0.0106
protein-containing complex subunit organization (GO:0043933)	1551	137	58.09	+	2.36	9.65e-16
cellular nitrogen compound biosynthetic process (GO:0044271)	1577	137	59.07	+	2.32	3.7e-15
oxidation-reduction process (GO:0055114)	968	84	36.26	+	2.32	6.63e-08
gene expression (GO:0010467)	2112	183	79.11	+	2.31	9.62e-22
protein localization to membrane (GO:0072657)	531	46	19.89	+	2.31	0.00554
protein-containing complex assembly (GO:0065003)	1306	113	48.92	+	2.31	1.11e-11
RNA metabolic process (GO:0016070)	1628	140	60.98	+	2.3	3.38e-15
regulation of cellular response to stress (GO:0080135)	752	64	28.17	+	2.27	6.79e-05
intracellular transport (GO:0046907)	1529	130	57.27	+	2.27	1.88e-13
regulation of cellular catabolic process (GO:0031329)	879	74	32.92	+	2.25	5.83e-06
regulation of catabolic process (GO:0009894)	1043	86	39.07	+	2.2	5.96e-07
regulation of cellular protein localization (GO:1903827)	571	47	21.39	+	2.2	0.0148
regulation of growth (GO:0040008)	685	56	25.66	+	2.18	0.00175
nucleic acid metabolic process (GO:0090304)	2240	183	83.9	+	2.18	4.59e-19
cellular protein localization (GO:0034613)	1647	134	61.69	+	2.17	2.21e-12
cellular macromolecule localization (GO:0070727)	1656	134	62.03	+	2.16	2.65e-12
positive regulation of programmed cell death (GO:0043068)	661	53	24.76	+	2.14	0.00925
apoptotic process (GO:0006915)	911	73	34.12	+	2.14	6.14e-05
carboxylic acid metabolic process (GO:0019752)	900	72	33.71	+	2.14	8.6e-05
cellular component biogenesis (GO:0044085)	2654	211	99.41	+	2.12	1.44e-21
positive regulation of cellular biosynthetic process (GO:0031328)	1981	156	74.2	+	2.1	4.48e-14
positive regulation of biosynthetic process (GO:0009891)	2014	158	75.44	+	2.09	4.22e-14
positive regulation of cell death (GO:0010942)	715	56	26.78	+	2.09	0.0085
positive regulation of macromolecule biosynthetic process (GO:0010557)	1882	147	70.49	+	2.09	1.1e-12
nucleobase-containing compound metabolic process (GO:0006139)	2740	214	102.63	+	2.09	5.93e-21
cellular macromolecule catabolic process (GO:0044265)	922	72	34.53	+	2.08	0.000216
heterocycle metabolic process (GO:0046483)	2936	229	109.97	+	2.08	8.61e-23
cellular nitrogen compound metabolic process (GO:0034641)	3400	265	127.35	+	2.08	6.69e-28
positive regulation of apoptotic process (GO:0043065)	655	51	24.53	+	2.08	0.0248
positive regulation of nucleic acid-templated transcription (GO:1903508)	1623	124	60.79	+	2.04	1.91e-09
positive regulation of RNA biosynthetic process (GO:1902680)	1624	124	60.83	+	2.04	1.96e-09
organonitrogen compound biosynthetic process (GO:1901566)	1405	107	52.63	+	2.03	1.36e-07
regulation of cell cycle process (GO:0010564)	762	58	28.54	+	2.03	0.0112
cellular aromatic compound metabolic process (GO:0006725)	2984	227	111.77	+	2.03	3.4e-21
organic cyclic compound metabolic process (GO:1901360)	3216	244	120.46	+	2.03	2.73e-23
positive regulation of nucleobase-containing compound metabolic process (GO:0045935)	1886	143	70.64	+	2.02	3.01e-11
positive regulation of RNA metabolic process (GO:0051254)	1715	130	64.24	+	2.02	9.59e-10
organic substance catabolic process (GO:1901575)	1782	135	66.75	+	2.02	2.27e-10
oxoacid metabolic process (GO:0043436)	990	75	37.08	+	2.02	0.00026
negative regulation of cell population proliferation (GO:0008285)	700	53	26.22	+	2.02	0.0328
positive regulation of transcription, DNA-templated (GO:0045893)	1536	116	57.53	+	2.02	2.85e-08
cellular macromolecule biosynthetic process (GO:0034645)	1647	124	61.69	+	2.01	4.82e-09
organic acid metabolic process (GO:0006082)	1010	76	37.83	+	2.01	0.000325
cellular component assembly (GO:0022607)	2393	180	89.63	+	2.01	5.79e-15
positive regulation of cellular component organization (GO:0051130)	1225	92	45.88	+	2.01	9.08e-06
positive regulation of transcription by RNA polymerase II (GO:0045944)	1212	91	45.4	+	2	1.2e-05
negative regulation of gene expression (GO:0010629)	2043	153	76.52	+	2	8.13e-12
macromolecule catabolic process (GO:0009057)	1057	79	39.59	+	2	0.000247
cellular response to DNA damage stimulus (GO:0006974)	780	58	29.22	+	1.99	0.0238
response to hormone (GO:0009725)	822	61	30.79	+	1.98	0.0112
regulation of cell cycle (GO:0051726)	1201	89	44.98	+	1.98	4.23e-05
peptide transport (GO:0015833)	1542	114	57.76	+	1.97	1.47e-07
macromolecule biosynthetic process (GO:0009059)	1699	125	63.64	+	1.96	2.47e-08
amide transport (GO:0042886)	1577	116	59.07	+	1.96	1.39e-07
negative regulation of biosynthetic process (GO:0009890)	1646	121	61.65	+	1.96	5.11e-08
cellular catabolic process (GO:0044248)	1823	134	68.28	+	1.96	2.82e-09
protein transport (GO:0015031)	1510	110	56.56	+	1.94	9.48e-07
negative regulation of cellular protein metabolic process (GO:0032269)	1060	77	39.7	+	1.94	0.00105
negative regulation of protein metabolic process (GO:0051248)	1129	82	42.29	+	1.94	0.000417
positive regulation of protein metabolic process (GO:0051247)	1722	125	64.5	+	1.94	5.37e-08
heterocycle biosynthetic process (GO:0018130)	1089	79	40.79	+	1.94	0.000646
negative regulation of macromolecule biosynthetic process (GO:0010558)	1558	113	58.36	+	1.94	6.9e-07
establishment of protein localization (GO:0045184)	1595	115	59.74	+	1.92	6.96e-07
cellular response to stress (GO:0033554)	1749	126	65.51	+	1.92	7.63e-08
negative regulation of transcription by RNA polymerase II (GO:0000122)	944	68	35.36	+	1.92	0.00876
negative regulation of cellular macromolecule biosynthetic process (GO:2000113)	1495	107	56	+	1.91	4.9e-06
regulation of cellular component biogenesis (GO:0044087)	981	70	36.74	+	1.91	0.00895
positive regulation of cellular protein metabolic process (GO:0032270)	1631	116	61.09	+	1.9	1.1e-06
negative regulation of cellular biosynthetic process (GO:0031327)	1617	115	60.57	+	1.9	1.44e-06
positive regulation of phosphorus metabolic process (GO:0010562)	1169	83	43.79	+	1.9	0.000716
positive regulation of phosphate metabolic process (GO:0045937)	1169	83	43.79	+	1.9	0.000716
catabolic process (GO:0009056)	2099	149	78.62	+	1.9	1.36e-09
positive regulation of intracellular signal transduction (GO:1902533)	1047	74	39.22	+	1.89	0.00533
negative regulation of apoptotic process (GO:0043066)	907	64	33.97	+	1.88	0.0328
small molecule metabolic process (GO:0044281)	1744	123	65.32	+	1.88	4.45e-07
protein localization (GO:0008104)	2199	155	82.37	+	1.88	6.98e-10
regulation of apoptotic process (GO:0042981)	1561	110	58.47	+	1.88	6.89e-06
response to nitrogen compound (GO:1901698)	1093	77	40.94	+	1.88	0.00386
positive regulation of nitrogen compound metabolic process (GO:0051173)	3209	226	120.2	+	1.88	6.58e-17
cell death (GO:0008219)	1080	76	40.45	+	1.88	0.00354
negative regulation of macromolecule metabolic process (GO:0010605)	2928	206	109.67	+	1.88	9.47e-15
positive regulation of phosphorylation (GO:0042327)	1096	77	41.05	+	1.88	0.00398
negative regulation of metabolic process (GO:0009892)	3178	223	119.04	+	1.87	2.02e-16
regulation of programmed cell death (GO:0043067)	1583	111	59.29	+	1.87	5.97e-06
negative regulation of nitrogen compound metabolic process (GO:0051172)	2486	174	93.12	+	1.87	1.95e-11
establishment of localization in cell (GO:0051649)	2386	167	89.37	+	1.87	9.72e-11
programmed cell death (GO:0012501)	1043	73	39.07	+	1.87	0.00804
cellular biosynthetic process (GO:0044249)	2701	189	101.17	+	1.87	8.45e-13
nucleobase-containing compound biosynthetic process (GO:0034654)	1015	71	38.02	+	1.87	0.0134
regulation of kinase activity (GO:0043549)	916	64	34.31	+	1.87	0.0391
negative regulation of cell death (GO:0060548)	1017	71	38.09	+	1.86	0.0137
regulation of organelle organization (GO:0033043)	1335	93	50	+	1.86	0.000241
negative regulation of cellular metabolic process (GO:0031324)	2685	187	100.57	+	1.86	1.81e-12
regulation of cell death (GO:0010941)	1714	119	64.2	+	1.85	2.82e-06
positive regulation of cell differentiation (GO:0045597)	1010	70	37.83	+	1.85	0.0196
positive regulation of cellular metabolic process (GO:0031325)	3392	235	127.05	+	1.85	4.86e-17
negative regulation of nucleobase-containing compound metabolic process (GO:0045934)	1559	108	58.39	+	1.85	2.47e-05
aromatic compound biosynthetic process (GO:0019438)	1098	76	41.13	+	1.85	0.00661
response to endogenous stimulus (GO:0009719)	1431	99	53.6	+	1.85	0.000122
regulation of phosphorylation (GO:0042325)	1639	113	61.39	+	1.84	1.09e-05
phosphorylation (GO:0016310)	1308	90	48.99	+	1.84	0.000926
positive regulation of protein modification process (GO:0031401)	1250	86	46.82	+	1.84	0.00174
organic substance biosynthetic process (GO:1901576)	2807	193	105.14	+	1.84	1.72e-12
regulation of transferase activity (GO:0051338)	1033	71	38.69	+	1.83	0.0247
positive regulation of protein phosphorylation (GO:0001934)	1019	70	38.17	+	1.83	0.0322
organelle organization (GO:0006996)	3568	245	133.64	+	1.83	1.65e-17
negative regulation of RNA metabolic process (GO:0051253)	1442	99	54.01	+	1.83	0.000206
regulation of phosphate metabolic process (GO:0019220)	1838	126	68.84	+	1.83	1.3e-06
chromosome organization (GO:0051276)	1065	73	39.89	+	1.83	0.016
regulation of phosphorus metabolic process (GO:0051174)	1839	126	68.88	+	1.83	1.32e-06
biosynthetic process (GO:0009058)	2863	196	107.24	+	1.83	1.28e-12
nitrogen compound transport (GO:0071705)	1858	127	69.59	+	1.82	1.54e-06
regulation of cellular localization (GO:0060341)	1026	70	38.43	+	1.82	0.0349
organic cyclic compound biosynthetic process (GO:1901362)	1236	84	46.3	+	1.81	0.00352
negative regulation of nucleic acid-templated transcription (GO:1903507)	1340	91	50.19	+	1.81	0.00129
regulation of intracellular signal transduction (GO:1902531)	1827	124	68.43	+	1.81	3.94e-06
macromolecule localization (GO:0033036)	2550	173	95.51	+	1.81	3.59e-10
negative regulation of RNA biosynthetic process (GO:1902679)	1342	91	50.27	+	1.81	0.00131
regulation of cell population proliferation (GO:0042127)	1670	113	62.55	+	1.81	3.38e-05
positive regulation of macromolecule metabolic process (GO:0010604)	3560	240	133.34	+	1.8	6.3e-16
cellular localization (GO:0051641)	3014	203	112.89	+	1.8	1.52e-12
positive regulation of gene expression (GO:0010628)	2305	155	86.34	+	1.8	2.06e-08
regulation of protein metabolic process (GO:0051246)	2842	190	106.45	+	1.78	5.19e-11
cytoskeleton organization (GO:0007010)	1213	81	45.43	+	1.78	0.0135
regulation of cellular protein metabolic process (GO:0032268)	2685	179	100.57	+	1.78	5.49e-10
negative regulation of transcription, DNA-templated (GO:0045892)	1297	86	48.58	+	1.77	0.00648
positive regulation of metabolic process (GO:0009893)	3863	255	144.69	+	1.76	2.74e-16
response to abiotic stimulus (GO:0009628)	1167	77	43.71	+	1.76	0.0414
negative regulation of signal transduction (GO:0009968)	1293	85	48.43	+	1.76	0.0129
cellular protein metabolic process (GO:0044267)	3829	251	143.42	+	1.75	1.84e-15
regulation of cellular component organization (GO:0051128)	2439	157	91.36	+	1.72	4.62e-07
regulation of protein phosphorylation (GO:0001932)	1467	94	54.95	+	1.71	0.00866
cellular macromolecule metabolic process (GO:0044260)	5152	327	192.97	+	1.69	8.15e-21
cellular metabolic process (GO:0044237)	7790	494	291.78	+	1.69	1.19e-42
regulation of cell differentiation (GO:0045595)	1883	119	70.53	+	1.69	0.000451
organonitrogen compound metabolic process (GO:1901564)	5446	344	203.99	+	1.69	4.12e-22
regulation of nucleobase-containing compound metabolic process (GO:0019219)	4090	258	153.2	+	1.68	4.96e-14
homeostatic process (GO:0042592)	1682	106	63	+	1.68	0.00359
positive regulation of signal transduction (GO:0009967)	1667	105	62.44	+	1.68	0.00339
response to oxygen-containing compound (GO:1901700)	1605	101	60.12	+	1.68	0.00618
nitrogen compound metabolic process (GO:0006807)	7092	446	265.64	+	1.68	4.31e-34
regulation of biosynthetic process (GO:0009889)	4297	270	160.95	+	1.68	7.95e-15
regulation of cellular biosynthetic process (GO:0031326)	4216	264	157.92	+	1.67	3.64e-14
regulation of protein modification process (GO:0031399)	1885	118	70.61	+	1.67	0.000922
interspecies interaction between organisms (GO:0044419)	2100	131	78.66	+	1.67	0.000176
regulation of macromolecule biosynthetic process (GO:0010556)	4064	253	152.22	+	1.66	6.82e-13
regulation of gene expression (GO:0010468)	4907	305	183.8	+	1.66	3.32e-17
protein metabolic process (GO:0019538)	4416	274	165.41	+	1.66	1.82e-14
regulation of cellular macromolecule biosynthetic process (GO:2000112)	3939	244	147.54	+	1.65	6.78e-12
regulation of RNA metabolic process (GO:0051252)	3821	236	143.12	+	1.65	3.22e-11
positive regulation of molecular function (GO:0044093)	1838	113	68.84	+	1.64	0.00383
phosphate-containing compound metabolic process (GO:0006796)	2165	133	81.09	+	1.64	0.000279
response to organic substance (GO:0010033)	3025	185	113.31	+	1.63	2.47e-07
phosphorus metabolic process (GO:0006793)	2192	134	82.1	+	1.63	0.00033
positive regulation of signaling (GO:0023056)	1869	114	70.01	+	1.63	0.00474
macromolecule metabolic process (GO:0043170)	6340	386	237.47	+	1.63	1.72e-23
primary metabolic process (GO:0044238)	7575	461	283.73	+	1.62	2.35e-32
organic substance transport (GO:0071702)	2219	135	83.12	+	1.62	0.000388
negative regulation of cellular process (GO:0048523)	4955	301	185.6	+	1.62	2.56e-15
positive regulation of cell communication (GO:0010647)	1861	113	69.71	+	1.62	0.00839
regulation of transcription by RNA polymerase II (GO:0006357)	2593	157	97.12	+	1.62	3.35e-05
cellular component organization or biogenesis (GO:0071840)	5915	357	221.55	+	1.61	6.49e-20
organic substance metabolic process (GO:0071704)	8009	483	299.99	+	1.61	2.05e-34
metabolic process (GO:0008152)	8590	518	321.75	+	1.61	1.02e-39
cellular response to organic substance (GO:0071310)	2358	142	88.32	+	1.61	0.000324
regulation of nucleic acid-templated transcription (GO:1903506)	3549	213	132.93	+	1.6	2.69e-08
regulation of primary metabolic process (GO:0080090)	6135	368	229.79	+	1.6	2.27e-20
regulation of RNA biosynthetic process (GO:2001141)	3554	213	133.12	+	1.6	2.78e-08
negative regulation of biological process (GO:0048519)	5618	336	210.43	+	1.6	3.19e-17
regulation of macromolecule metabolic process (GO:0060255)	6508	389	243.77	+	1.6	3.61e-22
regulation of metabolic process (GO:0019222)	7059	420	264.4	+	1.59	4.59e-25
regulation of nitrogen compound metabolic process (GO:0051171)	5937	352	222.38	+	1.58	4.47e-18
regulation of transcription, DNA-templated (GO:0006355)	3478	206	130.27	+	1.58	2.05e-07
positive regulation of cellular process (GO:0048522)	5680	335	212.75	+	1.57	3.22e-16
regulation of cellular metabolic process (GO:0031323)	6347	373	237.73	+	1.57	3.28e-19
cellular response to chemical stimulus (GO:0070887)	2927	172	109.63	+	1.57	3.09e-05
cellular component organization (GO:0016043)	5695	333	213.31	+	1.56	2.26e-15
regulation of catalytic activity (GO:0050790)	2395	139	89.71	+	1.55	0.00357
regulation of biological quality (GO:0065008)	4103	238	153.68	+	1.55	2.12e-08
regulation of multicellular organismal development (GO:2000026)	2106	121	78.88	+	1.53	0.0418
regulation of molecular function (GO:0065009)	3082	176	115.44	+	1.52	0.000158
macromolecule modification (GO:0043412)	3420	195	128.1	+	1.52	1.9e-05
response to stress (GO:0006950)	3644	207	136.49	+	1.52	7.73e-06
cellular protein modification process (GO:0006464)	3195	181	119.67	+	1.51	0.000146
protein modification process (GO:0036211)	3195	181	119.67	+	1.51	0.000146
regulation of developmental process (GO:0050793)	2668	150	99.93	+	1.5	0.00671
regulation of multicellular organismal process (GO:0051239)	3243	182	121.47	+	1.5	0.000306
positive regulation of biological process (GO:0048518)	6272	348	234.93	+	1.48	7.3e-13
regulation of signal transduction (GO:0009966)	3164	175	118.51	+	1.48	0.00162
regulation of cell communication (GO:0010646)	3599	190	134.8	+	1.41	0.00846
regulation of signaling (GO:0023051)	3638	192	136.27	+	1.41	0.00736
transport (GO:0006810)	4562	239	170.88	+	1.4	0.000263
establishment of localization (GO:0051234)	4694	245	175.82	+	1.39	0.000219
localization (GO:0051179)	5850	301	219.12	+	1.37	4.98e-06
response to chemical (GO:0042221)	4414	223	165.33	+	1.35	0.017
cellular process (GO:0009987)	15625	700	585.25	+	1.2	2.4e-20
regulation of biological process (GO:0050789)	11953	527	447.71	+	1.18	0.000111
biological regulation (GO:0065007)	12625	555	472.88	+	1.17	1.83e-05
regulation of cellular process (GO:0050794)	11396	496	426.85	+	1.16	0.0095
biological_process (GO:0008150)	17984	754	673.61	+	1.12	1.23e-17
G protein-coupled receptor signaling pathway (GO:0007186)	1324	21	49.59	-	0.42	0.0476
Unclassified (UNCLASSIFIED)	2867	27	107.39	-	0.25	0
detection of chemical stimulus (GO:0009593)	521	2	19.51	-	0.1	0.0117
sensory perception of chemical stimulus (GO:0007606)	540	1	20.23	-	0.05	0.00061

## Sheet: Bladder
Analysis Type:	PANTHER Overrepresentation Test (Released 20200728)
Annotation Version and Release Date:	GO Ontology database DOI: 10.5281/zenodo.3980761 Released 2020-08-10
Analyzed List:	Bladder.txt (Homo sapiens)
Reference List:	Homo sapiens (all genes in database)
Test Type:	FISHER
Correction:	BONFERRONI
Bonferroni count:	9086
GO biological process complete	Homo sapiens - REFLIST (20851)	Bladder.txt (743)	Bladder.txt (expected)	Bladder.txt (over/under)	Bladder.txt (fold Enrichment)	Bladder.txt (P-value)
regulation of establishment of protein localization to telomere (GO:0070203)	11	9	0.39	+	22.96	7e-05
positive regulation of establishment of protein localization to telomere (GO:1904851)	10	8	0.36	+	22.45	0.000554
regulation of establishment of protein localization to chromosome (GO:0070202)	12	9	0.43	+	21.05	0.000119
positive regulation of protein localization to Cajal body (GO:1904871)	11	8	0.39	+	20.41	0.000928
regulation of protein localization to Cajal body (GO:1904869)	11	8	0.39	+	20.41	0.000928
positive regulation of protein localization to chromosome, telomeric region (GO:1904816)	13	9	0.46	+	19.43	0.000195
regulation of protein localization to chromosome, telomeric region (GO:1904814)	15	10	0.53	+	18.71	4.07e-05
positive regulation of telomerase RNA localization to Cajal body (GO:1904874)	15	8	0.53	+	14.97	0.00533
regulation of telomerase RNA localization to Cajal body (GO:1904872)	18	8	0.64	+	12.47	0.0155
positive regulation of telomere maintenance via telomerase (GO:0032212)	34	15	1.21	+	12.38	4.7e-07
positive regulation of telomere maintenance via telomere lengthening (GO:1904358)	37	15	1.32	+	11.38	1.21e-06
positive regulation of interferon-alpha production (GO:0032727)	21	8	0.75	+	10.69	0.0388
positive regulation of transcription from RNA polymerase II promoter involved in cellular response to chemical stimulus (GO:1901522)	24	9	0.86	+	10.52	0.0107
positive regulation of telomere maintenance (GO:0032206)	50	18	1.78	+	10.1	8.6e-08
regulation of telomere maintenance via telomerase (GO:0032210)	54	18	1.92	+	9.35	2.46e-07
hippo signaling (GO:0035329)	27	9	0.96	+	9.35	0.0239
NIK/NF-kappaB signaling (GO:0038061)	80	25	2.85	+	8.77	1.15e-10
nucleotide-binding oligomerization domain containing signaling pathway (GO:0070423)	29	9	1.03	+	8.71	0.0389
regulation of telomere maintenance via telomere lengthening (GO:1904356)	62	19	2.21	+	8.6	2.33e-07
interleukin-1-mediated signaling pathway (GO:0070498)	96	29	3.42	+	8.48	1.84e-12
stimulatory C-type lectin receptor signaling pathway (GO:0002223)	113	34	4.03	+	8.44	5.09e-15
nucleotide-binding domain, leucine rich repeat containing receptor signaling pathway (GO:0035872)	30	9	1.07	+	8.42	0.0491
negative regulation of insulin receptor signaling pathway (GO:0046627)	30	9	1.07	+	8.42	0.0491
positive regulation of protein localization to nucleus (GO:1900182)	84	25	2.99	+	8.35	2.92e-10
regulation of telomere maintenance (GO:0032204)	81	24	2.89	+	8.32	1.04e-09
innate immune response activating cell surface receptor signaling pathway (GO:0002220)	116	34	4.13	+	8.23	1e-14
innate immune response-activating signal transduction (GO:0002758)	117	34	4.17	+	8.16	1.26e-14
protein transmembrane import into intracellular organelle (GO:0044743)	35	10	1.25	+	8.02	0.0213
response to epidermal growth factor (GO:0070849)	49	14	1.75	+	8.02	0.000205
regulation of hematopoietic stem cell differentiation (GO:1902036)	74	21	2.64	+	7.96	7.12e-08
positive regulation of protein import into nucleus (GO:0042307)	43	12	1.53	+	7.83	0.00258
activation of innate immune response (GO:0002218)	145	40	5.17	+	7.74	5.42e-17
positive regulation of viral genome replication (GO:0045070)	37	10	1.32	+	7.58	0.0325
regulation of transcription from RNA polymerase II promoter in response to hypoxia (GO:0061418)	78	21	2.78	+	7.56	1.65e-07
cellular response to epidermal growth factor stimulus (GO:0071364)	45	12	1.6	+	7.48	0.00391
S phase (GO:0051320)	65	17	2.32	+	7.34	2.01e-05
mitotic S phase (GO:0000084)	65	17	2.32	+	7.34	2.01e-05
positive regulation of nucleocytoplasmic transport (GO:0046824)	69	18	2.46	+	7.32	7.04e-06
positive regulation of protein import (GO:1904591)	46	12	1.64	+	7.32	0.00477
positive regulation of glial cell differentiation (GO:0045687)	43	11	1.53	+	7.18	0.0168
mitotic interphase (GO:0051329)	79	20	2.82	+	7.1	1.27e-06
interphase (GO:0051325)	79	20	2.82	+	7.1	1.27e-06
regulation of hematopoietic progenitor cell differentiation (GO:1901532)	87	22	3.1	+	7.1	1.55e-07
positive regulation of type I interferon production (GO:0032481)	76	19	2.71	+	7.02	4.4e-06
positive regulation of DNA biosynthetic process (GO:2000573)	70	17	2.49	+	6.82	5.24e-05
SCF-dependent proteasomal ubiquitin-dependent protein catabolic process (GO:0031146)	95	23	3.39	+	6.79	1.15e-07
epidermal growth factor receptor signaling pathway (GO:0007173)	51	12	1.82	+	6.6	0.0122
regulation of DNA-templated transcription in response to stress (GO:0043620)	118	27	4.2	+	6.42	6e-09
regulation of cellular response to heat (GO:1900034)	79	18	2.82	+	6.39	4.45e-05
protein deacetylation (GO:0006476)	53	12	1.89	+	6.35	0.0173
regulation of transcription from RNA polymerase II promoter in response to stress (GO:0043618)	112	25	3.99	+	6.26	6.85e-08
regulation of protein import into nucleus (GO:0042306)	63	14	2.24	+	6.24	0.00296
I-kappaB kinase/NF-kappaB signaling (GO:0007249)	72	16	2.57	+	6.24	0.000429
intracellular steroid hormone receptor signaling pathway (GO:0030518)	54	12	1.92	+	6.24	0.0205
regulation of nucleocytoplasmic transport (GO:0046822)	117	26	4.17	+	6.24	2.85e-08
negative regulation of G2/M transition of mitotic cell cycle (GO:0010972)	92	20	3.28	+	6.1	1.27e-05
response to gamma radiation (GO:0010332)	56	12	2	+	6.01	0.0284
antigen processing and presentation of exogenous peptide antigen via MHC class I, TAP-dependent (GO:0002479)	76	16	2.71	+	5.91	0.000822
regulation of protein localization to nucleus (GO:1900180)	133	28	4.74	+	5.91	1.3e-08
regulation of cellular amino acid metabolic process (GO:0006521)	67	14	2.39	+	5.86	0.00565
regulation of protein import (GO:1904589)	67	14	2.39	+	5.86	0.00565
T cell receptor signaling pathway (GO:0050852)	182	38	6.49	+	5.86	1.59e-12
regulation of type I interferon production (GO:0032479)	125	26	4.45	+	5.84	1.04e-07
protein deacylation (GO:0035601)	63	13	2.24	+	5.79	0.016
Wnt signaling pathway, planar cell polarity pathway (GO:0060071)	97	20	3.46	+	5.79	2.81e-05
cellular response to ionizing radiation (GO:0071479)	68	14	2.42	+	5.78	0.0066
cellular response to interleukin-1 (GO:0071347)	176	36	6.27	+	5.74	1.75e-11
positive regulation of viral process (GO:0048524)	108	22	3.85	+	5.72	5.61e-06
regulation of stem cell differentiation (GO:2000736)	118	24	4.2	+	5.71	9.61e-07
negative regulation of cell cycle G2/M phase transition (GO:1902750)	104	21	3.71	+	5.67	1.58e-05
regulation of protein acetylation (GO:1901983)	75	15	2.67	+	5.61	0.00368
antigen processing and presentation of exogenous peptide antigen via MHC class I (GO:0042590)	81	16	2.89	+	5.54	0.00176
regulation of glial cell differentiation (GO:0045685)	71	14	2.53	+	5.53	0.0104
ERBB signaling pathway (GO:0038127)	71	14	2.53	+	5.53	0.0104
circadian regulation of gene expression (GO:0032922)	66	13	2.35	+	5.53	0.0252
cell aging (GO:0007569)	66	13	2.35	+	5.53	0.0252
regulation of DNA biosynthetic process (GO:2000278)	112	22	3.99	+	5.51	1.02e-05
macromolecule deacylation (GO:0098732)	67	13	2.39	+	5.45	0.0292
protein stabilization (GO:0050821)	191	37	6.81	+	5.44	3.17e-11
positive regulation of innate immune response (GO:0045089)	212	41	7.55	+	5.43	1.05e-12
positive regulation of chromosome organization (GO:2001252)	192	37	6.84	+	5.41	3.66e-11
regulation of oxidative stress-induced cell death (GO:1903201)	68	13	2.42	+	5.37	0.0337
Fc-epsilon receptor signaling pathway (GO:0038095)	173	33	6.16	+	5.35	1.46e-09
response to interleukin-1 (GO:0070555)	201	38	7.16	+	5.31	2.66e-11
regulation of establishment of planar polarity (GO:0090175)	112	21	3.99	+	5.26	5.02e-05
positive regulation of DNA metabolic process (GO:0051054)	203	38	7.23	+	5.25	3.52e-11
positive regulation of gliogenesis (GO:0014015)	75	14	2.67	+	5.24	0.0183
stress-activated protein kinase signaling cascade (GO:0031098)	124	23	4.42	+	5.21	1.14e-05
positive regulation of response to DNA damage stimulus (GO:2001022)	108	20	3.85	+	5.2	0.000139
response to hydrogen peroxide (GO:0042542)	119	22	4.24	+	5.19	2.74e-05
tumor necrosis factor-mediated signaling pathway (GO:0033209)	125	23	4.45	+	5.16	1.3e-05
stress-activated MAPK cascade (GO:0051403)	109	20	3.88	+	5.15	0.000159
cellular response to reactive oxygen species (GO:0034614)	133	24	4.74	+	5.06	8.09e-06
negative regulation of mRNA metabolic process (GO:1903312)	89	16	3.17	+	5.05	0.00539
regulation of mRNA stability (GO:0043488)	190	34	6.77	+	5.02	3.11e-09
regulation of protein stability (GO:0031647)	302	54	10.76	+	5.02	3e-16
positive regulation of response to biotic stimulus (GO:0002833)	252	44	8.98	+	4.9	2.18e-12
positive regulation of canonical Wnt signaling pathway (GO:0090263)	149	26	5.31	+	4.9	3.06e-06
regulation of cellular amine metabolic process (GO:0033238)	86	15	3.06	+	4.89	0.0169
anaphase-promoting complex-dependent catabolic process (GO:0031145)	86	15	3.06	+	4.89	0.0169
regulation of signal transduction by p53 class mediator (GO:1901796)	181	31	6.45	+	4.81	9.34e-08
regulation of RNA stability (GO:0043487)	199	34	7.09	+	4.79	9.85e-09
Fc receptor signaling pathway (GO:0038093)	240	41	8.55	+	4.79	4.48e-11
regulation of cellular response to oxidative stress (GO:1900407)	82	14	2.92	+	4.79	0.0461
non-canonical Wnt signaling pathway (GO:0035567)	135	23	4.81	+	4.78	4.78e-05
regulation of response to endoplasmic reticulum stress (GO:1905897)	94	16	3.35	+	4.78	0.0102
regulation of mRNA catabolic process (GO:0061013)	212	36	7.55	+	4.77	2.48e-09
antigen processing and presentation of peptide antigen via MHC class I (GO:0002474)	101	17	3.6	+	4.72	0.00547
nucleotide-excision repair (GO:0006289)	107	18	3.81	+	4.72	0.00258
cellular response to decreased oxygen levels (GO:0036294)	203	34	7.23	+	4.7	1.61e-08
positive regulation of intracellular protein transport (GO:0090316)	186	31	6.63	+	4.68	1.73e-07
cellular response to hypoxia (GO:0071456)	193	32	6.88	+	4.65	9.22e-08
positive regulation of Wnt signaling pathway (GO:0030177)	183	30	6.52	+	4.6	5.25e-07
response to reactive oxygen species (GO:0000302)	196	32	6.98	+	4.58	1.32e-07
regulation of circadian rhythm (GO:0042752)	123	20	4.38	+	4.56	0.000934
signal transduction in response to DNA damage (GO:0042770)	105	17	3.74	+	4.54	0.00884
regulation of innate immune response (GO:0045088)	304	49	10.83	+	4.52	7.23e-13
toll-like receptor signaling pathway (GO:0002224)	100	16	3.56	+	4.49	0.021
negative regulation of DNA-binding transcription factor activity (GO:0043433)	169	27	6.02	+	4.48	7.92e-06
cellular response to oxygen levels (GO:0071453)	220	35	7.84	+	4.46	2.8e-08
regulation of proteasomal ubiquitin-dependent protein catabolic process (GO:0032434)	132	21	4.7	+	4.46	0.000626
proteasome-mediated ubiquitin-dependent protein catabolic process (GO:0043161)	327	52	11.65	+	4.46	1.32e-13
positive regulation of cellular protein localization (GO:1903829)	344	54	12.26	+	4.41	5.11e-14
circadian rhythm (GO:0007623)	147	23	5.24	+	4.39	0.000198
positive regulation of apoptotic signaling pathway (GO:2001235)	180	28	6.41	+	4.37	6.62e-06
peptidyl-serine phosphorylation (GO:0018105)	181	28	6.45	+	4.34	7.39e-06
protein deubiquitination (GO:0016579)	278	43	9.91	+	4.34	2.11e-10
regulation of mRNA metabolic process (GO:1903311)	350	54	12.47	+	4.33	1e-13
positive regulation of intracellular transport (GO:0032388)	227	35	8.09	+	4.33	6.15e-08
regulation of cell cycle G2/M phase transition (GO:1902749)	215	33	7.66	+	4.31	2.75e-07
regulation of gliogenesis (GO:0014013)	124	19	4.42	+	4.3	0.00438
protein modification by small protein removal (GO:0070646)	296	45	10.55	+	4.27	9.07e-11
proteasomal protein catabolic process (GO:0010498)	349	53	12.44	+	4.26	3.71e-13
response to ionizing radiation (GO:0010212)	145	22	5.17	+	4.26	0.000648
pattern recognition receptor signaling pathway (GO:0002221)	126	19	4.49	+	4.23	0.00544
viral process (GO:0016032)	816	123	29.08	+	4.23	7.95e-35
regulation of DNA metabolic process (GO:0051052)	380	57	13.54	+	4.21	3.8e-14
regulation of protein modification by small protein conjugation or removal (GO:1903320)	241	36	8.59	+	4.19	6.93e-08
modulation of process of other organism involved in symbiotic interaction (GO:0051817)	114	17	4.06	+	4.18	0.0242
negative regulation of neuron death (GO:1901215)	215	32	7.66	+	4.18	1.11e-06
regulation of morphogenesis of an epithelium (GO:1905330)	182	27	6.49	+	4.16	3.32e-05
rhythmic process (GO:0048511)	277	41	9.87	+	4.15	3.12e-09
regulation of intracellular protein transport (GO:0033157)	271	40	9.66	+	4.14	6.59e-09
positive regulation of cellular amide metabolic process (GO:0034250)	170	25	6.06	+	4.13	0.000147
transcription initiation from RNA polymerase II promoter (GO:0006367)	184	27	6.56	+	4.12	4.1e-05
symbiotic process (GO:0044403)	908	133	32.36	+	4.11	6.97e-37
regulation of G2/M transition of mitotic cell cycle (GO:0010389)	198	29	7.06	+	4.11	1.14e-05
peptidyl-serine modification (GO:0018209)	205	30	7.3	+	4.11	6.04e-06
positive regulation of NF-kappaB transcription factor activity (GO:0051092)	164	24	5.84	+	4.11	0.000308
negative regulation of canonical Wnt signaling pathway (GO:0090090)	186	27	6.63	+	4.07	5.04e-05
regulation of response to DNA damage stimulus (GO:2001020)	228	33	8.12	+	4.06	1.09e-06
regulation of neuron apoptotic process (GO:0043523)	215	31	7.66	+	4.05	4.34e-06
regulation of DNA repair (GO:0006282)	133	19	4.74	+	4.01	0.0113
regulation of neuron death (GO:1901214)	323	46	11.51	+	4	3.85e-10
regulation of ubiquitin-dependent protein catabolic process (GO:2000058)	162	23	5.77	+	3.98	0.00097
mRNA splicing, via spliceosome (GO:0000398)	303	43	10.8	+	3.98	2.95e-09
RNA splicing, via transesterification reactions with bulged adenosine as nucleophile (GO:0000377)	303	43	10.8	+	3.98	2.95e-09
osteoblast differentiation (GO:0001649)	127	18	4.53	+	3.98	0.0237
regulation of intrinsic apoptotic signaling pathway (GO:2001242)	163	23	5.81	+	3.96	0.00107
RNA splicing, via transesterification reactions (GO:0000375)	306	43	10.9	+	3.94	3.97e-09
regulation of DNA-binding transcription factor activity (GO:0051090)	442	62	15.75	+	3.94	2.32e-14
regulation of canonical Wnt signaling pathway (GO:0060828)	294	41	10.48	+	3.91	1.75e-08
negative regulation of neuron apoptotic process (GO:0043524)	151	21	5.38	+	3.9	0.00468
regulation of chromosome organization (GO:0033044)	367	51	13.08	+	3.9	3.69e-11
positive regulation of protein modification by small protein conjugation or removal (GO:1903322)	144	20	5.13	+	3.9	0.00886
cellular response to chemical stress (GO:0062197)	289	40	10.3	+	3.88	4.04e-08
cellular response to tumor necrosis factor (GO:0071356)	246	34	8.77	+	3.88	1.72e-06
DNA-templated transcription, initiation (GO:0006352)	226	31	8.05	+	3.85	1.29e-05
positive regulation of translation (GO:0045727)	139	19	4.95	+	3.84	0.0204
G2/M transition of mitotic cell cycle (GO:0000086)	139	19	4.95	+	3.84	0.0204
negative regulation of Wnt signaling pathway (GO:0030178)	220	30	7.84	+	3.83	2.68e-05
intracellular receptor signaling pathway (GO:0030522)	191	26	6.81	+	3.82	0.000312
response to tumor necrosis factor (GO:0034612)	273	37	9.73	+	3.8	4.47e-07
antigen processing and presentation of exogenous peptide antigen (GO:0002478)	178	24	6.34	+	3.78	0.00123
cell cycle G2/M phase transition (GO:0044839)	141	19	5.02	+	3.78	0.0246
negative regulation of cellular amide metabolic process (GO:0034249)	156	21	5.56	+	3.78	0.00754
M phase (GO:0000279)	171	23	6.09	+	3.77	0.00232
mitotic M phase (GO:0000087)	171	23	6.09	+	3.77	0.00232
cellular response to radiation (GO:0071478)	172	23	6.13	+	3.75	0.00254
regulation of protein ubiquitination (GO:0031396)	210	28	7.48	+	3.74	0.000139
regulation of viral process (GO:0050792)	218	29	7.77	+	3.73	8.08e-05
response to UV (GO:0009411)	143	19	5.1	+	3.73	0.0296
cellular response to oxidative stress (GO:0034599)	243	32	8.66	+	3.7	1.73e-05
regulation of response to biotic stimulus (GO:0002831)	411	54	14.65	+	3.69	4.6e-11
positive regulation of DNA-binding transcription factor activity (GO:0051091)	275	36	9.8	+	3.67	1.94e-06
regulation of cellular response to stress (GO:0080135)	752	98	26.8	+	3.66	2.04e-22
RNA splicing (GO:0008380)	407	53	14.5	+	3.65	1.15e-10
positive regulation of binding (GO:0051099)	177	23	6.31	+	3.65	0.00401
regulation of mRNA processing (GO:0050684)	154	20	5.49	+	3.64	0.0225
biological phase (GO:0044848)	270	35	9.62	+	3.64	4.39e-06
mitotic cell cycle phase (GO:0098763)	270	35	9.62	+	3.64	4.39e-06
cell cycle phase (GO:0022403)	270	35	9.62	+	3.64	4.39e-06
antigen processing and presentation of exogenous antigen (GO:0019884)	186	24	6.63	+	3.62	0.00254
signal transduction by protein phosphorylation (GO:0023014)	419	54	14.93	+	3.62	9.44e-11
antigen processing and presentation of peptide antigen (GO:0048002)	194	25	6.91	+	3.62	0.00147
protein polyubiquitination (GO:0000209)	326	42	11.62	+	3.62	9.43e-08
double-strand break repair (GO:0006302)	187	24	6.66	+	3.6	0.00278
ubiquitin-dependent protein catabolic process (GO:0006511)	538	69	19.17	+	3.6	1.9e-14
regulation of symbiotic process (GO:0043903)	234	30	8.34	+	3.6	9.62e-05
MAPK cascade (GO:0000165)	406	52	14.47	+	3.59	3.74e-10
negative regulation of mitotic cell cycle phase transition (GO:1901991)	219	28	7.8	+	3.59	0.000313
negative regulation of protein kinase activity (GO:0006469)	235	30	8.37	+	3.58	0.000105
anaphase (GO:0051322)	157	20	5.59	+	3.57	0.0294
mitotic anaphase (GO:0000090)	157	20	5.59	+	3.57	0.0294
modification-dependent protein catabolic process (GO:0019941)	545	69	19.42	+	3.55	3.51e-14
regulation of muscle cell differentiation (GO:0051147)	158	20	5.63	+	3.55	0.0321
regulation of RNA splicing (GO:0043484)	158	20	5.63	+	3.55	0.0321
cellular response to insulin stimulus (GO:0032869)	174	22	6.2	+	3.55	0.0107
antigen receptor-mediated signaling pathway (GO:0050851)	301	38	10.73	+	3.54	1.57e-06
protein import (GO:0017038)	159	20	5.67	+	3.53	0.035
positive regulation of defense response (GO:0031349)	374	47	13.33	+	3.53	1.2e-08
regulation of Wnt signaling pathway (GO:0030111)	374	47	13.33	+	3.53	1.2e-08
antigen processing and presentation (GO:0019882)	223	28	7.95	+	3.52	0.000443
negative regulation of cell cycle process (GO:0010948)	327	41	11.65	+	3.52	3.58e-07
positive regulation of establishment of protein localization (GO:1904951)	408	51	14.54	+	3.51	1.55e-09
regulation of proteasomal protein catabolic process (GO:0061136)	192	24	6.84	+	3.51	0.00428
DNA repair (GO:0006281)	515	64	18.35	+	3.49	1.4e-12
modification-dependent macromolecule catabolic process (GO:0043632)	556	69	19.81	+	3.48	9.04e-14
regulation of intracellular transport (GO:0032386)	364	45	12.97	+	3.47	6.03e-08
negative regulation of cell cycle phase transition (GO:1901988)	235	29	8.37	+	3.46	0.00036
regulation of binding (GO:0051098)	373	46	13.29	+	3.46	3.77e-08
cellular protein catabolic process (GO:0044257)	633	78	22.56	+	3.46	8.22e-16
cellular response to peptide hormone stimulus (GO:0071375)	277	34	9.87	+	3.44	2.76e-05
response to decreased oxygen levels (GO:0036293)	360	44	12.83	+	3.43	1.46e-07
posttranscriptional regulation of gene expression (GO:0010608)	557	68	19.85	+	3.43	3.39e-13
response to oxygen levels (GO:0070482)	385	47	13.72	+	3.43	3.03e-08
viral life cycle (GO:0019058)	222	27	7.91	+	3.41	0.00137
negative regulation of kinase activity (GO:0033673)	255	31	9.09	+	3.41	0.000168
response to oxidative stress (GO:0006979)	395	48	14.08	+	3.41	2.05e-08
regulation of protein binding (GO:0043393)	214	26	7.63	+	3.41	0.00237
proteolysis involved in cellular protein catabolic process (GO:0051603)	601	73	21.42	+	3.41	2.78e-14
response to hypoxia (GO:0001666)	347	42	12.36	+	3.4	5.62e-07
regulation of cellular protein localization (GO:1903827)	571	69	20.35	+	3.39	3.16e-13
cell cycle phase transition (GO:0044770)	292	35	10.41	+	3.36	2.83e-05
regulation of apoptotic signaling pathway (GO:2001233)	409	49	14.57	+	3.36	1.92e-08
mitotic cell cycle phase transition (GO:0044772)	284	34	10.12	+	3.36	4.89e-05
negative regulation of mitotic cell cycle (GO:0045930)	310	37	11.05	+	3.35	1.11e-05
protein catabolic process (GO:0030163)	688	82	24.52	+	3.34	5.55e-16
negative regulation of transferase activity (GO:0051348)	294	35	10.48	+	3.34	3.32e-05
negative regulation of cell cycle (GO:0045786)	573	68	20.42	+	3.33	1.25e-12
regulation of macroautophagy (GO:0016241)	177	21	6.31	+	3.33	0.0463
protein folding (GO:0006457)	229	27	8.16	+	3.31	0.00241
mRNA processing (GO:0006397)	486	57	17.32	+	3.29	6.4e-10
positive regulation of cellular catabolic process (GO:0031331)	395	46	14.08	+	3.27	2.22e-07
regulation of cellular amide metabolic process (GO:0034248)	438	51	15.61	+	3.27	1.78e-08
positive regulation of protein catabolic process (GO:0045732)	232	27	8.27	+	3.27	0.00305
cellular response to inorganic substance (GO:0071241)	224	26	7.98	+	3.26	0.00525
regulation of cellular catabolic process (GO:0031329)	879	102	31.32	+	3.26	6.02e-20
regulation of proteolysis involved in cellular protein catabolic process (GO:1903050)	226	26	8.05	+	3.23	0.00612
cellular response to hormone stimulus (GO:0032870)	533	61	18.99	+	3.21	2.2e-10
positive regulation of proteolysis (GO:0045862)	367	42	13.08	+	3.21	2.7e-06
negative regulation of protein phosphorylation (GO:0001933)	412	47	14.68	+	3.2	2.55e-07
positive regulation of organelle organization (GO:0010638)	642	73	22.88	+	3.19	7.1e-13
regulation of protein catabolic process (GO:0042176)	405	46	14.43	+	3.19	4.76e-07
response to ketone (GO:1901654)	203	23	7.23	+	3.18	0.0337
regulation of catabolic process (GO:0009894)	1043	118	37.17	+	3.17	7.65e-23
response to insulin (GO:0032868)	240	27	8.55	+	3.16	0.00559
negative regulation of catabolic process (GO:0009895)	320	36	11.4	+	3.16	7.67e-05
positive regulation of protein-containing complex assembly (GO:0031334)	249	28	8.87	+	3.16	0.0035
cellular response to peptide (GO:1901653)	338	38	12.04	+	3.16	3e-05
positive regulation of catabolic process (GO:0009896)	464	52	16.53	+	3.15	4e-08
regulation of I-kappaB kinase/NF-kappaB signaling (GO:0043122)	251	28	8.94	+	3.13	0.00405
regulation of animal organ morphogenesis (GO:2000027)	260	29	9.26	+	3.13	0.00254
positive regulation of protein serine/threonine kinase activity (GO:0071902)	350	39	12.47	+	3.13	2.33e-05
RNA localization (GO:0006403)	225	25	8.02	+	3.12	0.0177
regulation of cysteine-type endopeptidase activity (GO:2000116)	244	27	8.69	+	3.11	0.00748
regulation of translation (GO:0006417)	380	42	13.54	+	3.1	7.07e-06
histone modification (GO:0016570)	371	41	13.22	+	3.1	1.13e-05
cellular response to stress (GO:0033554)	1749	193	62.32	+	3.1	9.86e-40
regulation of carbohydrate metabolic process (GO:0006109)	218	24	7.77	+	3.09	0.0327
cellular response to growth factor stimulus (GO:0071363)	500	55	17.82	+	3.09	1.84e-08
cell-cell signaling by wnt (GO:0198738)	346	38	12.33	+	3.08	5.36e-05
Wnt signaling pathway (GO:0016055)	346	38	12.33	+	3.08	5.36e-05
positive regulation of protein transport (GO:0051222)	392	43	13.97	+	3.08	5.47e-06
response to growth factor (GO:0070848)	529	58	18.85	+	3.08	5.07e-09
activation of protein kinase activity (GO:0032147)	329	36	11.72	+	3.07	0.000147
covalent chromatin modification (GO:0016569)	375	41	13.36	+	3.07	1.51e-05
regulation of cysteine-type endopeptidase activity involved in apoptotic process (GO:0043281)	220	24	7.84	+	3.06	0.0378
negative regulation of intracellular signal transduction (GO:1902532)	514	56	18.32	+	3.06	1.63e-08
response to radiation (GO:0009314)	441	48	15.71	+	3.05	6.84e-07
positive regulation of MAP kinase activity (GO:0043406)	267	29	9.51	+	3.05	0.00419
negative regulation of phosphorylation (GO:0042326)	452	49	16.11	+	3.04	4.9e-07
negative regulation of cell death (GO:0060548)	1017	110	36.24	+	3.04	1.43e-19
negative regulation of apoptotic process (GO:0043066)	907	98	32.32	+	3.03	5.48e-17
post-translational protein modification (GO:0043687)	361	39	12.86	+	3.03	5.12e-05
negative regulation of protein modification process (GO:0031400)	611	66	21.77	+	3.03	2.2e-10
regulation of hemopoiesis (GO:1903706)	473	51	16.85	+	3.03	2.34e-07
DNA replication (GO:0006260)	223	24	7.95	+	3.02	0.0466
regulation of cell cycle phase transition (GO:1901987)	456	49	16.25	+	3.02	6.48e-07
positive regulation of transferase activity (GO:0051347)	698	75	24.87	+	3.02	4.24e-12
regulation of mitotic cell cycle phase transition (GO:1901990)	419	45	14.93	+	3.01	4.01e-06
cellular macromolecule catabolic process (GO:0044265)	922	99	32.85	+	3.01	5.07e-17
negative regulation of cellular catabolic process (GO:0031330)	261	28	9.3	+	3.01	0.00826
regulation of cellular protein catabolic process (GO:1903362)	261	28	9.3	+	3.01	0.00826
regulation of small molecule metabolic process (GO:0062012)	459	49	16.36	+	3	7.98e-07
negative regulation of phosphorus metabolic process (GO:0010563)	572	61	20.38	+	2.99	3.7e-09
immune response-regulating cell surface receptor signaling pathway (GO:0002768)	488	52	17.39	+	2.99	2.21e-07
mitochondrion organization (GO:0007005)	460	49	16.39	+	2.99	8.55e-07
response to peptide hormone (GO:0043434)	405	43	14.43	+	2.98	1.36e-05
negative regulation of programmed cell death (GO:0043069)	924	98	32.93	+	2.98	1.81e-16
immune response-activating cell surface receptor signaling pathway (GO:0002429)	453	48	16.14	+	2.97	1.57e-06
immune response-activating signal transduction (GO:0002757)	453	48	16.14	+	2.97	1.57e-06
immune response-regulating signaling pathway (GO:0002764)	491	52	17.5	+	2.97	2.71e-07
regulation of autophagy (GO:0010506)	350	37	12.47	+	2.97	0.000212
response to endoplasmic reticulum stress (GO:0034976)	256	27	9.12	+	2.96	0.0173
cellular response to nutrient levels (GO:0031669)	247	26	8.8	+	2.95	0.0276
DNA metabolic process (GO:0006259)	760	80	27.08	+	2.95	1.19e-12
cellular response to DNA damage stimulus (GO:0006974)	780	82	27.79	+	2.95	5.12e-13
negative regulation of phosphate metabolic process (GO:0045936)	571	60	20.35	+	2.95	1.03e-08
protein phosphorylation (GO:0006468)	971	102	34.6	+	2.95	5.17e-17
regulation of myeloid cell differentiation (GO:0045637)	238	25	8.48	+	2.95	0.0441
response to peptide (GO:1901652)	486	51	17.32	+	2.94	5.71e-07
response to steroid hormone (GO:0048545)	287	30	10.23	+	2.93	0.00559
regulation of mitotic cell cycle (GO:0007346)	638	66	22.73	+	2.9	1.39e-09
mRNA metabolic process (GO:0016071)	698	72	24.87	+	2.89	1.14e-10
positive regulation of nucleobase-containing compound metabolic process (GO:0045935)	1886	194	67.21	+	2.89	6.26e-36
heart development (GO:0007507)	525	54	18.71	+	2.89	3.05e-07
transcription by RNA polymerase II (GO:0006366)	419	43	14.93	+	2.88	3.44e-05
response to light stimulus (GO:0009416)	312	32	11.12	+	2.88	0.00349
activation of immune response (GO:0002253)	527	54	18.78	+	2.88	3.48e-07
regulation of cell cycle process (GO:0010564)	762	78	27.15	+	2.87	1.2e-11
protein modification by small protein conjugation (GO:0032446)	821	84	29.26	+	2.87	8.91e-13
protein ubiquitination (GO:0016567)	743	76	26.48	+	2.87	2.98e-11
response to cytokine (GO:0034097)	1126	115	40.12	+	2.87	9.1e-19
positive regulation of response to external stimulus (GO:0032103)	519	53	18.49	+	2.87	5.96e-07
transcription, DNA-templated (GO:0006351)	568	58	20.24	+	2.87	7.22e-08
nucleic acid-templated transcription (GO:0097659)	569	58	20.28	+	2.86	7.7e-08
gland development (GO:0048732)	422	43	15.04	+	2.86	4.18e-05
positive regulation of protein kinase activity (GO:0045860)	541	55	19.28	+	2.85	2.99e-07
macromolecule catabolic process (GO:0009057)	1057	107	37.66	+	2.84	6.43e-17
regulation of MAP kinase activity (GO:0043405)	346	35	12.33	+	2.84	0.00135
cellular response to cytokine stimulus (GO:0071345)	1038	105	36.99	+	2.84	1.65e-16
regulation of establishment of protein localization (GO:0070201)	694	70	24.73	+	2.83	7.45e-10
protein modification by small protein conjugation or removal (GO:0070647)	1032	104	36.77	+	2.83	3.31e-16
cell surface receptor signaling pathway involved in cell-cell signaling (GO:1905114)	417	42	14.86	+	2.83	8.62e-05
apoptotic signaling pathway (GO:0097190)	288	29	10.26	+	2.83	0.0171
positive regulation of transcription by RNA polymerase II (GO:0045944)	1212	122	43.19	+	2.82	1.14e-19
positive regulation of kinase activity (GO:0033674)	618	62	22.02	+	2.82	2.64e-08
positive regulation of RNA metabolic process (GO:0051254)	1715	172	61.11	+	2.81	9.8e-30
RNA biosynthetic process (GO:0032774)	581	58	20.7	+	2.8	1.65e-07
positive regulation of nucleic acid-templated transcription (GO:1903508)	1623	162	57.83	+	2.8	2.08e-27
positive regulation of RNA biosynthetic process (GO:1902680)	1624	162	57.87	+	2.8	2.22e-27
cellular response to abiotic stimulus (GO:0071214)	312	31	11.12	+	2.79	0.00983
cellular response to environmental stimulus (GO:0104004)	312	31	11.12	+	2.79	0.00983
mitotic cell cycle (GO:0000278)	766	76	27.3	+	2.78	1.29e-10
positive regulation of macromolecule biosynthetic process (GO:0010557)	1882	185	67.06	+	2.76	1.87e-31
regulation of cell cycle (GO:0051726)	1201	118	42.8	+	2.76	4.36e-18
protein localization to organelle (GO:0033365)	776	76	27.65	+	2.75	2.41e-10
positive regulation of cell death (GO:0010942)	715	70	25.48	+	2.75	2.77e-09
regulation of transferase activity (GO:0051338)	1033	101	36.81	+	2.74	8.69e-15
positive regulation of transcription, DNA-templated (GO:0045893)	1536	150	54.73	+	2.74	5.09e-24
establishment of protein localization to organelle (GO:0072594)	451	44	16.07	+	2.74	9.13e-05
response to hormone (GO:0009725)	822	80	29.29	+	2.73	6.47e-11
response to inorganic substance (GO:0010035)	546	53	19.46	+	2.72	3.21e-06
negative regulation of organelle organization (GO:0010639)	402	39	14.32	+	2.72	0.000728
positive regulation of cellular biosynthetic process (GO:0031328)	1981	192	70.59	+	2.72	3.69e-32
positive regulation of programmed cell death (GO:0043068)	661	64	23.55	+	2.72	4.78e-08
cellular response to endogenous stimulus (GO:0071495)	1157	112	41.23	+	2.72	1.68e-16
regulation of protein-containing complex assembly (GO:0043254)	455	44	16.21	+	2.71	0.000116
cellular response to nitrogen compound (GO:1901699)	662	64	23.59	+	2.71	5.07e-08
mitotic cell cycle process (GO:1903047)	689	66	24.55	+	2.69	5.23e-08
reproductive system development (GO:0061458)	439	42	15.64	+	2.68	0.00033
positive regulation of biosynthetic process (GO:0009891)	2014	192	71.77	+	2.68	3.31e-31
anatomical structure homeostasis (GO:0060249)	378	36	13.47	+	2.67	0.00346
regulation of protein serine/threonine kinase activity (GO:0071900)	526	50	18.74	+	2.67	3.16e-05
regulation of response to stress (GO:0080134)	1636	155	58.3	+	2.66	1.11e-23
positive regulation of cellular component organization (GO:0051130)	1225	116	43.65	+	2.66	1.64e-16
positive regulation of apoptotic process (GO:0043065)	655	62	23.34	+	2.66	3.22e-07
cellular response to organonitrogen compound (GO:0071417)	604	57	21.52	+	2.65	2.37e-06
regulation of apoptotic process (GO:0042981)	1561	147	55.62	+	2.64	6.15e-22
cellular response to organic cyclic compound (GO:0071407)	511	48	18.21	+	2.64	8.09e-05
negative regulation of transcription by RNA polymerase II (GO:0000122)	944	88	33.64	+	2.62	2.71e-11
regulation of protein kinase activity (GO:0045859)	806	75	28.72	+	2.61	4.07e-09
regulation of programmed cell death (GO:0043067)	1583	147	56.41	+	2.61	2.46e-21
regulation of protein localization (GO:0032880)	992	92	35.35	+	2.6	1.22e-11
negative regulation of cellular protein metabolic process (GO:0032269)	1060	98	37.77	+	2.59	1.25e-12
positive regulation of cellular component biogenesis (GO:0044089)	541	50	19.28	+	2.59	5.31e-05
regulation of cytoskeleton organization (GO:0051493)	563	52	20.06	+	2.59	2.59e-05
cellular response to lipid (GO:0071396)	499	46	17.78	+	2.59	0.000243
negative regulation of protein metabolic process (GO:0051248)	1129	104	40.23	+	2.59	1.39e-13
chromatin organization (GO:0006325)	706	65	25.16	+	2.58	2.5e-07
negative regulation of signal transduction (GO:0009968)	1293	119	46.07	+	2.58	4.09e-16
reproductive structure development (GO:0048608)	435	40	15.5	+	2.58	0.00228
positive regulation of cell cycle (GO:0045787)	392	36	13.97	+	2.58	0.0101
regulation of kinase activity (GO:0043549)	916	84	32.64	+	2.57	3.72e-10
regulation of cell death (GO:0010941)	1714	157	61.08	+	2.57	1.73e-22
regulation of organelle organization (GO:0033043)	1335	122	47.57	+	2.56	2.05e-16
transmembrane receptor protein tyrosine kinase signaling pathway (GO:0007169)	526	48	18.74	+	2.56	0.000149
regulation of protein transport (GO:0051223)	669	61	23.84	+	2.56	1.5e-06
positive regulation of protein metabolic process (GO:0051247)	1722	157	61.36	+	2.56	2.39e-22
positive regulation of immune response (GO:0050778)	752	68	26.8	+	2.54	2.24e-07
positive regulation of cellular protein metabolic process (GO:0032270)	1631	147	58.12	+	2.53	3.64e-20
enzyme linked receptor protein signaling pathway (GO:0007167)	733	66	26.12	+	2.53	5.19e-07
response to abiotic stimulus (GO:0009628)	1167	105	41.58	+	2.52	4.9e-13
regulation of proteolysis (GO:0030162)	745	67	26.55	+	2.52	3.72e-07
regulation of cellular localization (GO:0060341)	1026	92	36.56	+	2.52	7.93e-11
peptidyl-amino acid modification (GO:0018193)	899	80	32.03	+	2.5	5.37e-09
protein targeting (GO:0006605)	372	33	13.26	+	2.49	0.0487
phosphorylation (GO:0016310)	1308	116	46.61	+	2.49	2.69e-14
negative regulation of nucleobase-containing compound metabolic process (GO:0045934)	1559	138	55.55	+	2.48	6.14e-18
positive regulation of transport (GO:0051050)	963	85	34.32	+	2.48	1.7e-09
regulation of intracellular signal transduction (GO:1902531)	1827	161	65.1	+	2.47	1.5e-21
negative regulation of RNA metabolic process (GO:0051253)	1442	127	51.38	+	2.47	5.62e-16
response to endogenous stimulus (GO:0009719)	1431	126	50.99	+	2.47	8.3e-16
positive regulation of nitrogen compound metabolic process (GO:0051173)	3209	281	114.35	+	2.46	7.81e-44
nucleic acid metabolic process (GO:0090304)	2240	196	79.82	+	2.46	2.57e-27
cellular response to oxygen-containing compound (GO:1901701)	1076	94	38.34	+	2.45	1.76e-10
chromosome organization (GO:0051276)	1065	93	37.95	+	2.45	1.61e-10
negative regulation of macromolecule biosynthetic process (GO:0010558)	1558	136	55.52	+	2.45	4.83e-17
negative regulation of cell communication (GO:0010648)	1411	123	50.28	+	2.45	7.67e-15
response to drug (GO:0042493)	402	35	14.32	+	2.44	0.0346
negative regulation of signaling (GO:0023057)	1414	123	50.39	+	2.44	8.17e-15
negative regulation of cellular macromolecule biosynthetic process (GO:2000113)	1495	130	53.27	+	2.44	5.78e-16
cellular response to organic substance (GO:0071310)	2358	205	84.02	+	2.44	1.73e-28
regulation of peptide transport (GO:0090087)	702	61	25.01	+	2.44	8.69e-06
negative regulation of biosynthetic process (GO:0009890)	1646	143	58.65	+	2.44	4.65e-18
RNA processing (GO:0006396)	924	80	32.93	+	2.43	2.06e-08
negative regulation of cellular biosynthetic process (GO:0031327)	1617	139	57.62	+	2.41	6.15e-17
positive regulation of gene expression (GO:0010628)	2305	198	82.14	+	2.41	1.63e-26
cytokine-mediated signaling pathway (GO:0019221)	700	60	24.94	+	2.41	2.5e-05
interspecies interaction between organisms (GO:0044419)	2100	180	74.83	+	2.41	1.62e-23
circulatory system development (GO:0072359)	880	75	31.36	+	2.39	3e-07
response to nitrogen compound (GO:1901698)	1093	93	38.95	+	2.39	6.8e-10
response to organic cyclic compound (GO:0014070)	894	76	31.86	+	2.39	2.23e-07
positive regulation of intracellular signal transduction (GO:1902533)	1047	89	37.31	+	2.39	2.7e-09
positive regulation of cellular metabolic process (GO:0031325)	3392	287	120.87	+	2.37	3.23e-42
regulation of cellular component biogenesis (GO:0044087)	981	83	34.96	+	2.37	2.41e-08
response to organonitrogen compound (GO:0010243)	1008	85	35.92	+	2.37	1.44e-08
negative regulation of cellular component organization (GO:0051129)	724	61	25.8	+	2.36	2.75e-05
RNA metabolic process (GO:0016070)	1628	137	58.01	+	2.36	6.69e-16
negative regulation of transcription, DNA-templated (GO:0045892)	1297	109	46.22	+	2.36	9.88e-12
positive regulation of signal transduction (GO:0009967)	1667	140	59.4	+	2.36	2.56e-16
negative regulation of nucleic acid-templated transcription (GO:1903507)	1340	112	47.75	+	2.35	4.39e-12
negative regulation of RNA biosynthetic process (GO:1902679)	1342	112	47.82	+	2.34	4.74e-12
cellular protein-containing complex assembly (GO:0034622)	827	69	29.47	+	2.34	3.83e-06
regulation of protein metabolic process (GO:0051246)	2842	237	101.27	+	2.34	8.87e-32
regulation of MAPK cascade (GO:0043408)	732	61	26.08	+	2.34	5.79e-05
negative regulation of nitrogen compound metabolic process (GO:0051172)	2486	206	88.59	+	2.33	5.07e-26
apoptotic process (GO:0006915)	911	75	32.46	+	2.31	1.22e-06
regulation of cellular protein metabolic process (GO:0032268)	2685	221	95.68	+	2.31	3.56e-28
positive regulation of macromolecule metabolic process (GO:0010604)	3560	293	126.86	+	2.31	3.03e-41
organonitrogen compound catabolic process (GO:1901565)	1085	89	38.66	+	2.3	2.17e-08
regulation of defense response (GO:0031347)	867	71	30.89	+	2.3	5.21e-06
regulation of growth (GO:0040008)	685	56	24.41	+	2.29	0.000414
negative regulation of molecular function (GO:0044092)	1176	96	41.91	+	2.29	2.65e-09
positive regulation of protein modification process (GO:0031401)	1250	102	44.54	+	2.29	5.43e-10
negative regulation of cellular metabolic process (GO:0031324)	2685	218	95.68	+	2.28	6.63e-27
regulation of protein modification process (GO:0031399)	1885	153	67.17	+	2.28	6.35e-17
protein-containing complex assembly (GO:0065003)	1306	106	46.54	+	2.28	1.81e-10
nucleobase-containing compound biosynthetic process (GO:0034654)	1015	82	36.17	+	2.27	3.34e-07
proteolysis (GO:0006508)	1300	105	46.32	+	2.27	4.92e-10
nucleobase-containing compound metabolic process (GO:0006139)	2740	221	97.64	+	2.26	5.47e-27
regulation of phosphorylation (GO:0042325)	1639	132	58.4	+	2.26	9.8e-14
regulation of transcription by RNA polymerase II (GO:0006357)	2593	208	92.4	+	2.25	1.33e-24
positive regulation of molecular function (GO:0044093)	1838	147	65.49	+	2.24	1.83e-15
cellular response to chemical stimulus (GO:0070887)	2927	234	104.3	+	2.24	1.69e-28
positive regulation of metabolic process (GO:0009893)	3863	308	137.65	+	2.24	1.89e-41
regulation of cellular macromolecule biosynthetic process (GO:2000112)	3939	313	140.36	+	2.23	4.55e-42
regulation of nucleobase-containing compound metabolic process (GO:0019219)	4090	324	145.74	+	2.22	6.73e-44
gene expression (GO:0010467)	2112	167	75.26	+	2.22	7.85e-18
positive regulation of cell communication (GO:0010647)	1861	147	66.31	+	2.22	5.47e-15
regulation of macromolecule biosynthetic process (GO:0010556)	4064	321	144.82	+	2.22	4.1e-43
positive regulation of cell population proliferation (GO:0008284)	939	74	33.46	+	2.21	8.36e-06
negative regulation of response to stimulus (GO:0048585)	1840	145	65.57	+	2.21	1.21e-14
intracellular signal transduction (GO:0035556)	1689	133	60.19	+	2.21	4.56e-13
protein-containing complex subunit organization (GO:0043933)	1551	122	55.27	+	2.21	1.2e-11
positive regulation of signaling (GO:0023056)	1869	147	66.6	+	2.21	6.84e-15
regulation of RNA metabolic process (GO:0051252)	3821	300	136.16	+	2.2	1.18e-38
regulation of transcription, DNA-templated (GO:0006355)	3478	273	123.93	+	2.2	7.88e-34
response to lipid (GO:0033993)	842	66	30	+	2.2	0.000107
negative regulation of gene expression (GO:0010629)	2043	160	72.8	+	2.2	1.65e-16
cell cycle (GO:0007049)	1380	108	49.17	+	2.2	9.06e-10
cell cycle process (GO:0022402)	1062	83	37.84	+	2.19	1.01e-06
heterocycle biosynthetic process (GO:0018130)	1089	85	38.81	+	2.19	8.5e-07
response to organic substance (GO:0010033)	3025	236	107.79	+	2.19	2.6e-27
regulation of phosphate metabolic process (GO:0019220)	1838	143	65.49	+	2.18	7.06e-14
regulation of nucleic acid-templated transcription (GO:1903506)	3549	276	126.46	+	2.18	1.51e-33
regulation of phosphorus metabolic process (GO:0051174)	1839	143	65.53	+	2.18	7.19e-14
regulation of protein phosphorylation (GO:0001932)	1467	114	52.27	+	2.18	2.62e-10
regulation of RNA biosynthetic process (GO:2001141)	3554	276	126.64	+	2.18	1.7e-33
cellular protein modification process (GO:0006464)	3195	248	113.85	+	2.18	6.19e-29
protein modification process (GO:0036211)	3195	248	113.85	+	2.18	6.19e-29
positive regulation of phosphorylation (GO:0042327)	1096	85	39.05	+	2.18	9.86e-07
regulation of biosynthetic process (GO:0009889)	4297	333	153.12	+	2.17	1.25e-43
regulation of cellular biosynthetic process (GO:0031326)	4216	326	150.23	+	2.17	4.16e-42
positive regulation of immune system process (GO:0002684)	1100	85	39.2	+	2.17	1.1e-06
leukocyte activation (GO:0045321)	932	72	33.21	+	2.17	3.68e-05
negative regulation of macromolecule metabolic process (GO:0010605)	2928	226	104.34	+	2.17	4.67e-25
cellular aromatic compound metabolic process (GO:0006725)	2984	229	106.33	+	2.15	3.8e-25
positive regulation of catalytic activity (GO:0043085)	1479	113	52.7	+	2.14	1.02e-09
chordate embryonic development (GO:0043009)	655	50	23.34	+	2.14	0.0134
heterocycle metabolic process (GO:0046483)	2936	224	104.62	+	2.14	3.71e-24
macromolecule modification (GO:0043412)	3420	259	121.87	+	2.13	7.33e-29
negative regulation of catalytic activity (GO:0043086)	820	62	29.22	+	2.12	0.00112
intracellular protein transport (GO:0006886)	992	75	35.35	+	2.12	3.79e-05
aromatic compound biosynthetic process (GO:0019438)	1098	83	39.13	+	2.12	5.4e-06
regulation of immune response (GO:0050776)	1152	87	41.05	+	2.12	1.77e-06
regulation of cellular component organization (GO:0051128)	2439	184	86.91	+	2.12	4.9e-18
negative regulation of metabolic process (GO:0009892)	3178	239	113.24	+	2.11	1.67e-25
cell activation (GO:0001775)	1080	81	38.48	+	2.1	1.19e-05
programmed cell death (GO:0012501)	1043	78	37.17	+	2.1	3.04e-05
positive regulation of protein phosphorylation (GO:0001934)	1019	76	36.31	+	2.09	5.81e-05
positive regulation of phosphorus metabolic process (GO:0010562)	1169	87	41.66	+	2.09	3.78e-06
positive regulation of phosphate metabolic process (GO:0045937)	1169	87	41.66	+	2.09	3.78e-06
embryo development ending in birth or egg hatching (GO:0009792)	673	50	23.98	+	2.08	0.0303
cellular macromolecule biosynthetic process (GO:0034645)	1647	122	58.69	+	2.08	6.91e-10
cell death (GO:0008219)	1080	80	38.48	+	2.08	3.3e-05
cellular catabolic process (GO:0044248)	1823	134	64.96	+	2.06	5.37e-11
cellular protein localization (GO:0034613)	1647	121	58.69	+	2.06	1.81e-09
positive regulation of response to stimulus (GO:0048584)	2423	178	86.34	+	2.06	3.93e-16
phosphate-containing compound metabolic process (GO:0006796)	2165	159	77.15	+	2.06	7.82e-14
tube morphogenesis (GO:0035239)	669	49	23.84	+	2.06	0.0498
cellular protein metabolic process (GO:0044267)	3829	280	136.44	+	2.05	1.08e-29
cellular macromolecule localization (GO:0070727)	1656	121	59.01	+	2.05	2.25e-09
response to oxygen-containing compound (GO:1901700)	1605	117	57.19	+	2.05	7.78e-09
organic cyclic compound metabolic process (GO:1901360)	3216	234	114.6	+	2.04	7.57e-23
regulation of multicellular organismal development (GO:2000026)	2106	153	75.04	+	2.04	1.28e-12
cellular nitrogen compound metabolic process (GO:0034641)	3400	247	121.15	+	2.04	1.82e-24
phosphorus metabolic process (GO:0006793)	2192	159	78.11	+	2.04	3.27e-13
tube development (GO:0035295)	869	63	30.97	+	2.03	0.00279
negative regulation of cellular process (GO:0048523)	4955	359	176.57	+	2.03	5.26e-42
macromolecule biosynthetic process (GO:0009059)	1699	123	60.54	+	2.03	2.54e-09
cellular macromolecule metabolic process (GO:0044260)	5152	372	183.59	+	2.03	5.38e-44
regulation of signal transduction (GO:0009966)	3164	228	112.75	+	2.02	1.81e-21
regulation of cell adhesion (GO:0030155)	722	52	25.73	+	2.02	0.041
negative regulation of cell differentiation (GO:0045596)	725	52	25.83	+	2.01	0.0441
regulation of molecular function (GO:0065009)	3082	221	109.82	+	2.01	2.76e-20
cellular nitrogen compound biosynthetic process (GO:0044271)	1577	113	56.19	+	2.01	6.5e-08
regulation of cytokine production (GO:0001817)	727	52	25.91	+	2.01	0.0464
organic substance catabolic process (GO:1901575)	1782	127	63.5	+	2	2.94e-09
organic cyclic compound biosynthetic process (GO:1901362)	1236	88	44.04	+	2	2.77e-05
regulation of gene expression (GO:0010468)	4907	349	174.85	+	2	2.38e-38
regulation of catalytic activity (GO:0050790)	2395	170	85.34	+	1.99	9.51e-14
regulation of neurogenesis (GO:0050767)	847	60	30.18	+	1.99	0.0131
regulation of nervous system development (GO:0051960)	962	68	34.28	+	1.98	0.00236
response to stress (GO:0006950)	3644	256	129.85	+	1.97	1.85e-23
regulation of response to external stimulus (GO:0032101)	1213	85	43.22	+	1.97	9.04e-05
regulation of nitrogen compound metabolic process (GO:0051171)	5937	414	211.56	+	1.96	3.34e-48
regulation of primary metabolic process (GO:0080090)	6135	426	218.61	+	1.95	4.18e-50
animal organ morphogenesis (GO:0009887)	980	68	34.92	+	1.95	0.00472
regulation of anatomical structure morphogenesis (GO:0022603)	1110	77	39.55	+	1.95	0.000962
negative regulation of developmental process (GO:0051093)	982	68	34.99	+	1.94	0.0049
embryo development (GO:0009790)	1027	71	36.6	+	1.94	0.00334
regulation of cell differentiation (GO:0045595)	1883	130	67.1	+	1.94	1.17e-08
positive regulation of cellular process (GO:0048522)	5680	392	202.4	+	1.94	6.58e-43
negative regulation of biological process (GO:0048519)	5618	386	200.19	+	1.93	2.6e-41
regulation of immune system process (GO:0002682)	1734	119	61.79	+	1.93	2.02e-07
positive regulation of cell differentiation (GO:0045597)	1010	69	35.99	+	1.92	0.00681
catabolic process (GO:0009056)	2099	143	74.8	+	1.91	2.14e-09
organelle organization (GO:0006996)	3568	243	127.14	+	1.91	4.38e-20
regulation of cell communication (GO:0010646)	3599	245	128.25	+	1.91	3.46e-20
regulation of cellular metabolic process (GO:0031323)	6347	432	226.17	+	1.91	8.62e-49
intracellular transport (GO:0046907)	1529	104	54.48	+	1.91	7.18e-06
cellular component assembly (GO:0022607)	2393	162	85.27	+	1.9	5.61e-11
regulation of cell population proliferation (GO:0042127)	1670	113	59.51	+	1.9	1.54e-06
regulation of signaling (GO:0023051)	3638	245	129.64	+	1.89	1.52e-19
protein metabolic process (GO:0019538)	4416	296	157.36	+	1.88	1.42e-25
cellular localization (GO:0051641)	3014	202	107.4	+	1.88	1.41e-14
macromolecule metabolic process (GO:0043170)	6340	423	225.92	+	1.87	1.46e-44
cellular component biogenesis (GO:0044085)	2654	177	94.57	+	1.87	5.97e-12
regulation of macromolecule metabolic process (GO:0060255)	6508	434	231.9	+	1.87	1.23e-46
positive regulation of developmental process (GO:0051094)	1410	94	50.24	+	1.87	0.000153
establishment of localization in cell (GO:0051649)	2386	159	85.02	+	1.87	3.35e-10
regulation of developmental process (GO:0050793)	2668	176	95.07	+	1.85	1.82e-11
protein localization (GO:0008104)	2199	144	78.36	+	1.84	2.57e-08
positive regulation of multicellular organismal process (GO:0051240)	1787	117	63.68	+	1.84	5.25e-06
positive regulation of biological process (GO:0048518)	6272	409	223.5	+	1.83	1.19e-39
establishment of protein localization (GO:0045184)	1595	104	56.84	+	1.83	8.02e-05
regulation of multicellular organismal process (GO:0051239)	3243	211	115.56	+	1.83	3.7e-14
regulation of metabolic process (GO:0019222)	7059	459	251.54	+	1.82	2.35e-48
regulation of response to stimulus (GO:0048583)	4391	285	156.47	+	1.82	7.21e-22
regulation of hydrolase activity (GO:0051336)	1302	84	46.4	+	1.81	0.00349
nitrogen compound metabolic process (GO:0006807)	7092	449	252.71	+	1.78	4.63e-43
regulation of transport (GO:0051049)	1839	116	65.53	+	1.77	4.56e-05
response to chemical (GO:0042221)	4414	278	157.29	+	1.77	4.8e-19
primary metabolic process (GO:0044238)	7575	473	269.93	+	1.75	1.19e-45
protein transport (GO:0015031)	1510	94	53.81	+	1.75	0.00309
cellular metabolic process (GO:0044237)	7790	484	277.59	+	1.74	5.36e-47
regulation of localization (GO:0032879)	2794	173	99.56	+	1.74	9.46e-09
regulation of biological quality (GO:0065008)	4103	254	146.21	+	1.74	9.21e-16
peptide transport (GO:0015833)	1542	95	54.95	+	1.73	0.00404
macromolecule localization (GO:0033036)	2550	157	90.87	+	1.73	2.44e-07
reproductive process (GO:0022414)	1463	90	52.13	+	1.73	0.0095
cellular biosynthetic process (GO:0044249)	2701	166	96.25	+	1.72	5.12e-08
reproduction (GO:0000003)	1466	90	52.24	+	1.72	0.00986
cell surface receptor signaling pathway (GO:0007166)	2521	154	89.83	+	1.71	6.34e-07
organonitrogen compound metabolic process (GO:1901564)	5446	332	194.06	+	1.71	1.44e-22
amide transport (GO:0042886)	1577	96	56.19	+	1.71	0.00547
organic substance metabolic process (GO:0071704)	8009	482	285.39	+	1.69	2.82e-42
organic substance biosynthetic process (GO:1901576)	2807	168	100.02	+	1.68	3.39e-07
anatomical structure morphogenesis (GO:0009653)	2199	131	78.36	+	1.67	0.000109
biosynthetic process (GO:0009058)	2863	170	102.02	+	1.67	3.6e-07
generation of neurons (GO:0048699)	1588	94	56.59	+	1.66	0.0241
immune system process (GO:0002376)	2851	168	101.59	+	1.65	9.59e-07
metabolic process (GO:0008152)	8590	504	306.09	+	1.65	9.37e-43
cellular component organization (GO:0016043)	5695	334	202.93	+	1.65	6.67e-20
neurogenesis (GO:0022008)	1692	99	60.29	+	1.64	0.0231
cellular component organization or biogenesis (GO:0071840)	5915	345	210.77	+	1.64	1.57e-20
nervous system development (GO:0007399)	2432	138	86.66	+	1.59	0.000843
cellular response to stimulus (GO:0051716)	6799	373	242.27	+	1.54	2.79e-18
animal organ development (GO:0048513)	3266	176	116.38	+	1.51	0.000212
system development (GO:0048731)	4516	236	160.92	+	1.47	3.66e-06
developmental process (GO:0032502)	5952	311	212.09	+	1.47	3.09e-10
establishment of localization (GO:0051234)	4694	245	167.26	+	1.46	1.49e-06
multicellular organism development (GO:0007275)	5115	263	182.27	+	1.44	9.03e-07
anatomical structure development (GO:0048856)	5497	280	195.88	+	1.43	3.39e-07
transport (GO:0006810)	4562	232	162.56	+	1.43	6.9e-05
localization (GO:0051179)	5850	297	208.46	+	1.42	6.24e-08
cellular developmental process (GO:0048869)	3835	194	136.66	+	1.42	0.00312
response to stimulus (GO:0050896)	8531	425	303.99	+	1.4	1.97e-14
cell differentiation (GO:0030154)	3781	186	134.73	+	1.38	0.0395
signal transduction (GO:0007165)	5154	251	183.66	+	1.37	0.00058
regulation of cellular process (GO:0050794)	11396	552	406.08	+	1.36	2.11e-23
cell communication (GO:0007154)	5608	267	199.83	+	1.34	0.00105
regulation of biological process (GO:0050789)	11953	566	425.93	+	1.33	5.96e-22
signaling (GO:0023052)	5516	257	196.56	+	1.31	0.0159
biological regulation (GO:0065007)	12625	580	449.88	+	1.29	1.62e-19
multicellular organismal process (GO:0032501)	7139	320	254.39	+	1.26	0.00961
cellular process (GO:0009987)	15625	685	556.78	+	1.23	5.1e-29
biological_process (GO:0008150)	17984	719	640.84	+	1.12	1.02e-17
Unclassified (UNCLASSIFIED)	2867	24	102.16	-	0.23	0
G protein-coupled receptor signaling pathway (GO:0007186)	1324	10	47.18	-	0.21	8.51e-07
detection of chemical stimulus involved in sensory perception (GO:0050907)	484	1	17.25	-	0.06	0.0142
detection of chemical stimulus (GO:0009593)	521	1	18.57	-	0.05	0.00286
sensory perception of chemical stimulus (GO:0007606)	540	1	19.24	-	0.05	0.00209

## Sheet: Blood_Vessel
Analysis Type:	PANTHER Overrepresentation Test (Released 20200728)
Annotation Version and Release Date:	GO Ontology database DOI: 10.5281/zenodo.3980761 Released 2020-08-10
Analyzed List:	Blood_Vessel.txt (Homo sapiens)
Reference List:	Homo sapiens (all genes in database)
Test Type:	FISHER
Correction:	BONFERRONI
Bonferroni count:	9086
GO biological process complete	Homo sapiens - REFLIST (20851)	Blood_Vessel.txt (760)	Blood_Vessel.txt (expected)	Blood_Vessel.txt (over/under)	Blood_Vessel.txt (fold Enrichment)	Blood_Vessel.txt (P-value)
regulation of establishment of protein localization to telomere (GO:0070203)	11	9	0.4	+	22.45	8.46e-05
positive regulation of establishment of protein localization to telomere (GO:1904851)	10	8	0.36	+	21.95	0.000656
positive regulation of protein localization to chromosome, telomeric region (GO:1904816)	13	10	0.47	+	21.1	1.87e-05
regulation of establishment of protein localization to chromosome (GO:0070202)	12	9	0.44	+	20.58	0.000143
regulation of protein localization to chromosome, telomeric region (GO:1904814)	15	11	0.55	+	20.12	4.1e-06
positive regulation of protein localization to Cajal body (GO:1904871)	11	8	0.4	+	19.95	0.0011
regulation of protein localization to Cajal body (GO:1904869)	11	8	0.4	+	19.95	0.0011
positive regulation of telomerase RNA localization to Cajal body (GO:1904874)	15	8	0.55	+	14.63	0.00628
regulation of telomerase RNA localization to Cajal body (GO:1904872)	18	8	0.66	+	12.19	0.0182
positive regulation of telomere maintenance via telomerase (GO:0032212)	34	14	1.24	+	11.3	5.68e-06
growth hormone receptor signaling pathway (GO:0060396)	21	8	0.77	+	10.45	0.0456
negative regulation of stem cell differentiation (GO:2000737)	21	8	0.77	+	10.45	0.0456
positive regulation of telomere maintenance via telomere lengthening (GO:1904358)	37	14	1.35	+	10.38	1.38e-05
regulation of SMAD protein signal transduction (GO:0060390)	27	10	0.98	+	10.16	0.00365
regulation of telomere maintenance via telomerase (GO:0032210)	54	19	1.97	+	9.65	4.63e-08
aortic valve development (GO:0003176)	32	11	1.17	+	9.43	0.00177
hippo signaling (GO:0035329)	27	9	0.98	+	9.15	0.0286
regulation of telomere maintenance via telomere lengthening (GO:1904356)	62	20	2.26	+	8.85	4.74e-08
aortic valve morphogenesis (GO:0003180)	28	9	1.02	+	8.82	0.0366
positive regulation of telomere maintenance (GO:0032206)	50	16	1.82	+	8.78	7.04e-06
positive regulation of DNA biosynthetic process (GO:2000573)	70	21	2.55	+	8.23	4.42e-08
semi-lunar valve development (GO:1905314)	37	11	1.35	+	8.16	0.00592
positive regulation of blood vessel endothelial cell migration (GO:0043536)	56	16	2.04	+	7.84	2.78e-05
regulation of telomere maintenance (GO:0032204)	81	23	2.95	+	7.79	1.11e-08
heart valve morphogenesis (GO:0003179)	52	14	1.9	+	7.39	0.000507
toxin transport (GO:1901998)	42	11	1.53	+	7.19	0.017
regulation of DNA biosynthetic process (GO:2000278)	112	29	4.08	+	7.1	9.69e-11
epidermal growth factor receptor signaling pathway (GO:0007173)	51	13	1.86	+	6.99	0.00259
positive regulation of protein localization to nucleus (GO:1900182)	84	21	3.06	+	6.86	8.04e-07
response to gamma radiation (GO:0010332)	56	14	2.04	+	6.86	0.00111
regulation of cardiac muscle cell proliferation (GO:0060043)	44	11	1.6	+	6.86	0.0251
negative regulation of transforming growth factor beta receptor signaling pathway (GO:0030512)	81	20	2.95	+	6.77	2.72e-06
heart valve development (GO:0003170)	61	15	2.22	+	6.75	0.000476
artery morphogenesis (GO:0048844)	62	15	2.26	+	6.64	0.000572
negative regulation of cellular response to transforming growth factor beta stimulus (GO:1903845)	83	20	3.03	+	6.61	3.93e-06
regulation of telomerase activity (GO:0051972)	50	12	1.82	+	6.58	0.0128
coronary vasculature development (GO:0060976)	46	11	1.68	+	6.56	0.0362
cardiac cell development (GO:0055006)	59	14	2.15	+	6.51	0.00193
regulation of protein deacetylation (GO:0090311)	47	11	1.71	+	6.42	0.0433
positive regulation of nucleocytoplasmic transport (GO:0046824)	69	16	2.51	+	6.36	0.000347
regulation of pri-miRNA transcription by RNA polymerase II (GO:1902893)	52	12	1.9	+	6.33	0.0183
activation of MAPKK activity (GO:0000186)	57	13	2.08	+	6.26	0.0077
aorta development (GO:0035904)	53	12	1.93	+	6.21	0.0217
ERBB signaling pathway (GO:0038127)	71	16	2.59	+	6.18	0.00049
vascular endothelial growth factor receptor signaling pathway (GO:0048010)	71	16	2.59	+	6.18	0.00049
artery development (GO:0060840)	89	20	3.24	+	6.17	1.12e-05
cellular response to hydrogen peroxide (GO:0070301)	72	16	2.62	+	6.1	0.000579
negative regulation of BMP signaling pathway (GO:0030514)	63	14	2.3	+	6.1	0.00384
cardiac muscle cell development (GO:0055013)	54	12	1.97	+	6.1	0.0257
intracellular steroid hormone receptor signaling pathway (GO:0030518)	54	12	1.97	+	6.1	0.0257
positive regulation of endothelial cell migration (GO:0010595)	104	23	3.79	+	6.07	8.54e-07
mammary gland epithelium development (GO:0061180)	60	13	2.19	+	5.94	0.0127
cardiac septum morphogenesis (GO:0060411)	74	16	2.7	+	5.93	0.000805
regulation of blood vessel endothelial cell migration (GO:0043535)	93	20	3.39	+	5.9	2.17e-05
actin filament bundle assembly (GO:0051017)	56	12	2.04	+	5.88	0.0356
substrate adhesion-dependent cell spreading (GO:0034446)	56	12	2.04	+	5.88	0.0356
cell aging (GO:0007569)	66	14	2.41	+	5.82	0.00626
negative regulation of transmembrane receptor protein serine/threonine kinase signaling pathway (GO:0090101)	137	29	4.99	+	5.81	7.88e-09
transforming growth factor beta receptor signaling pathway (GO:0007179)	100	21	3.64	+	5.76	1.26e-05
regulation of cardiac muscle tissue growth (GO:0055021)	62	13	2.26	+	5.75	0.0175
neuron death (GO:0070997)	58	12	2.11	+	5.68	0.0488
positive regulation of phosphatidylinositol 3-kinase signaling (GO:0014068)	87	18	3.17	+	5.68	0.000229
cellular response to ionizing radiation (GO:0071479)	68	14	2.48	+	5.65	0.00855
positive regulation of endothelial cell proliferation (GO:0001938)	94	19	3.43	+	5.55	0.000131
regulation of transforming growth factor beta receptor signaling pathway (GO:0017015)	119	24	4.34	+	5.53	1.74e-06
negative regulation of cell cycle G1/S phase transition (GO:1902807)	110	22	4.01	+	5.49	1.14e-05
regulation of cellular response to transforming growth factor beta stimulus (GO:1903844)	121	24	4.41	+	5.44	2.34e-06
circadian regulation of gene expression (GO:0032922)	66	13	2.41	+	5.4	0.032
regulation of muscle cell apoptotic process (GO:0010660)	66	13	2.41	+	5.4	0.032
regulation of osteoblast differentiation (GO:0045667)	117	23	4.26	+	5.39	6.43e-06
negative regulation of G1/S transition of mitotic cell cycle (GO:2000134)	107	21	3.9	+	5.38	3.62e-05
response to UV (GO:0009411)	143	28	5.21	+	5.37	9.89e-08
regulation of protein localization to nucleus (GO:1900180)	133	26	4.85	+	5.36	5.57e-07
cellular response to reactive oxygen species (GO:0034614)	133	26	4.85	+	5.36	5.57e-07
regulation of organ growth (GO:0046620)	99	19	3.61	+	5.27	0.000272
regulation of oxidative stress-induced cell death (GO:1903201)	68	13	2.48	+	5.25	0.0427
positive regulation of cell cycle arrest (GO:0071158)	84	16	3.06	+	5.23	0.00364
regulation of heart growth (GO:0060420)	69	13	2.51	+	5.17	0.0491
regulation of BMP signaling pathway (GO:0030510)	102	19	3.72	+	5.11	0.000413
multicellular organism growth (GO:0035264)	87	16	3.17	+	5.05	0.0055
cardiocyte differentiation (GO:0035051)	109	20	3.97	+	5.03	0.000229
protein stabilization (GO:0050821)	191	35	6.96	+	5.03	1.42e-09
cardiac muscle cell differentiation (GO:0055007)	82	15	2.99	+	5.02	0.0131
cellular response to UV (GO:0034644)	82	15	2.99	+	5.02	0.0131
positive regulation of chromosome organization (GO:2001252)	192	35	7	+	5	1.63e-09
regulation of fibroblast proliferation (GO:0048145)	83	15	3.03	+	4.96	0.0149
cardiac septum development (GO:0003279)	111	20	4.05	+	4.94	0.000299
positive regulation of ossification (GO:0045778)	89	16	3.24	+	4.93	0.00719
endothelium development (GO:0003158)	95	17	3.46	+	4.91	0.00346
stress-activated protein kinase signaling cascade (GO:0031098)	124	22	4.52	+	4.87	7.93e-05
response to hydrogen peroxide (GO:0042542)	119	21	4.34	+	4.84	0.000187
regulation of endothelial cell migration (GO:0010594)	165	29	6.01	+	4.82	4.23e-07
negative regulation of cellular response to growth factor stimulus (GO:0090288)	171	30	6.23	+	4.81	2.04e-07
regulation of transmembrane receptor protein serine/threonine kinase signaling pathway (GO:0090092)	251	44	9.15	+	4.81	4.24e-12
regulation of G1/S transition of mitotic cell cycle (GO:2000045)	155	27	5.65	+	4.78	2.35e-06
regulation of extrinsic apoptotic signaling pathway (GO:2001236)	161	28	5.87	+	4.77	1.13e-06
cellular response to chemical stress (GO:0062197)	289	50	10.53	+	4.75	6.48e-14
regulation of cell-substrate adhesion (GO:0010810)	214	37	7.8	+	4.74	1.38e-09
intracellular receptor signaling pathway (GO:0030522)	191	33	6.96	+	4.74	2.93e-08
positive regulation of DNA metabolic process (GO:0051054)	203	35	7.4	+	4.73	6.77e-09
epithelial cell migration (GO:0010631)	87	15	3.17	+	4.73	0.025
cell cycle arrest (GO:0007050)	145	25	5.29	+	4.73	1.3e-05
cell-matrix adhesion (GO:0007160)	128	22	4.67	+	4.72	0.000132
cardiac chamber morphogenesis (GO:0003206)	128	22	4.67	+	4.72	0.000132
regulation of cell cycle G1/S phase transition (GO:1902806)	175	30	6.38	+	4.7	3.38e-07
regulation of nucleocytoplasmic transport (GO:0046822)	117	20	4.26	+	4.69	0.000644
positive regulation of epithelial cell migration (GO:0010634)	147	25	5.36	+	4.67	1.67e-05
integrin-mediated signaling pathway (GO:0007229)	101	17	3.68	+	4.62	0.00739
regulation of smooth muscle cell proliferation (GO:0048660)	138	23	5.03	+	4.57	0.000104
positive regulation of cell-substrate adhesion (GO:0010811)	126	21	4.59	+	4.57	0.000447
epithelium migration (GO:0090132)	90	15	3.28	+	4.57	0.0362
cellular response to transforming growth factor beta stimulus (GO:0071560)	151	25	5.5	+	4.54	2.71e-05
regulation of protein stability (GO:0031647)	302	50	11.01	+	4.54	3.21e-13
regulation of cell-matrix adhesion (GO:0001952)	121	20	4.41	+	4.53	0.00105
stress-activated MAPK cascade (GO:0051403)	109	18	3.97	+	4.53	0.00452
gland morphogenesis (GO:0022612)	103	17	3.75	+	4.53	0.00941
cellular response to oxidative stress (GO:0034599)	243	40	8.86	+	4.52	5.83e-10
cardiac muscle tissue development (GO:0048738)	158	26	5.76	+	4.51	1.47e-05
regulation of cellular response to growth factor stimulus (GO:0090287)	294	48	10.72	+	4.48	2.27e-12
positive regulation of epithelial cell proliferation (GO:0050679)	196	32	7.14	+	4.48	2.32e-07
positive regulation of transmembrane receptor protein serine/threonine kinase signaling pathway (GO:0090100)	111	18	4.05	+	4.45	0.00573
positive regulation of neuron death (GO:1901216)	99	16	3.61	+	4.43	0.0248
regulation of ossification (GO:0030278)	199	32	7.25	+	4.41	3.29e-07
positive regulation of cysteine-type endopeptidase activity involved in apoptotic process (GO:0043280)	137	22	4.99	+	4.41	0.000388
cell-substrate adhesion (GO:0031589)	187	30	6.82	+	4.4	1.42e-06
mammary gland development (GO:0030879)	132	21	4.81	+	4.36	0.000904
intrinsic apoptotic signaling pathway (GO:0097193)	151	24	5.5	+	4.36	0.000113
regulation of phosphatidylinositol 3-kinase signaling (GO:0014066)	126	20	4.59	+	4.35	0.00188
negative regulation of protein-containing complex assembly (GO:0031333)	139	22	5.07	+	4.34	0.000488
response to transforming growth factor beta (GO:0071559)	158	25	5.76	+	4.34	6.13e-05
response to reactive oxygen species (GO:0000302)	196	31	7.14	+	4.34	9.64e-07
angiogenesis (GO:0001525)	323	51	11.77	+	4.33	8.77e-13
cellular response to unfolded protein (GO:0034620)	128	20	4.67	+	4.29	0.00235
positive regulation of chromatin organization (GO:1905269)	122	19	4.45	+	4.27	0.00488
cardiac ventricle development (GO:0003231)	129	20	4.7	+	4.25	0.00263
regulation of cell cycle arrest (GO:0071156)	110	17	4.01	+	4.24	0.021
positive regulation of cellular protein localization (GO:1903829)	344	53	12.54	+	4.23	5.45e-13
telomere organization (GO:0032200)	104	16	3.79	+	4.22	0.0437
blood vessel morphogenesis (GO:0048514)	416	64	15.16	+	4.22	2.93e-16
endoplasmic reticulum unfolded protein response (GO:0030968)	104	16	3.79	+	4.22	0.0437
Notch signaling pathway (GO:0007219)	124	19	4.52	+	4.2	0.00608
transmembrane receptor protein serine/threonine kinase signaling pathway (GO:0007178)	197	30	7.18	+	4.18	4.34e-06
regulation of NIK/NF-kappaB signaling (GO:1901222)	112	17	4.08	+	4.16	0.0261
cardiac chamber development (GO:0003205)	172	26	6.27	+	4.15	7.14e-05
positive regulation of intracellular protein transport (GO:0090316)	186	28	6.78	+	4.13	2.07e-05
positive regulation of intracellular transport (GO:0032388)	227	34	8.27	+	4.11	4.48e-07
regulation of endothelial cell proliferation (GO:0001936)	134	20	4.88	+	4.09	0.00451
cellular response to topologically incorrect protein (GO:0035967)	148	22	5.39	+	4.08	0.0013
G1/S transition of mitotic cell cycle (GO:0000082)	128	19	4.67	+	4.07	0.00933
establishment of cell polarity (GO:0030010)	122	18	4.45	+	4.05	0.0193
blood vessel development (GO:0001568)	505	74	18.41	+	4.02	3.62e-18
cell cycle G1/S phase transition (GO:0044843)	130	19	4.74	+	4.01	0.0115
DNA-templated transcription, initiation (GO:0006352)	226	33	8.24	+	4.01	1.56e-06
regulation of epithelial cell migration (GO:0010632)	227	33	8.27	+	3.99	1.73e-06
cellular response to radiation (GO:0071478)	172	25	6.27	+	3.99	0.000276
kidney epithelium development (GO:0072073)	131	19	4.77	+	3.98	0.0127
response to ionizing radiation (GO:0010212)	145	21	5.29	+	3.97	0.00367
regulation of DNA metabolic process (GO:0051052)	380	55	13.85	+	3.97	1.58e-12
positive regulation of apoptotic signaling pathway (GO:2001235)	180	26	6.56	+	3.96	0.000164
regulation of apoptotic signaling pathway (GO:2001233)	409	59	14.91	+	3.96	1.38e-13
positive regulation of cysteine-type endopeptidase activity (GO:2001056)	154	22	5.61	+	3.92	0.00241
cellular response to decreased oxygen levels (GO:0036294)	203	29	7.4	+	3.92	3.12e-05
positive regulation of peptidase activity (GO:0010952)	196	28	7.14	+	3.92	5.81e-05
vasculature development (GO:0001944)	528	75	19.25	+	3.9	9.69e-18
osteoblast differentiation (GO:0001649)	127	18	4.63	+	3.89	0.0321
epithelial cell development (GO:0002064)	205	29	7.47	+	3.88	3.8e-05
cellular response to abiotic stimulus (GO:0071214)	312	44	11.37	+	3.87	4e-09
mesenchymal cell differentiation (GO:0048762)	156	22	5.69	+	3.87	0.00294
cellular response to environmental stimulus (GO:0104004)	312	44	11.37	+	3.87	4e-09
cellular response to oxygen levels (GO:0071453)	220	31	8.02	+	3.87	1.21e-05
positive regulation of cell migration (GO:0030335)	526	74	19.17	+	3.86	3.04e-17
cellular response to growth factor stimulus (GO:0071363)	500	70	18.22	+	3.84	4.89e-16
response to acid chemical (GO:0001101)	136	19	4.96	+	3.83	0.021
mesenchyme development (GO:0060485)	222	31	8.09	+	3.83	1.47e-05
muscle tissue development (GO:0060537)	301	42	10.97	+	3.83	1.88e-08
response to decreased oxygen levels (GO:0036293)	360	50	13.12	+	3.81	1.65e-10
positive regulation of protein modification by small protein conjugation or removal (GO:1903322)	144	20	5.25	+	3.81	0.0124
platelet activation (GO:0030168)	137	19	4.99	+	3.8	0.0231
positive regulation of MAP kinase activity (GO:0043406)	267	37	9.73	+	3.8	4.7e-07
response to unfolded protein (GO:0006986)	166	23	6.05	+	3.8	0.00212
peptidyl-serine phosphorylation (GO:0018105)	181	25	6.6	+	3.79	0.000673
developmental growth (GO:0048589)	384	53	14	+	3.79	3.32e-11
establishment or maintenance of cell polarity (GO:0007163)	203	28	7.4	+	3.78	0.000115
response to oxygen levels (GO:0070482)	385	53	14.03	+	3.78	3.66e-11
positive regulation of protein localization to membrane (GO:1905477)	131	18	4.77	+	3.77	0.0474
rhythmic process (GO:0048511)	277	38	10.1	+	3.76	3.35e-07
regulation of peptidyl-serine phosphorylation (GO:0033135)	146	20	5.32	+	3.76	0.015
regulation of wound healing (GO:0061041)	146	20	5.32	+	3.76	0.015
positive regulation of vasculature development (GO:1904018)	191	26	6.96	+	3.73	0.000481
positive regulation of cell motility (GO:2000147)	551	75	20.08	+	3.73	9.13e-17
circadian rhythm (GO:0007623)	147	20	5.36	+	3.73	0.0165
growth (GO:0040007)	390	53	14.22	+	3.73	5.88e-11
transcription initiation from RNA polymerase II promoter (GO:0006367)	184	25	6.71	+	3.73	0.000895
stem cell population maintenance (GO:0019827)	140	19	5.1	+	3.72	0.0307
positive regulation of endopeptidase activity (GO:0010950)	177	24	6.45	+	3.72	0.00166
interaction with host (GO:0051701)	170	23	6.2	+	3.71	0.00309
heart development (GO:0007507)	525	71	19.14	+	3.71	1.45e-15
regulation of intrinsic apoptotic signaling pathway (GO:2001242)	163	22	5.94	+	3.7	0.00575
ameboidal-type cell migration (GO:0001667)	178	24	6.49	+	3.7	0.00183
cellular response to hypoxia (GO:0071456)	193	26	7.03	+	3.7	0.00058
positive regulation of angiogenesis (GO:0045766)	171	23	6.23	+	3.69	0.0034
response to growth factor (GO:0070848)	529	71	19.28	+	3.68	2.11e-15
maintenance of cell number (GO:0098727)	142	19	5.18	+	3.67	0.037
negative regulation of apoptotic signaling pathway (GO:2001234)	232	31	8.46	+	3.67	3.79e-05
connective tissue development (GO:0061448)	210	28	7.65	+	3.66	0.000222
regulation of cellular protein localization (GO:1903827)	571	76	20.81	+	3.65	1.62e-16
heart morphogenesis (GO:0003007)	248	33	9.04	+	3.65	1.32e-05
response to topologically incorrect protein (GO:0035966)	188	25	6.85	+	3.65	0.0013
striated muscle tissue development (GO:0014706)	286	38	10.42	+	3.65	7.75e-07
regulation of protein modification by small protein conjugation or removal (GO:1903320)	241	32	8.78	+	3.64	2.45e-05
response to hypoxia (GO:0001666)	347	46	12.65	+	3.64	8.33e-09
positive regulation of locomotion (GO:0040017)	566	75	20.63	+	3.64	3.7e-16
regulation of symbiotic process (GO:0043903)	234	31	8.53	+	3.63	4.55e-05
positive regulation of cellular component movement (GO:0051272)	568	75	20.7	+	3.62	4.44e-16
cellular response to starvation (GO:0009267)	197	26	7.18	+	3.62	0.000837
cellular response to steroid hormone stimulus (GO:0071383)	144	19	5.25	+	3.62	0.0445
circulatory system development (GO:0072359)	880	116	32.08	+	3.62	8.13e-27
regulation of cysteine-type endopeptidase activity involved in apoptotic process (GO:0043281)	220	29	8.02	+	3.62	0.000157
peptidyl-serine modification (GO:0018209)	205	27	7.47	+	3.61	0.000494
response to oxidative stress (GO:0006979)	395	52	14.4	+	3.61	3.34e-10
activation of innate immune response (GO:0002218)	145	19	5.29	+	3.59	0.0487
gland development (GO:0048732)	422	55	15.38	+	3.58	8.68e-11
protein autophosphorylation (GO:0046777)	193	25	7.03	+	3.55	0.00203
regulation of intracellular protein transport (GO:0033157)	271	35	9.88	+	3.54	8.54e-06
muscle cell differentiation (GO:0042692)	248	32	9.04	+	3.54	4.58e-05
positive regulation of protein serine/threonine kinase activity (GO:0071902)	350	45	12.76	+	3.53	3.8e-08
regulation of viral process (GO:0050792)	218	28	7.95	+	3.52	0.000454
regulation of reactive oxygen species metabolic process (GO:2000377)	187	24	6.82	+	3.52	0.00411
response to light stimulus (GO:0009416)	312	40	11.37	+	3.52	6.53e-07
response to ketone (GO:1901654)	203	26	7.4	+	3.51	0.00143
positive regulation of NF-kappaB transcription factor activity (GO:0051092)	164	21	5.98	+	3.51	0.022
regulation of generation of precursor metabolites and energy (GO:0043467)	164	21	5.98	+	3.51	0.022
regeneration (GO:0031099)	164	21	5.98	+	3.51	0.022
negative regulation of protein kinase activity (GO:0006469)	235	30	8.57	+	3.5	0.000172
extracellular matrix organization (GO:0030198)	362	46	13.19	+	3.49	3.15e-08
striated muscle cell differentiation (GO:0051146)	205	26	7.47	+	3.48	0.0017
extracellular structure organization (GO:0043062)	363	46	13.23	+	3.48	3.43e-08
activation of MAPK activity (GO:0000187)	158	20	5.76	+	3.47	0.0444
positive regulation of I-kappaB kinase/NF-kappaB signaling (GO:0043123)	190	24	6.93	+	3.47	0.00533
tube morphogenesis (GO:0035239)	669	84	24.38	+	3.44	3.88e-17
regulation of epithelial cell proliferation (GO:0050678)	344	43	12.54	+	3.43	2.61e-07
regulation of protein localization to membrane (GO:1905475)	200	25	7.29	+	3.43	0.00372
supramolecular fiber organization (GO:0097435)	498	62	18.15	+	3.42	1.1e-11
response to starvation (GO:0042594)	241	30	8.78	+	3.42	0.000286
regulation of protein ubiquitination (GO:0031396)	210	26	7.65	+	3.4	0.00259
regulation of intracellular transport (GO:0032386)	364	45	13.27	+	3.39	1.25e-07
actin filament organization (GO:0007015)	268	33	9.77	+	3.38	7.48e-05
regulation of protein-containing complex assembly (GO:0043254)	455	56	16.58	+	3.38	4.34e-10
negative regulation of binding (GO:0051100)	171	21	6.23	+	3.37	0.0398
negative regulation of transferase activity (GO:0051348)	294	36	10.72	+	3.36	1.79e-05
protein folding (GO:0006457)	229	28	8.35	+	3.35	0.00115
regulation of gene expression, epigenetic (GO:0040029)	172	21	6.27	+	3.35	0.0432
activation of protein kinase activity (GO:0032147)	329	40	11.99	+	3.34	2.73e-06
negative regulation of kinase activity (GO:0033673)	255	31	9.29	+	3.34	0.000276
Ras protein signal transduction (GO:0007265)	181	22	6.6	+	3.33	0.0276
apoptotic signaling pathway (GO:0097190)	288	35	10.5	+	3.33	3.59e-05
cellular response to nutrient levels (GO:0031669)	247	30	9	+	3.33	0.000469
regulation of peptidyl-tyrosine phosphorylation (GO:0050730)	257	31	9.37	+	3.31	0.000325
regulation of angiogenesis (GO:0045765)	307	37	11.19	+	3.31	1.58e-05
positive regulation of DNA-binding transcription factor activity (GO:0051091)	275	33	10.02	+	3.29	0.000132
positive regulation of organelle organization (GO:0010638)	642	77	23.4	+	3.29	2.12e-14
regulation of chromosome organization (GO:0033044)	367	44	13.38	+	3.29	5.24e-07
positive regulation of proteolysis (GO:0045862)	367	44	13.38	+	3.29	5.24e-07
cell cycle phase transition (GO:0044770)	292	35	10.64	+	3.29	4.95e-05
regulation of endocytosis (GO:0030100)	209	25	7.62	+	3.28	0.00777
regulation of cysteine-type endopeptidase activity (GO:2000116)	244	29	8.89	+	3.26	0.00119
regulation of MAP kinase activity (GO:0043405)	346	41	12.61	+	3.25	3.29e-06
aging (GO:0007568)	279	33	10.17	+	3.25	0.000181
cell-cell junction organization (GO:0045216)	186	22	6.78	+	3.25	0.0412
regulation of vasculature development (GO:1901342)	340	40	12.39	+	3.23	6.54e-06
regulation of chromatin organization (GO:1902275)	213	25	7.76	+	3.22	0.0106
negative regulation of phosphorylation (GO:0042326)	452	53	16.47	+	3.22	1.18e-08
regulation of protein binding (GO:0043393)	214	25	7.8	+	3.21	0.0115
actin cytoskeleton organization (GO:0030036)	532	62	19.39	+	3.2	1.71e-10
mitotic cell cycle phase transition (GO:0044772)	284	33	10.35	+	3.19	0.000267
negative regulation of cell migration (GO:0030336)	267	31	9.73	+	3.19	0.000711
regulation of protein serine/threonine kinase activity (GO:0071900)	526	61	19.17	+	3.18	3.42e-10
enzyme linked receptor protein signaling pathway (GO:0007167)	733	85	26.72	+	3.18	2.12e-15
regulation of cell migration (GO:0030334)	889	103	32.4	+	3.18	2.18e-19
positive regulation of cell adhesion (GO:0045785)	432	50	15.75	+	3.18	8e-08
response to radiation (GO:0009314)	441	51	16.07	+	3.17	5.05e-08
negative regulation of phosphate metabolic process (GO:0045936)	571	66	20.81	+	3.17	3.34e-11
cellular response to peptide hormone stimulus (GO:0071375)	277	32	10.1	+	3.17	0.000488
muscle structure development (GO:0061061)	485	56	17.68	+	3.17	4.69e-09
negative regulation of phosphorus metabolic process (GO:0010563)	572	66	20.85	+	3.17	3.61e-11
morphogenesis of an epithelium (GO:0002009)	442	51	16.11	+	3.17	5.45e-08
cellular response to peptide (GO:1901653)	338	39	12.32	+	3.17	1.76e-05
regulation of binding (GO:0051098)	373	43	13.6	+	3.16	2.65e-06
positive regulation of cell cycle process (GO:0090068)	295	34	10.75	+	3.16	0.000198
positive regulation of establishment of protein localization (GO:1904951)	408	47	14.87	+	3.16	3.96e-07
cellular response to extracellular stimulus (GO:0031668)	279	32	10.17	+	3.15	0.000568
positive regulation of transferase activity (GO:0051347)	698	80	25.44	+	3.14	4.94e-14
respiratory system development (GO:0060541)	201	23	7.33	+	3.14	0.0415
tissue morphogenesis (GO:0048729)	552	63	20.12	+	3.13	2.48e-10
negative regulation of protein phosphorylation (GO:0001933)	412	47	15.02	+	3.13	5.35e-07
kidney development (GO:0001822)	273	31	9.95	+	3.12	0.00112
regulation of protein kinase B signaling (GO:0051896)	229	26	8.35	+	3.11	0.0115
negative regulation of cell motility (GO:2000146)	282	32	10.28	+	3.11	0.00071
response to endoplasmic reticulum stress (GO:0034976)	256	29	9.33	+	3.11	0.00297
positive regulation of cytoskeleton organization (GO:0051495)	221	25	8.06	+	3.1	0.0195
response to alcohol (GO:0097305)	239	27	8.71	+	3.1	0.0079
regulation of actin cytoskeleton organization (GO:0032956)	364	41	13.27	+	3.09	1.29e-05
cellular response to hormone stimulus (GO:0032870)	533	60	19.43	+	3.09	1.81e-09
positive regulation of protein-containing complex assembly (GO:0031334)	249	28	9.08	+	3.09	0.00541
regulation of cell motility (GO:2000145)	952	107	34.7	+	3.08	2.38e-19
epithelial tube morphogenesis (GO:0060562)	312	35	11.37	+	3.08	0.000228
transcription by RNA polymerase II (GO:0006366)	419	47	15.27	+	3.08	8.97e-07
transmembrane receptor protein tyrosine kinase signaling pathway (GO:0007169)	526	59	19.17	+	3.08	3.33e-09
tube development (GO:0035295)	869	97	31.67	+	3.06	5.34e-17
regulation of I-kappaB kinase/NF-kappaB signaling (GO:0043122)	251	28	9.15	+	3.06	0.00625
response to steroid hormone (GO:0048545)	287	32	10.46	+	3.06	0.00102
transcription, DNA-templated (GO:0006351)	568	63	20.7	+	3.04	8.04e-10
positive regulation of protein kinase activity (GO:0045860)	541	60	19.72	+	3.04	3.24e-09
regulation of DNA-binding transcription factor activity (GO:0051090)	442	49	16.11	+	3.04	5.16e-07
wound healing (GO:0042060)	442	49	16.11	+	3.04	5.16e-07
regulation of cell adhesion (GO:0030155)	722	80	26.32	+	3.04	2.92e-13
nucleic acid-templated transcription (GO:0097659)	569	63	20.74	+	3.04	8.64e-10
viral process (GO:0016032)	816	90	29.74	+	3.03	3.27e-15
cellular response to external stimulus (GO:0071496)	354	39	12.9	+	3.02	5.7e-05
RNA biosynthetic process (GO:0032774)	581	64	21.18	+	3.02	6.72e-10
urogenital system development (GO:0001655)	319	35	11.63	+	3.01	0.000376
renal system development (GO:0072001)	283	31	10.32	+	3.01	0.0023
symbiotic process (GO:0044403)	908	99	33.1	+	2.99	9.24e-17
ossification (GO:0001503)	266	29	9.7	+	2.99	0.0061
positive regulation of kinase activity (GO:0033674)	618	67	22.53	+	2.97	3.36e-10
regulation of developmental growth (GO:0048638)	343	37	12.5	+	2.96	0.000231
regulation of locomotion (GO:0040012)	992	107	36.16	+	2.96	4.32e-18
positive regulation of growth (GO:0045927)	269	29	9.8	+	2.96	0.00751
negative regulation of cellular component movement (GO:0051271)	316	34	11.52	+	2.95	0.000898
positive regulation of macromolecule biosynthetic process (GO:0010557)	1882	202	68.6	+	2.94	9.28e-39
actin filament-based process (GO:0030029)	607	65	22.12	+	2.94	1.39e-09
negative regulation of cell adhesion (GO:0007162)	281	30	10.24	+	2.93	0.00587
regulation of growth (GO:0040008)	685	73	24.97	+	2.92	4.98e-11
positive regulation of transcription by RNA polymerase II (GO:0045944)	1212	129	44.18	+	2.92	3.47e-22
anatomical structure homeostasis (GO:0060249)	378	40	13.78	+	2.9	0.000102
regulation of actin filament-based process (GO:0032970)	407	43	14.83	+	2.9	2.99e-05
positive regulation of nucleic acid-templated transcription (GO:1903508)	1623	171	59.16	+	2.89	1.06e-30
positive regulation of RNA biosynthetic process (GO:1902680)	1624	171	59.19	+	2.89	1.14e-30
signal transduction by protein phosphorylation (GO:0023014)	419	44	15.27	+	2.88	2.32e-05
response to peptide (GO:1901652)	486	51	17.71	+	2.88	1.24e-06
positive regulation of cell cycle (GO:0045787)	392	41	14.29	+	2.87	9.04e-05
cellular response to endogenous stimulus (GO:0071495)	1157	121	42.17	+	2.87	6.24e-20
negative regulation of cell death (GO:0060548)	1017	106	37.07	+	2.86	7.32e-17
positive regulation of transcription, DNA-templated (GO:0045893)	1536	160	55.99	+	2.86	8.59e-28
regulation of cellular component movement (GO:0051270)	1039	108	37.87	+	2.85	3.6e-17
cell morphogenesis involved in differentiation (GO:0000904)	568	59	20.7	+	2.85	6.11e-08
response to peptide hormone (GO:0043434)	405	42	14.76	+	2.85	7.47e-05
regulation of actin filament organization (GO:0110053)	280	29	10.21	+	2.84	0.0157
MAPK cascade (GO:0000165)	406	42	14.8	+	2.84	7.97e-05
positive regulation of nucleobase-containing compound metabolic process (GO:0045935)	1886	195	68.74	+	2.84	5.58e-35
negative regulation of mitotic cell cycle (GO:0045930)	310	32	11.3	+	2.83	0.00494
positive regulation of intracellular signal transduction (GO:1902533)	1047	108	38.16	+	2.83	6.13e-17
negative regulation of protein modification process (GO:0031400)	611	63	22.27	+	2.83	1.53e-08
positive regulation of RNA metabolic process (GO:0051254)	1715	176	62.51	+	2.82	1.84e-30
regulation of transferase activity (GO:0051338)	1033	106	37.65	+	2.82	2.12e-16
regulation of lipid metabolic process (GO:0019216)	429	44	15.64	+	2.81	4.45e-05
positive regulation of MAPK cascade (GO:0043410)	546	56	19.9	+	2.81	3.36e-07
negative regulation of apoptotic process (GO:0043066)	907	93	33.06	+	2.81	6.24e-14
positive regulation of cellular component organization (GO:0051130)	1225	125	44.65	+	2.8	7.17e-20
regulation of canonical Wnt signaling pathway (GO:0060828)	294	30	10.72	+	2.8	0.0138
negative regulation of locomotion (GO:0040013)	314	32	11.45	+	2.8	0.00639
regulation of mitotic cell cycle (GO:0007346)	638	65	23.25	+	2.8	1.08e-08
response to wounding (GO:0009611)	540	55	19.68	+	2.79	6.43e-07
negative regulation of programmed cell death (GO:0043069)	924	94	33.68	+	2.79	6.5e-14
positive regulation of cellular biosynthetic process (GO:0031328)	1981	201	72.21	+	2.78	3.25e-35
regulation of cytoskeleton organization (GO:0051493)	563	57	20.52	+	2.78	3.54e-07
anatomical structure formation involved in morphogenesis (GO:0048646)	899	91	32.77	+	2.78	3.09e-13
negative regulation of cell cycle (GO:0045786)	573	58	20.89	+	2.78	2.38e-07
cell-cell signaling by wnt (GO:0198738)	346	35	12.61	+	2.78	0.00228
Wnt signaling pathway (GO:0016055)	346	35	12.61	+	2.78	0.00228
positive regulation of biosynthetic process (GO:0009891)	2014	203	73.41	+	2.77	2.92e-35
response to inorganic substance (GO:0010035)	546	55	19.9	+	2.76	9.39e-07
regulation of mitotic cell cycle phase transition (GO:1901990)	419	42	15.27	+	2.75	0.000182
regulation of protein localization (GO:0032880)	992	99	36.16	+	2.74	2.56e-14
regulation of cellular response to stress (GO:0080135)	752	75	27.41	+	2.74	4.77e-10
regulation of establishment of protein localization (GO:0070201)	694	69	25.3	+	2.73	6e-09
embryonic organ development (GO:0048568)	453	45	16.51	+	2.73	7.26e-05
negative regulation of intracellular signal transduction (GO:1902532)	514	51	18.73	+	2.72	7.41e-06
regulation of neuron death (GO:1901214)	323	32	11.77	+	2.72	0.0112
mitotic cell cycle process (GO:1903047)	689	68	25.11	+	2.71	1.22e-08
negative regulation of cell population proliferation (GO:0008285)	700	69	25.51	+	2.7	8.66e-09
regulation of cellular localization (GO:0060341)	1026	101	37.4	+	2.7	3.56e-14
regulation of supramolecular fiber organization (GO:1902903)	376	37	13.7	+	2.7	0.00194
positive regulation of programmed cell death (GO:0043068)	661	65	24.09	+	2.7	7.51e-08
regulation of protein kinase activity (GO:0045859)	806	79	29.38	+	2.69	3.04e-10
cellular response to stress (GO:0033554)	1749	171	63.75	+	2.68	5.16e-27
cellular response to organonitrogen compound (GO:0071417)	604	59	22.02	+	2.68	8.91e-07
positive regulation of protein phosphorylation (GO:0001934)	1019	99	37.14	+	2.67	1.48e-13
histone modification (GO:0016570)	371	36	13.52	+	2.66	0.00386
regulation of MAPK cascade (GO:0043408)	732	71	26.68	+	2.66	9.73e-09
in utero embryonic development (GO:0001701)	392	38	14.29	+	2.66	0.00189
positive regulation of protein transport (GO:0051222)	392	38	14.29	+	2.66	0.00189
response to abiotic stimulus (GO:0009628)	1167	113	42.54	+	2.66	6.44e-16
negative regulation of developmental process (GO:0051093)	982	95	35.79	+	2.65	9.09e-13
cellular response to nitrogen compound (GO:1901699)	662	64	24.13	+	2.65	1.6e-07
mitotic cell cycle (GO:0000278)	766	74	27.92	+	2.65	3.49e-09
positive regulation of cell death (GO:0010942)	715	69	26.06	+	2.65	2.48e-08
regulation of cell cycle phase transition (GO:1901987)	456	44	16.62	+	2.65	0.000357
positive regulation of cellular catabolic process (GO:0031331)	395	38	14.4	+	2.64	0.00369
cellular response to lipid (GO:0071396)	499	48	18.19	+	2.64	8.07e-05
positive regulation of apoptotic process (GO:0043065)	655	63	23.87	+	2.64	2.71e-07
cell morphogenesis (GO:0000902)	728	70	26.53	+	2.64	1.91e-08
response to hormone (GO:0009725)	822	79	29.96	+	2.64	6.27e-10
regulation of kinase activity (GO:0043549)	916	88	33.39	+	2.64	2e-11
positive regulation of protein modification process (GO:0031401)	1250	120	45.56	+	2.63	6.95e-17
covalent chromatin modification (GO:0016569)	375	36	13.67	+	2.63	0.00488
regulation of cellular component biogenesis (GO:0044087)	981	94	35.76	+	2.63	2.26e-12
positive regulation of phosphorylation (GO:0042327)	1096	105	39.95	+	2.63	3.12e-14
protein phosphorylation (GO:0006468)	971	93	35.39	+	2.63	3.4e-12
reproductive system development (GO:0061458)	439	42	16	+	2.62	0.000852
apoptotic process (GO:0006915)	911	87	33.21	+	2.62	3.97e-11
positive regulation of signal transduction (GO:0009967)	1667	159	60.76	+	2.62	1.36e-23
negative regulation of cellular component organization (GO:0051129)	724	69	26.39	+	2.61	3.86e-08
regulation of apoptotic process (GO:0042981)	1561	148	56.9	+	2.6	2.29e-21
regulation of programmed cell death (GO:0043067)	1583	150	57.7	+	2.6	1.05e-21
response to endogenous stimulus (GO:0009719)	1431	135	52.16	+	2.59	6.94e-19
regulation of mRNA metabolic process (GO:1903311)	350	33	12.76	+	2.59	0.0296
positive regulation of cellular component biogenesis (GO:0044089)	541	51	19.72	+	2.59	4.06e-05
reproductive structure development (GO:0048608)	435	41	15.86	+	2.59	0.00155
regulation of cell death (GO:0010941)	1714	161	62.47	+	2.58	3.27e-23
skeletal system development (GO:0001501)	490	46	17.86	+	2.58	0.000273
animal organ morphogenesis (GO:0009887)	980	92	35.72	+	2.58	1.81e-11
negative regulation of cell differentiation (GO:0045596)	725	68	26.43	+	2.57	1.03e-07
negative regulation of macromolecule biosynthetic process (GO:0010558)	1558	146	56.79	+	2.57	1.96e-20
regulation of Wnt signaling pathway (GO:0030111)	374	35	13.63	+	2.57	0.0155
positive regulation of phosphorus metabolic process (GO:0010562)	1169	109	42.61	+	2.56	4.07e-14
positive regulation of phosphate metabolic process (GO:0045937)	1169	109	42.61	+	2.56	4.07e-14
positive regulation of cell population proliferation (GO:0008284)	939	87	34.23	+	2.54	2.08e-10
positive regulation of cellular protein metabolic process (GO:0032270)	1631	151	59.45	+	2.54	6.23e-21
negative regulation of biosynthetic process (GO:0009890)	1646	152	60	+	2.53	5.24e-21
regulation of cell growth (GO:0001558)	423	39	15.42	+	2.53	0.00474
positive regulation of developmental process (GO:0051094)	1410	130	51.39	+	2.53	3.34e-17
regulation of organelle organization (GO:0033043)	1335	123	48.66	+	2.53	5.17e-16
cellular response to organic cyclic compound (GO:0071407)	511	47	18.63	+	2.52	0.000315
regulation of anatomical structure morphogenesis (GO:0022603)	1110	102	40.46	+	2.52	1.75e-12
negative regulation of nucleic acid-templated transcription (GO:1903507)	1340	123	48.84	+	2.52	6.6e-16
positive regulation of protein metabolic process (GO:0051247)	1722	158	62.77	+	2.52	1.04e-21
positive regulation of cell development (GO:0010720)	567	52	20.67	+	2.52	9.77e-05
negative regulation of RNA biosynthetic process (GO:1902679)	1342	123	48.91	+	2.51	7.3e-16
regulation of cellular amide metabolic process (GO:0034248)	438	40	15.96	+	2.51	0.00407
negative regulation of transcription by RNA polymerase II (GO:0000122)	944	86	34.41	+	2.5	9.42e-10
cellular response to oxygen-containing compound (GO:1901701)	1076	98	39.22	+	2.5	1.13e-11
embryonic morphogenesis (GO:0048598)	583	53	21.25	+	2.49	7.7e-05
negative regulation of RNA metabolic process (GO:0051253)	1442	131	52.56	+	2.49	8.38e-17
response to nutrient levels (GO:0031667)	507	46	18.48	+	2.49	0.000994
positive regulation of gene expression (GO:0010628)	2305	209	84.02	+	2.49	2.81e-30
negative regulation of signal transduction (GO:0009968)	1293	117	47.13	+	2.48	2.15e-14
negative regulation of nucleobase-containing compound metabolic process (GO:0045934)	1559	141	56.82	+	2.48	2.5e-18
positive regulation of nitrogen compound metabolic process (GO:0051173)	3209	290	116.97	+	2.48	3.42e-46
negative regulation of cellular macromolecule biosynthetic process (GO:2000113)	1495	135	54.49	+	2.48	2.72e-17
regulation of phosphorylation (GO:0042325)	1639	148	59.74	+	2.48	2.89e-19
negative regulation of cellular biosynthetic process (GO:0031327)	1617	146	58.94	+	2.48	6.47e-19
negative regulation of transcription, DNA-templated (GO:0045892)	1297	117	47.27	+	2.47	2.47e-14
positive regulation of cell differentiation (GO:0045597)	1010	91	36.81	+	2.47	2.3e-10
regulation of protein phosphorylation (GO:0001932)	1467	132	53.47	+	2.47	1.08e-16
cytoskeleton organization (GO:0007010)	1213	109	44.21	+	2.47	5.81e-13
regulation of cell population proliferation (GO:0042127)	1670	150	60.87	+	2.46	1.75e-19
chromatin organization (GO:0006325)	706	63	25.73	+	2.45	4.08e-06
regulation of cellular component size (GO:0032535)	393	35	14.32	+	2.44	0.0352
peptidyl-amino acid modification (GO:0018193)	899	80	32.77	+	2.44	1.79e-08
regulation of hemopoiesis (GO:1903706)	473	42	17.24	+	2.44	0.00533
response to extracellular stimulus (GO:0009991)	541	48	19.72	+	2.43	0.000699
chordate embryonic development (GO:0043009)	655	58	23.87	+	2.43	2.72e-05
cell cycle process (GO:0022402)	1062	94	38.71	+	2.43	2.45e-10
positive regulation of catabolic process (GO:0009896)	464	41	16.91	+	2.42	0.00804
cell population proliferation (GO:0008283)	498	44	18.15	+	2.42	0.0029
positive regulation of signaling (GO:0023056)	1869	165	68.12	+	2.42	2.9e-21
regulation of cell cycle (GO:0051726)	1201	106	43.78	+	2.42	4.26e-12
cellular response to organic substance (GO:0071310)	2358	208	85.95	+	2.42	2.42e-28
regulation of cell-cell adhesion (GO:0022407)	431	38	15.71	+	2.42	0.0232
regulation of phosphate metabolic process (GO:0019220)	1838	162	66.99	+	2.42	1.05e-20
positive regulation of cell communication (GO:0010647)	1861	164	67.83	+	2.42	7.97e-21
regulation of phosphorus metabolic process (GO:0051174)	1839	162	67.03	+	2.42	1.1e-20
regulation of protein modification process (GO:0031399)	1885	166	68.71	+	2.42	3.66e-21
positive regulation of neurogenesis (GO:0050769)	489	43	17.82	+	2.41	0.00441
negative regulation of protein metabolic process (GO:0051248)	1129	99	41.15	+	2.41	6.69e-11
cellular response to cytokine stimulus (GO:0071345)	1038	91	37.83	+	2.41	1.02e-09
hematopoietic or lymphoid organ development (GO:0048534)	639	56	23.29	+	2.4	0.000103
regulation of intracellular signal transduction (GO:1902531)	1827	160	66.59	+	2.4	5.16e-20
positive regulation of catalytic activity (GO:0043085)	1479	129	53.91	+	2.39	4.29e-15
positive regulation of macromolecule metabolic process (GO:0010604)	3560	310	129.76	+	2.39	2.98e-47
response to cytokine (GO:0034097)	1126	98	41.04	+	2.39	1.87e-10
regulation of cell development (GO:0060284)	977	85	35.61	+	2.39	1.06e-08
positive regulation of cellular metabolic process (GO:0031325)	3392	295	123.64	+	2.39	5.07e-44
regulation of body fluid levels (GO:0050878)	506	44	18.44	+	2.39	0.00394
regulation of peptide transport (GO:0090087)	702	61	25.59	+	2.38	2.26e-05
negative regulation of multicellular organismal process (GO:0051241)	1232	107	44.91	+	2.38	8.87e-12
negative regulation of cellular protein metabolic process (GO:0032269)	1060	92	38.64	+	2.38	1.73e-09
response to lipid (GO:0033993)	842	73	30.69	+	2.38	6.96e-07
regulation of protein transport (GO:0051223)	669	58	24.38	+	2.38	6.41e-05
positive regulation of hydrolase activity (GO:0051345)	774	67	28.21	+	2.37	3.66e-06
negative regulation of cell communication (GO:0010648)	1411	122	51.43	+	2.37	8.37e-14
regulation of cellular catabolic process (GO:0031329)	879	76	32.04	+	2.37	2.69e-07
axon development (GO:0061564)	428	37	15.6	+	2.37	0.0417
response to organonitrogen compound (GO:0010243)	1008	87	36.74	+	2.37	1.17e-08
hemopoiesis (GO:0030097)	591	51	21.54	+	2.37	0.000725
programmed cell death (GO:0012501)	1043	90	38.02	+	2.37	4.05e-09
negative regulation of signaling (GO:0023057)	1414	122	51.54	+	2.37	9.44e-14
cell junction organization (GO:0034330)	510	44	18.59	+	2.37	0.00465
embryo development ending in birth or egg hatching (GO:0009792)	673	58	24.53	+	2.36	7.42e-05
intracellular signal transduction (GO:0035556)	1689	145	61.56	+	2.36	8.29e-17
cytokine-mediated signaling pathway (GO:0019221)	700	60	25.51	+	2.35	4.57e-05
regulation of peptidase activity (GO:0052547)	456	39	16.62	+	2.35	0.0262
regulation of anatomical structure size (GO:0090066)	527	45	19.21	+	2.34	0.00634
cell morphogenesis involved in neuron differentiation (GO:0048667)	457	39	16.66	+	2.34	0.0273
regulation of cell cycle process (GO:0010564)	762	65	27.77	+	2.34	1.5e-05
regulation of cellular component organization (GO:0051128)	2439	208	88.9	+	2.34	1.98e-26
cell death (GO:0008219)	1080	92	39.37	+	2.34	3.33e-09
negative regulation of molecular function (GO:0044092)	1176	100	42.86	+	2.33	3.57e-10
negative regulation of nitrogen compound metabolic process (GO:0051172)	2486	211	90.61	+	2.33	8.36e-27
positive regulation of molecular function (GO:0044093)	1838	156	66.99	+	2.33	4.3e-18
anatomical structure morphogenesis (GO:0009653)	2199	186	80.15	+	2.32	1.25e-22
chromosome organization (GO:0051276)	1065	90	38.82	+	2.32	1.35e-08
immune system development (GO:0002520)	675	57	24.6	+	2.32	0.000261
cellular response to chemical stimulus (GO:0070887)	2927	247	106.69	+	2.32	1.46e-32
tissue development (GO:0009888)	1781	150	64.92	+	2.31	5.92e-17
epithelium development (GO:0060429)	1128	95	41.11	+	2.31	2.72e-09
response to nitrogen compound (GO:1901698)	1093	92	39.84	+	2.31	7.52e-09
cell migration (GO:0016477)	975	82	35.54	+	2.31	1.37e-07
regulation of developmental process (GO:0050793)	2668	224	97.25	+	2.3	3.12e-28
regulation of cell differentiation (GO:0045595)	1883	157	68.63	+	2.29	1.38e-17
regulation of proteolysis (GO:0030162)	745	62	27.15	+	2.28	7.23e-05
negative regulation of cellular metabolic process (GO:0031324)	2685	223	97.87	+	2.28	1.89e-27
positive regulation of multicellular organismal process (GO:0051240)	1787	148	65.13	+	2.27	4.88e-16
nucleobase-containing compound biosynthetic process (GO:0034654)	1015	84	37	+	2.27	1.76e-07
regulation of neurogenesis (GO:0050767)	847	70	30.87	+	2.27	1.02e-05
cell cycle (GO:0007049)	1380	114	50.3	+	2.27	2.51e-11
posttranscriptional regulation of gene expression (GO:0010608)	557	46	20.3	+	2.27	0.00808
cell division (GO:0051301)	498	41	18.15	+	2.26	0.0377
positive regulation of transport (GO:0051050)	963	79	35.1	+	2.25	1.11e-06
positive regulation of metabolic process (GO:0009893)	3863	316	140.8	+	2.24	7.22e-43
neuron projection development (GO:0031175)	697	57	25.41	+	2.24	0.000513
negative regulation of catalytic activity (GO:0043086)	820	67	29.89	+	2.24	3.52e-05
biological adhesion (GO:0022610)	955	78	34.81	+	2.24	1.73e-06
regulation of multicellular organismal development (GO:2000026)	2106	172	76.76	+	2.24	8.87e-19
response to oxygen-containing compound (GO:1901700)	1605	131	58.5	+	2.24	3.45e-13
cell adhesion (GO:0007155)	949	77	34.59	+	2.23	2.9e-06
positive regulation of nervous system development (GO:0051962)	556	45	20.27	+	2.22	0.0224
embryo development (GO:0009790)	1027	83	37.43	+	2.22	7.39e-07
localization of cell (GO:0051674)	1104	89	40.24	+	2.21	1.96e-07
cell motility (GO:0048870)	1104	89	40.24	+	2.21	1.96e-07
response to organic cyclic compound (GO:0014070)	894	72	32.59	+	2.21	1.61e-05
regulation of catabolic process (GO:0009894)	1043	84	38.02	+	2.21	6.08e-07
cell development (GO:0048468)	1656	133	60.36	+	2.2	5.93e-13
negative regulation of gene expression (GO:0010629)	2043	164	74.47	+	2.2	6.44e-17
regulation of signal transduction (GO:0009966)	3164	252	115.32	+	2.19	1.45e-29
regulation of neuron differentiation (GO:0045664)	678	54	24.71	+	2.19	0.00299
phosphorylation (GO:0016310)	1308	104	47.68	+	2.18	6.56e-09
cellular response to DNA damage stimulus (GO:0006974)	780	62	28.43	+	2.18	0.000439
head development (GO:0060322)	820	65	29.89	+	2.17	0.00019
response to organic substance (GO:0010033)	3025	239	110.26	+	2.17	6.98e-27
heterocycle biosynthetic process (GO:0018130)	1089	86	39.69	+	2.17	8.79e-07
regulation of cellular protein metabolic process (GO:0032268)	2685	212	97.87	+	2.17	6.89e-23
regulation of localization (GO:0032879)	2794	220	101.84	+	2.16	7.12e-24
positive regulation of response to stimulus (GO:0048584)	2423	190	88.32	+	2.15	1.81e-19
locomotion (GO:0040011)	1340	105	48.84	+	2.15	8e-09
regulation of protein metabolic process (GO:0051246)	2842	222	103.59	+	2.14	9.66e-24
cell activation (GO:0001775)	1080	84	39.37	+	2.13	3.59e-06
cell projection organization (GO:0030030)	1196	93	43.59	+	2.13	3.73e-07
negative regulation of macromolecule metabolic process (GO:0010605)	2928	227	106.72	+	2.13	4.4e-24
aromatic compound biosynthetic process (GO:0019438)	1098	85	40.02	+	2.12	3.03e-06
mRNA metabolic process (GO:0016071)	698	54	25.44	+	2.12	0.00747
generation of neurons (GO:0048699)	1588	122	57.88	+	2.11	2.99e-10
cellular component assembly (GO:0022607)	2393	182	87.22	+	2.09	6.56e-17
protein localization to organelle (GO:0033365)	776	59	28.28	+	2.09	0.00362
regulation of nervous system development (GO:0051960)	962	73	35.06	+	2.08	0.000159
negative regulation of metabolic process (GO:0009892)	3178	241	115.84	+	2.08	1.35e-24
plasma membrane bounded cell projection organization (GO:0120036)	1149	87	41.88	+	2.08	7e-06
central nervous system development (GO:0007417)	1024	77	37.32	+	2.06	9.4e-05
neurogenesis (GO:0022008)	1692	127	61.67	+	2.06	5.04e-10
regulation of cell communication (GO:0010646)	3599	270	131.18	+	2.06	3.87e-28
brain development (GO:0007420)	775	58	28.25	+	2.05	0.00654
regulation of hydrolase activity (GO:0051336)	1302	97	47.46	+	2.04	1.3e-06
regulation of signaling (GO:0023051)	3638	271	132.6	+	2.04	7.65e-28
negative regulation of response to stimulus (GO:0048585)	1840	137	67.07	+	2.04	7.68e-11
regulation of catalytic activity (GO:0050790)	2395	178	87.3	+	2.04	1.88e-15
regulation of macromolecule biosynthetic process (GO:0010556)	4064	302	148.13	+	2.04	2.45e-32
regulation of response to stress (GO:0080134)	1636	121	59.63	+	2.03	5.06e-09
negative regulation of cellular process (GO:0048523)	4955	366	180.61	+	2.03	2.2e-42
regulation of nucleobase-containing compound metabolic process (GO:0019219)	4090	302	149.08	+	2.03	1.06e-31
cell surface receptor signaling pathway (GO:0007166)	2521	186	91.89	+	2.02	3.3e-16
regulation of cellular macromolecule biosynthetic process (GO:2000112)	3939	290	143.57	+	2.02	9.24e-30
positive regulation of cellular process (GO:0048522)	5680	418	207.03	+	2.02	5.22e-52
intracellular protein transport (GO:0006886)	992	73	36.16	+	2.02	0.000444
response to stress (GO:0006950)	3644	268	132.82	+	2.02	1.61e-26
movement of cell or subcellular component (GO:0006928)	1591	117	57.99	+	2.02	1.95e-08
regulation of RNA biosynthetic process (GO:2001141)	3554	261	129.54	+	2.01	2.38e-25
neuron differentiation (GO:0030182)	1050	77	38.27	+	2.01	0.000233
regulation of transcription by RNA polymerase II (GO:0006357)	2593	190	94.51	+	2.01	2.89e-16
regulation of nucleic acid-templated transcription (GO:1903506)	3549	260	129.36	+	2.01	4e-25
neuron development (GO:0048666)	848	62	30.91	+	2.01	0.00675
RNA metabolic process (GO:0016070)	1628	119	59.34	+	2.01	1.96e-08
regulation of transcription, DNA-templated (GO:0006355)	3478	254	126.77	+	2	4.37e-24
regulation of biosynthetic process (GO:0009889)	4297	312	156.62	+	1.99	6.01e-32
regulation of molecular function (GO:0065009)	3082	223	112.34	+	1.99	1.54e-19
cellular component biogenesis (GO:0044085)	2654	192	96.74	+	1.98	6.91e-16
cellular protein localization (GO:0034613)	1647	119	60.03	+	1.98	4.21e-08
regulation of multicellular organismal process (GO:0051239)	3243	234	118.2	+	1.98	7.01e-21
organelle organization (GO:0006996)	3568	257	130.05	+	1.98	1.57e-23
organic cyclic compound biosynthetic process (GO:1901362)	1236	89	45.05	+	1.98	4.2e-05
regulation of cellular biosynthetic process (GO:0031326)	4216	303	153.67	+	1.97	7.88e-30
cellular macromolecule localization (GO:0070727)	1656	119	60.36	+	1.97	5e-08
regulation of RNA metabolic process (GO:0051252)	3821	274	139.27	+	1.97	1.21e-25
animal organ development (GO:0048513)	3266	232	119.04	+	1.95	1.26e-19
interspecies interaction between organisms (GO:0044419)	2100	149	76.54	+	1.95	1.48e-10
leukocyte activation (GO:0045321)	932	66	33.97	+	1.94	0.0084
secretion (GO:0046903)	1104	78	40.24	+	1.94	0.000795
positive regulation of biological process (GO:0048518)	6272	439	228.61	+	1.92	6.14e-50
homeostatic process (GO:0042592)	1682	117	61.31	+	1.91	7.05e-07
nucleic acid metabolic process (GO:0090304)	2240	155	81.65	+	1.9	3.19e-10
response to chemical (GO:0042221)	4414	304	160.89	+	1.89	1.38e-26
regulation of nitrogen compound metabolic process (GO:0051171)	5937	408	216.4	+	1.89	3.63e-42
protein localization (GO:0008104)	2199	151	80.15	+	1.88	1.26e-09
regulation of primary metabolic process (GO:0080090)	6135	420	223.62	+	1.88	9.09e-44
reproductive process (GO:0022414)	1463	100	53.33	+	1.88	4.58e-05
reproduction (GO:0000003)	1466	100	53.43	+	1.87	4.81e-05
regulation of response to stimulus (GO:0048583)	4391	299	160.05	+	1.87	4.59e-25
regulation of biological quality (GO:0065008)	4103	279	149.55	+	1.87	1.46e-22
negative regulation of biological process (GO:0048519)	5618	382	204.77	+	1.87	1.35e-36
cellular protein modification process (GO:0006464)	3195	215	116.45	+	1.85	5.49e-15
protein modification process (GO:0036211)	3195	215	116.45	+	1.85	5.49e-15
gene expression (GO:0010467)	2112	142	76.98	+	1.84	3.01e-08
system development (GO:0048731)	4516	303	164.6	+	1.84	1.7e-24
cellular component organization (GO:0016043)	5695	381	207.58	+	1.84	5.96e-35
regulation of transport (GO:0051049)	1839	123	67.03	+	1.84	1.74e-06
protein modification by small protein conjugation or removal (GO:0070647)	1032	69	37.62	+	1.83	0.0283
regulation of cellular metabolic process (GO:0031323)	6347	423	231.34	+	1.83	3.15e-41
nervous system development (GO:0007399)	2432	162	88.64	+	1.83	1.13e-09
cellular developmental process (GO:0048869)	3835	254	139.78	+	1.82	3.8e-18
regulation of macromolecule metabolic process (GO:0060255)	6508	431	237.21	+	1.82	6.99e-42
multi-organism process (GO:0051704)	1090	72	39.73	+	1.81	0.0325
regulation of gene expression (GO:0010468)	4907	324	178.86	+	1.81	5.87e-26
cellular component organization or biogenesis (GO:0071840)	5915	389	215.6	+	1.8	2.36e-34
macromolecule modification (GO:0043412)	3420	224	124.66	+	1.8	1.36e-14
cell differentiation (GO:0030154)	3781	247	137.81	+	1.79	1.06e-16
establishment of protein localization (GO:0045184)	1595	104	58.14	+	1.79	0.000265
protein-containing complex subunit organization (GO:0043933)	1551	101	56.53	+	1.79	0.000395
macromolecule localization (GO:0033036)	2550	166	92.95	+	1.79	3.44e-09
protein-containing complex assembly (GO:0065003)	1306	85	47.6	+	1.79	0.00503
protein transport (GO:0015031)	1510	98	55.04	+	1.78	0.000884
regulation of immune system process (GO:0002682)	1734	112	63.2	+	1.77	8.84e-05
peptide transport (GO:0015833)	1542	99	56.2	+	1.76	0.00117
amide transport (GO:0042886)	1577	101	57.48	+	1.76	0.000772
nucleobase-containing compound metabolic process (GO:0006139)	2740	175	99.87	+	1.75	3.35e-09
regulation of metabolic process (GO:0019222)	7059	450	257.29	+	1.75	2.42e-40
multicellular organism development (GO:0007275)	5115	326	186.44	+	1.75	1.97e-23
cellular protein metabolic process (GO:0044267)	3829	244	139.56	+	1.75	5.42e-15
intracellular transport (GO:0046907)	1529	97	55.73	+	1.74	0.00232
cellular localization (GO:0051641)	3014	191	109.86	+	1.74	3.58e-10
cellular macromolecule metabolic process (GO:0044260)	5152	326	187.79	+	1.74	6.96e-23
developmental process (GO:0032502)	5952	375	216.94	+	1.73	3.22e-28
macromolecule biosynthetic process (GO:0009059)	1699	107	61.93	+	1.73	0.000678
phosphate-containing compound metabolic process (GO:0006796)	2165	136	78.91	+	1.72	9.43e-06
signal transduction (GO:0007165)	5154	323	187.86	+	1.72	1.11e-21
response to external stimulus (GO:0009605)	2540	159	92.58	+	1.72	2.62e-07
cellular macromolecule biosynthetic process (GO:0034645)	1647	103	60.03	+	1.72	0.00192
phosphorus metabolic process (GO:0006793)	2192	137	79.9	+	1.71	1.16e-05
anatomical structure development (GO:0048856)	5497	343	200.36	+	1.71	1.18e-23
establishment of localization in cell (GO:0051649)	2386	148	86.97	+	1.7	3.59e-06
heterocycle metabolic process (GO:0046483)	2936	181	107.01	+	1.69	2.29e-08
cellular nitrogen compound biosynthetic process (GO:0044271)	1577	97	57.48	+	1.69	0.00988
cellular response to stimulus (GO:0051716)	6799	418	247.82	+	1.69	1.57e-31
cellular aromatic compound metabolic process (GO:0006725)	2984	183	108.76	+	1.68	2.31e-08
signaling (GO:0023052)	5516	338	201.05	+	1.68	1.34e-21
cell communication (GO:0007154)	5608	342	204.41	+	1.67	1.02e-21
organic cyclic compound metabolic process (GO:1901360)	3216	193	117.22	+	1.65	3.35e-08
nitrogen compound transport (GO:0071705)	1858	110	67.72	+	1.62	0.00844
immune system process (GO:0002376)	2851	168	103.92	+	1.62	6.12e-06
protein metabolic process (GO:0019538)	4416	260	160.96	+	1.62	4.83e-12
vesicle-mediated transport (GO:0016192)	1972	116	71.88	+	1.61	0.00604
macromolecule metabolic process (GO:0043170)	6340	370	231.09	+	1.6	6.1e-21
cellular nitrogen compound metabolic process (GO:0034641)	3400	192	123.93	+	1.55	7.43e-06
response to stimulus (GO:0050896)	8531	476	310.95	+	1.53	2.85e-28
nitrogen compound metabolic process (GO:0006807)	7092	390	258.5	+	1.51	7.13e-18
localization (GO:0051179)	5850	321	213.23	+	1.51	2.2e-12
multicellular organismal process (GO:0032501)	7139	389	260.21	+	1.49	5.41e-17
organonitrogen compound metabolic process (GO:1901564)	5446	293	198.5	+	1.48	2.17e-09
cellular metabolic process (GO:0044237)	7790	419	283.94	+	1.48	2.17e-18
primary metabolic process (GO:0044238)	7575	399	276.1	+	1.45	6.23e-15
organic substance metabolic process (GO:0071704)	8009	415	291.92	+	1.42	7.66e-15
regulation of cellular process (GO:0050794)	11396	588	415.37	+	1.42	2.05e-33
transport (GO:0006810)	4562	234	166.28	+	1.41	0.00022
establishment of localization (GO:0051234)	4694	240	171.09	+	1.4	0.000145
metabolic process (GO:0008152)	8590	436	313.1	+	1.39	1.34e-14
regulation of biological process (GO:0050789)	11953	603	435.68	+	1.38	3.16e-32
biological regulation (GO:0065007)	12625	619	460.17	+	1.35	3.85e-30
cellular process (GO:0009987)	15625	704	569.52	+	1.24	1.03e-31
biological_process (GO:0008150)	17984	734	655.5	+	1.12	3.04e-17
Unclassified (UNCLASSIFIED)	2867	26	104.5	-	0.25	0
detection of chemical stimulus (GO:0009593)	521	2	18.99	-	0.11	0.0259
detection of stimulus involved in sensory perception (GO:0050906)	549	2	20.01	-	0.1	0.00813
sensory perception of smell (GO:0007608)	468	1	17.06	-	0.06	0.0133
sensory perception of chemical stimulus (GO:0007606)	540	1	19.68	-	0.05	0.00143

## Sheet: Blood
Analysis Type:	PANTHER Overrepresentation Test (Released 20200728)
Annotation Version and Release Date:	GO Ontology database DOI: 10.5281/zenodo.3980761 Released 2020-08-10
Analyzed List:	Blood.txt (Homo sapiens)
Reference List:	Homo sapiens (all genes in database)
Test Type:	FISHER
Correction:	BONFERRONI
Bonferroni count:	9086
GO biological process complete	Homo sapiens - REFLIST (20851)	Blood.txt (759)	Blood.txt (expected)	Blood.txt (over/under)	Blood.txt (fold Enrichment)	Blood.txt (P-value)
viral genome replication (GO:0019079)	27	9	0.98	+	9.16	0.0283
TRIF-dependent toll-like receptor signaling pathway (GO:0035666)	30	10	1.09	+	9.16	0.00797
regulation of type I interferon-mediated signaling pathway (GO:0060338)	34	11	1.24	+	8.89	0.00289
lipopolysaccharide-mediated signaling pathway (GO:0031663)	35	11	1.27	+	8.63	0.00368
MyD88-independent toll-like receptor signaling pathway (GO:0002756)	33	10	1.2	+	8.32	0.0164
T cell homeostasis (GO:0043029)	35	10	1.27	+	7.85	0.0256
positive regulation of interleukin-8 production (GO:0032757)	56	15	2.04	+	7.36	0.000177
negative regulation of type I interferon production (GO:0032480)	45	12	1.64	+	7.33	0.00486
translesion synthesis (GO:0019985)	42	11	1.53	+	7.19	0.0168
lymphocyte homeostasis (GO:0002260)	54	14	1.97	+	7.12	0.000744
modulation by symbiont of host process (GO:0044003)	55	14	2	+	6.99	0.000904
regulation of lamellipodium organization (GO:1902743)	48	12	1.75	+	6.87	0.00873
toll-like receptor signaling pathway (GO:0002224)	100	24	3.64	+	6.59	7.44e-08
innate immune response-activating signal transduction (GO:0002758)	117	28	4.26	+	6.57	1.43e-09
interleukin-12-mediated signaling pathway (GO:0035722)	46	11	1.67	+	6.57	0.0358
regulation of myeloid leukocyte mediated immunity (GO:0002886)	59	14	2.15	+	6.52	0.0019
regulation of interleukin-8 production (GO:0032677)	77	18	2.8	+	6.42	4.33e-05
innate immune response activating cell surface receptor signaling pathway (GO:0002220)	116	27	4.22	+	6.39	6.86e-09
regulation of type I interferon production (GO:0032479)	125	29	4.55	+	6.37	1.04e-09
stimulatory C-type lectin receptor signaling pathway (GO:0002223)	113	26	4.11	+	6.32	2.29e-08
antigen processing and presentation of exogenous peptide antigen via MHC class I, TAP-dependent (GO:0002479)	76	17	2.77	+	6.14	0.000203
positive regulation of type I interferon production (GO:0032481)	76	17	2.77	+	6.14	0.000203
interferon-gamma-mediated signaling pathway (GO:0060333)	72	16	2.62	+	6.1	0.000569
pattern recognition receptor signaling pathway (GO:0002221)	126	28	4.59	+	6.1	6.83e-09
T cell costimulation (GO:0031295)	54	12	1.97	+	6.1	0.0253
activation of innate immune response (GO:0002218)	145	32	5.28	+	6.06	1.84e-10
leukocyte cell-cell adhesion (GO:0007159)	56	12	2.04	+	5.89	0.0351
lymphocyte costimulation (GO:0031294)	56	12	2.04	+	5.89	0.0351
antigen processing and presentation of exogenous peptide antigen via MHC class I (GO:0042590)	81	17	2.95	+	5.77	0.000458
positive regulation of viral life cycle (GO:1903902)	62	13	2.26	+	5.76	0.0172
regulation of lymphocyte migration (GO:2000401)	63	13	2.29	+	5.67	0.0201
regulation of transcription from RNA polymerase II promoter in response to hypoxia (GO:0061418)	78	16	2.84	+	5.64	0.00148
positive regulation of viral process (GO:0048524)	108	22	3.93	+	5.6	8.23e-06
modulation of process of other organism involved in symbiotic interaction (GO:0051817)	114	23	4.15	+	5.54	4.03e-06
antigen processing and presentation of peptide antigen via MHC class I (GO:0002474)	101	20	3.68	+	5.44	7.27e-05
regulation of viral transcription (GO:0046782)	66	13	2.4	+	5.41	0.0316
positive regulation of tumor necrosis factor production (GO:0032760)	92	18	3.35	+	5.37	0.000475
I-kappaB kinase/NF-kappaB signaling (GO:0007249)	72	14	2.62	+	5.34	0.0153
leukocyte homeostasis (GO:0001776)	72	14	2.62	+	5.34	0.0153
autophagosome organization (GO:1905037)	67	13	2.44	+	5.33	0.0365
positive regulation of tumor necrosis factor superfamily cytokine production (GO:1903557)	94	18	3.42	+	5.26	0.000632
regulation of toll-like receptor signaling pathway (GO:0034121)	69	13	2.51	+	5.18	0.0484
Fc receptor signaling pathway (GO:0038093)	240	45	8.74	+	5.15	2.02e-13
NIK/NF-kappaB signaling (GO:0038061)	80	15	2.91	+	5.15	0.00979
interleukin-1-mediated signaling pathway (GO:0070498)	96	18	3.49	+	5.15	0.000837
T cell receptor signaling pathway (GO:0050852)	182	34	6.63	+	5.13	1.89e-09
regulation of DNA-templated transcription in response to stress (GO:0043620)	118	22	4.3	+	5.12	3.48e-05
modulation of process of other organism (GO:0035821)	131	24	4.77	+	5.03	9.32e-06
positive regulation of innate immune response (GO:0045089)	212	38	7.72	+	4.92	2.27e-10
regulation of viral process (GO:0050792)	218	39	7.94	+	4.91	1.09e-10
regulation of transcription from RNA polymerase II promoter in response to stress (GO:0043618)	112	20	4.08	+	4.91	0.000333
immune response-regulating cell surface receptor signaling pathway involved in phagocytosis (GO:0002433)	135	24	4.91	+	4.88	1.58e-05
Fc-gamma receptor signaling pathway involved in phagocytosis (GO:0038096)	135	24	4.91	+	4.88	1.58e-05
regulation of carbohydrate catabolic process (GO:0043470)	90	16	3.28	+	4.88	0.00805
regulation of innate immune response (GO:0045088)	304	54	11.07	+	4.88	9.91e-16
regulation of pattern recognition receptor signaling pathway (GO:0062207)	96	17	3.49	+	4.86	0.00387
positive regulation of NF-kappaB transcription factor activity (GO:0051092)	164	29	5.97	+	4.86	3.61e-07
protein autophosphorylation (GO:0046777)	193	34	7.03	+	4.84	8.18e-09
positive regulation of actin filament polymerization (GO:0030838)	91	16	3.31	+	4.83	0.00917
Fc receptor mediated stimulatory signaling pathway (GO:0002431)	138	24	5.02	+	4.78	2.32e-05
Fc-gamma receptor signaling pathway (GO:0038094)	139	24	5.06	+	4.74	2.64e-05
regulation of symbiotic process (GO:0043903)	234	40	8.52	+	4.7	1.87e-10
positive regulation of response to biotic stimulus (GO:0002833)	252	43	9.17	+	4.69	2.05e-11
regulation of epidermal growth factor receptor signaling pathway (GO:0042058)	88	15	3.2	+	4.68	0.0279
stress-activated protein kinase signaling cascade (GO:0031098)	124	21	4.51	+	4.65	0.000343
regulation of ERBB signaling pathway (GO:1901184)	95	16	3.46	+	4.63	0.0151
regulation of phagocytosis (GO:0050764)	95	16	3.46	+	4.63	0.0151
integrin-mediated signaling pathway (GO:0007229)	101	17	3.68	+	4.62	0.00726
regulation of tumor necrosis factor production (GO:0032680)	155	26	5.64	+	4.61	1e-05
stress-activated MAPK cascade (GO:0051403)	109	18	3.97	+	4.54	0.00444
cellular response to interferon-gamma (GO:0071346)	164	27	5.97	+	4.52	6.9e-06
regulation of tumor necrosis factor superfamily cytokine production (GO:1903555)	158	26	5.75	+	4.52	1.43e-05
telomere organization (GO:0032200)	104	17	3.79	+	4.49	0.0104
regulation of actin filament polymerization (GO:0030833)	178	29	6.48	+	4.48	2.02e-06
Fc-epsilon receptor signaling pathway (GO:0038095)	173	28	6.3	+	4.45	4.72e-06
extrinsic apoptotic signaling pathway (GO:0097191)	99	16	3.6	+	4.44	0.0244
myeloid leukocyte differentiation (GO:0002573)	124	20	4.51	+	4.43	0.00146
positive regulation of apoptotic signaling pathway (GO:2001235)	180	29	6.55	+	4.43	2.55e-06
regulation of viral life cycle (GO:1903900)	156	25	5.68	+	4.4	4.76e-05
regulation of actin polymerization or depolymerization (GO:0008064)	194	31	7.06	+	4.39	7.44e-07
regulation of cytokine-mediated signaling pathway (GO:0001959)	163	26	5.93	+	4.38	2.57e-05
regulation of actin filament length (GO:0030832)	195	31	7.1	+	4.37	8.34e-07
T cell differentiation (GO:0030217)	145	23	5.28	+	4.36	0.00023
telomere maintenance (GO:0000723)	101	16	3.68	+	4.35	0.0307
regulation of response to biotic stimulus (GO:0002831)	411	65	14.96	+	4.34	3.78e-17
positive regulation of autophagy (GO:0010508)	134	21	4.88	+	4.31	0.00111
positive regulation of protein polymerization (GO:0032273)	128	20	4.66	+	4.29	0.0023
response to interferon-gamma (GO:0034341)	186	29	6.77	+	4.28	5.04e-06
regulation of response to cytokine stimulus (GO:0060759)	174	27	6.33	+	4.26	2.17e-05
T cell activation (GO:0042110)	245	38	8.92	+	4.26	1.21e-08
negative regulation of MAPK cascade (GO:0043409)	169	26	6.15	+	4.23	5.03e-05
cellular response to interleukin-1 (GO:0071347)	176	27	6.41	+	4.21	2.71e-05
positive regulation of leukocyte cell-cell adhesion (GO:1903039)	235	36	8.55	+	4.21	6.54e-08
positive regulation of protein modification by small protein conjugation or removal (GO:1903322)	144	22	5.24	+	4.2	0.000832
positive regulation of T cell activation (GO:0050870)	216	33	7.86	+	4.2	5.25e-07
positive regulation of I-kappaB kinase/NF-kappaB signaling (GO:0043123)	190	29	6.92	+	4.19	7.83e-06
negative regulation of viral process (GO:0048525)	105	16	3.82	+	4.19	0.0479
immune response-activating cell surface receptor signaling pathway (GO:0002429)	453	69	16.49	+	4.18	1.39e-17
immune response-activating signal transduction (GO:0002757)	453	69	16.49	+	4.18	1.39e-17
positive regulation of mitochondrion organization (GO:0010822)	119	18	4.33	+	4.16	0.0138
negative regulation of protein-containing complex assembly (GO:0031333)	139	21	5.06	+	4.15	0.00192
protein deubiquitination (GO:0016579)	278	42	10.12	+	4.15	1.72e-09
positive regulation of intracellular protein transport (GO:0090316)	186	28	6.77	+	4.14	2.01e-05
cellular response to lipopolysaccharide (GO:0071222)	187	28	6.81	+	4.11	2.24e-05
cellular response to biotic stimulus (GO:0071216)	221	33	8.04	+	4.1	8.98e-07
vacuole organization (GO:0007033)	141	21	5.13	+	4.09	0.00237
regulation of nucleotide metabolic process (GO:0006140)	122	18	4.44	+	4.05	0.0189
immune response-regulating cell surface receptor signaling pathway (GO:0002768)	488	72	17.76	+	4.05	8.94e-18
regulation of I-kappaB kinase/NF-kappaB signaling (GO:0043122)	251	37	9.14	+	4.05	9.14e-08
cellular response to molecule of bacterial origin (GO:0071219)	197	29	7.17	+	4.04	1.64e-05
immune response-regulating signaling pathway (GO:0002764)	491	72	17.87	+	4.03	1.22e-17
antigen processing and presentation of exogenous peptide antigen (GO:0002478)	178	26	6.48	+	4.01	0.000131
positive regulation of intracellular transport (GO:0032388)	227	33	8.26	+	3.99	1.67e-06
regulation of ATP metabolic process (GO:1903578)	124	18	4.51	+	3.99	0.0233
antigen processing and presentation of exogenous antigen (GO:0019884)	186	27	6.77	+	3.99	7.77e-05
regulation of protein-containing complex assembly (GO:0043254)	455	66	16.56	+	3.98	1.09e-15
peptidyl-tyrosine phosphorylation (GO:0018108)	152	22	5.53	+	3.98	0.00193
positive regulation of protein-containing complex assembly (GO:0031334)	249	36	9.06	+	3.97	2.85e-07
antigen processing and presentation of peptide antigen (GO:0048002)	194	28	7.06	+	3.96	4.62e-05
response to interleukin-1 (GO:0070555)	201	29	7.32	+	3.96	2.48e-05
regulation of proteasomal ubiquitin-dependent protein catabolic process (GO:0032434)	132	19	4.8	+	3.95	0.0138
regulation of protein polymerization (GO:0032271)	237	34	8.63	+	3.94	1.22e-06
regulation of interleukin-6 production (GO:0032675)	133	19	4.84	+	3.92	0.0153
regulation of leukocyte mediated immunity (GO:0002703)	211	30	7.68	+	3.91	1.8e-05
macroautophagy (GO:0016236)	190	27	6.92	+	3.9	0.000116
peptidyl-tyrosine modification (GO:0018212)	155	22	5.64	+	3.9	0.00261
protein modification by small protein removal (GO:0070646)	296	42	10.77	+	3.9	1.1e-08
regulation of proteasomal protein catabolic process (GO:0061136)	192	27	6.99	+	3.86	0.000142
antigen receptor-mediated signaling pathway (GO:0050851)	301	42	10.96	+	3.83	1.8e-08
positive regulation of defense response (GO:0031349)	374	52	13.61	+	3.82	4.44e-11
antigen processing and presentation (GO:0019882)	223	31	8.12	+	3.82	1.57e-05
autophagy (GO:0006914)	303	42	11.03	+	3.81	2.19e-08
process utilizing autophagic mechanism (GO:0061919)	303	42	11.03	+	3.81	2.19e-08
activation of immune response (GO:0002253)	527	73	19.18	+	3.81	1.18e-16
myeloid cell differentiation (GO:0030099)	233	32	8.48	+	3.77	1.13e-05
regulation of peptidyl-serine phosphorylation (GO:0033135)	146	20	5.31	+	3.76	0.0147
regulation of T cell proliferation (GO:0042129)	169	23	6.15	+	3.74	0.00275
leukocyte differentiation (GO:0002521)	353	48	12.85	+	3.74	1.08e-09
regulation of ubiquitin-dependent protein catabolic process (GO:2000058)	162	22	5.9	+	3.73	0.00513
regulation of macroautophagy (GO:0016241)	177	24	6.44	+	3.72	0.00163
positive regulation of DNA-binding transcription factor activity (GO:0051091)	275	37	10.01	+	3.7	9.65e-07
regulation of leukocyte cell-cell adhesion (GO:1903037)	320	43	11.65	+	3.69	3e-08
positive regulation of canonical Wnt signaling pathway (GO:0090263)	149	20	5.42	+	3.69	0.0195
response to virus (GO:0009615)	301	40	10.96	+	3.65	2.35e-07
regulation of intracellular protein transport (GO:0033157)	271	36	9.86	+	3.65	2.37e-06
regulation of proteolysis involved in cellular protein catabolic process (GO:1903050)	226	30	8.23	+	3.65	7.49e-05
positive regulation of cell-cell adhesion (GO:0022409)	279	37	10.16	+	3.64	1.39e-06
regulation of signal transduction by p53 class mediator (GO:1901796)	181	24	6.59	+	3.64	0.00235
lymphocyte activation (GO:0046649)	395	52	14.38	+	3.62	3.17e-10
phagocytosis (GO:0006909)	335	44	12.19	+	3.61	3.34e-08
positive regulation of cellular protein localization (GO:1903829)	344	45	12.52	+	3.59	2.14e-08
homeostasis of number of cells (GO:0048872)	215	28	7.83	+	3.58	0.000339
regulation of lymphocyte proliferation (GO:0050670)	223	29	8.12	+	3.57	0.0002
lymphocyte differentiation (GO:0030098)	247	32	8.99	+	3.56	4.06e-05
positive regulation of cellular catabolic process (GO:0031331)	395	51	14.38	+	3.55	1.11e-09
positive regulation of response to external stimulus (GO:0032103)	519	67	18.89	+	3.55	1.3e-13
leukocyte degranulation (GO:0043299)	504	65	18.35	+	3.54	4.26e-13
regulation of mononuclear cell proliferation (GO:0032944)	225	29	8.19	+	3.54	0.000238
regulation of intrinsic apoptotic signaling pathway (GO:2001242)	163	21	5.93	+	3.54	0.0197
regulation of autophagy (GO:0010506)	350	45	12.74	+	3.53	3.64e-08
regulation of actin filament organization (GO:0110053)	280	36	10.19	+	3.53	5.3e-06
membrane docking (GO:0022406)	179	23	6.52	+	3.53	0.00683
negative regulation of protein kinase activity (GO:0006469)	235	30	8.55	+	3.51	0.000167
peptidyl-serine phosphorylation (GO:0018105)	181	23	6.59	+	3.49	0.00813
cellular response to starvation (GO:0009267)	197	25	7.17	+	3.49	0.00281
peptidyl-serine modification (GO:0018209)	205	26	7.46	+	3.48	0.00165
cellular response to insulin stimulus (GO:0032869)	174	22	6.33	+	3.47	0.0151
cellular response to peptide hormone stimulus (GO:0071375)	277	35	10.08	+	3.47	1.39e-05
regulation of JNK cascade (GO:0046328)	183	23	6.66	+	3.45	0.00965
positive regulation of supramolecular fiber organization (GO:1902905)	199	25	7.24	+	3.45	0.00334
positive regulation of immune effector process (GO:0002699)	223	28	8.12	+	3.45	0.000679
myeloid cell activation involved in immune response (GO:0002275)	520	65	18.93	+	3.43	1.7e-12
myeloid leukocyte mediated immunity (GO:0002444)	514	64	18.71	+	3.42	3.49e-12
regulation of protein modification by small protein conjugation or removal (GO:1903320)	241	30	8.77	+	3.42	0.000278
granulocyte activation (GO:0036230)	500	62	18.2	+	3.41	1.23e-11
regulation of mitochondrion organization (GO:0010821)	194	24	7.06	+	3.4	0.0073
regulation of organelle assembly (GO:1902115)	195	24	7.1	+	3.38	0.00793
regulation of mRNA metabolic process (GO:1903311)	350	43	12.74	+	3.38	4.14e-07
positive regulation of catabolic process (GO:0009896)	464	57	16.89	+	3.37	2.6e-10
regulation of T cell activation (GO:0050863)	334	41	12.16	+	3.37	1.21e-06
response to lipopolysaccharide (GO:0032496)	318	39	11.58	+	3.37	3.51e-06
cell activation involved in immune response (GO:0002263)	628	77	22.86	+	3.37	6.27e-15
regulation of cellular protein catabolic process (GO:1903362)	261	32	9.5	+	3.37	0.000134
response to molecule of bacterial origin (GO:0002237)	336	41	12.23	+	3.35	1.42e-06
leukocyte activation involved in immune response (GO:0002366)	624	76	22.71	+	3.35	1.52e-14
myeloid leukocyte activation (GO:0002274)	584	71	21.26	+	3.34	2.4e-13
negative regulation of kinase activity (GO:0033673)	255	31	9.28	+	3.34	0.000268
apoptotic signaling pathway (GO:0097190)	288	35	10.48	+	3.34	3.48e-05
neutrophil activation involved in immune response (GO:0002283)	486	59	17.69	+	3.34	1.44e-10
neutrophil activation (GO:0042119)	495	60	18.02	+	3.33	9.06e-11
regulation of protein catabolic process (GO:0042176)	405	49	14.74	+	3.32	2.94e-08
regulation of intracellular transport (GO:0032386)	364	44	13.25	+	3.32	3.96e-07
positive regulation of protein catabolic process (GO:0045732)	232	28	8.45	+	3.32	0.00143
neutrophil degranulation (GO:0043312)	482	58	17.55	+	3.31	3.42e-10
positive regulation of Wnt signaling pathway (GO:0030177)	183	22	6.66	+	3.3	0.0318
cytokine-mediated signaling pathway (GO:0019221)	700	84	25.48	+	3.3	4.73e-16
negative regulation of cytokine production (GO:0001818)	275	33	10.01	+	3.3	0.000128
positive regulation of proteolysis (GO:0045862)	367	44	13.36	+	3.29	5.03e-07
cell cycle phase transition (GO:0044770)	292	35	10.63	+	3.29	4.8e-05
regulation of leukocyte proliferation (GO:0070663)	242	29	8.81	+	3.29	0.000987
neutrophil mediated immunity (GO:0002446)	493	59	17.95	+	3.29	2.53e-10
protein polyubiquitination (GO:0000209)	326	39	11.87	+	3.29	6.7e-06
negative regulation of protein phosphorylation (GO:0001933)	412	49	15	+	3.27	5.14e-08
positive regulation of immune response (GO:0050778)	752	89	27.37	+	3.25	7.54e-17
regulation of cellular catabolic process (GO:0031329)	879	104	32	+	3.25	2.7e-20
cellular response to oxygen levels (GO:0071453)	220	26	8.01	+	3.25	0.00567
regulation of actin cytoskeleton organization (GO:0032956)	364	43	13.25	+	3.25	1.28e-06
regulation of mRNA catabolic process (GO:0061013)	212	25	7.72	+	3.24	0.00963
symbiotic process (GO:0044403)	908	107	33.05	+	3.24	7.22e-21
positive regulation of cytoskeleton organization (GO:0051495)	221	26	8.04	+	3.23	0.00613
leukocyte activation (GO:0045321)	932	109	33.93	+	3.21	4.32e-21
signal transduction by protein phosphorylation (GO:0023014)	419	49	15.25	+	3.21	8.89e-08
regulation of leukocyte migration (GO:0002685)	214	25	7.79	+	3.21	0.0112
viral process (GO:0016032)	816	95	29.7	+	3.2	9.1e-18
transmembrane receptor protein tyrosine kinase signaling pathway (GO:0007169)	526	61	19.15	+	3.19	3.23e-10
cellular response to external stimulus (GO:0071496)	354	41	12.89	+	3.18	5.88e-06
actin filament organization (GO:0007015)	268	31	9.76	+	3.18	0.000746
regulation of MAP kinase activity (GO:0043405)	346	40	12.59	+	3.18	1e-05
cellular response to peptide (GO:1901653)	338	39	12.3	+	3.17	1.7e-05
regulation of catabolic process (GO:0009894)	1043	120	37.97	+	3.16	4.52e-23
DNA-templated transcription, initiation (GO:0006352)	226	26	8.23	+	3.16	0.00899
positive regulation of cytokine production (GO:0001819)	453	52	16.49	+	3.15	3.82e-08
regulation of carbohydrate metabolic process (GO:0006109)	218	25	7.94	+	3.15	0.0152
transcription by RNA polymerase II (GO:0006366)	419	48	15.25	+	3.15	2.79e-07
regulation of cellular component size (GO:0032535)	393	45	14.31	+	3.15	1.19e-06
regulation of supramolecular fiber organization (GO:1902903)	376	43	13.69	+	3.14	3.2e-06
regulation of cytokine production (GO:0001817)	727	83	26.46	+	3.14	1.27e-14
cellular response to decreased oxygen levels (GO:0036294)	203	23	7.39	+	3.11	0.0472
negative regulation of intracellular signal transduction (GO:1902532)	514	58	18.71	+	3.1	4.03e-09
regulation of peptidyl-tyrosine phosphorylation (GO:0050730)	257	29	9.36	+	3.1	0.00311
negative regulation of phosphorylation (GO:0042326)	452	51	16.45	+	3.1	1.1e-07
regulation of stress-activated protein kinase signaling cascade (GO:0070302)	231	26	8.41	+	3.09	0.013
regulation of vesicle-mediated transport (GO:0060627)	560	63	20.38	+	3.09	4.24e-10
protein phosphorylation (GO:0006468)	971	109	35.35	+	3.08	8.59e-20
negative regulation of transferase activity (GO:0051348)	294	33	10.7	+	3.08	0.000547
mRNA splicing, via spliceosome (GO:0000398)	303	34	11.03	+	3.08	0.000347
RNA splicing, via transesterification reactions with bulged adenosine as nucleophile (GO:0000377)	303	34	11.03	+	3.08	0.000347
regulation of cellular protein localization (GO:1903827)	571	64	20.79	+	3.08	3.08e-10
response to starvation (GO:0042594)	241	27	8.77	+	3.08	0.00892
ubiquitin-dependent protein catabolic process (GO:0006511)	538	60	19.58	+	3.06	2.47e-09
regulation of cell-cell adhesion (GO:0022407)	431	48	15.69	+	3.06	6.76e-07
RNA splicing, via transesterification reactions (GO:0000375)	306	34	11.14	+	3.05	0.000431
positive regulation of cell adhesion (GO:0045785)	432	48	15.73	+	3.05	7.26e-07
regulation of DNA-binding transcription factor activity (GO:0051090)	442	49	16.09	+	3.05	4.93e-07
MAPK cascade (GO:0000165)	406	45	14.78	+	3.04	3.09e-06
cellular protein catabolic process (GO:0044257)	633	70	23.04	+	3.04	3.31e-11
regulation of exocytosis (GO:0017157)	227	25	8.26	+	3.03	0.0295
modification-dependent protein catabolic process (GO:0019941)	545	60	19.84	+	3.02	4.08e-09
regulation of apoptotic signaling pathway (GO:2001233)	409	45	14.89	+	3.02	3.82e-06
regulation of stress-activated MAPK cascade (GO:0032872)	228	25	8.3	+	3.01	0.0316
negative regulation of catabolic process (GO:0009895)	320	35	11.65	+	3	0.000391
cellular response to nutrient levels (GO:0031669)	247	27	8.99	+	3	0.0137
cell activation (GO:0001775)	1080	118	39.31	+	3	7.55e-21
mitotic cell cycle phase transition (GO:0044772)	284	31	10.34	+	3	0.0024
transcription, DNA-templated (GO:0006351)	568	62	20.68	+	3	2.3e-09
nucleic acid-templated transcription (GO:0097659)	569	62	20.71	+	2.99	2.47e-09
RNA biosynthetic process (GO:0032774)	581	63	21.15	+	2.98	1.91e-09
regulation of neuron death (GO:1901214)	323	35	11.76	+	2.98	0.000482
response to insulin (GO:0032868)	240	26	8.74	+	2.98	0.0248
regulation of actin filament-based process (GO:0032970)	407	44	14.82	+	2.97	9.87e-06
modification-dependent macromolecule catabolic process (GO:0043632)	556	60	20.24	+	2.96	8.85e-09
regulated exocytosis (GO:0045055)	696	75	25.34	+	2.96	1.12e-11
response to cytokine (GO:0034097)	1126	121	40.99	+	2.95	6.51e-21
biological phase (GO:0044848)	270	29	9.83	+	2.95	0.00785
mitotic cell cycle phase (GO:0098763)	270	29	9.83	+	2.95	0.00785
cell cycle phase (GO:0022403)	270	29	9.83	+	2.95	0.00785
negative regulation of cellular catabolic process (GO:0031330)	261	28	9.5	+	2.95	0.0123
cellular response to cytokine stimulus (GO:0071345)	1038	111	37.78	+	2.94	1.09e-18
proteolysis involved in cellular protein catabolic process (GO:0051603)	601	64	21.88	+	2.93	2.56e-09
positive regulation of immune system process (GO:0002684)	1100	117	40.04	+	2.92	9.7e-20
positive regulation of leukocyte activation (GO:0002696)	425	45	15.47	+	2.91	1.16e-05
vesicle organization (GO:0016050)	312	33	11.36	+	2.91	0.00193
immune effector process (GO:0002252)	1097	116	39.93	+	2.9	2.42e-19
RNA splicing (GO:0008380)	407	43	14.82	+	2.9	2.88e-05
positive regulation of lymphocyte activation (GO:0051251)	379	40	13.8	+	2.9	0.000105
response to endoplasmic reticulum stress (GO:0034976)	256	27	9.32	+	2.9	0.0254
positive regulation of MAP kinase activity (GO:0043406)	267	28	9.72	+	2.88	0.0185
regulation of cytoskeleton organization (GO:0051493)	563	59	20.49	+	2.88	4.17e-08
exocytosis (GO:0006887)	793	83	28.87	+	2.88	1.39e-12
protein catabolic process (GO:0030163)	688	72	25.04	+	2.87	1.68e-10
nucleocytoplasmic transport (GO:0006913)	268	28	9.76	+	2.87	0.0198
positive regulation of organelle organization (GO:0010638)	642	67	23.37	+	2.87	1.62e-09
proteasome-mediated ubiquitin-dependent protein catabolic process (GO:0043161)	327	34	11.9	+	2.86	0.00182
cellular response to extracellular stimulus (GO:0031668)	279	29	10.16	+	2.86	0.0144
positive regulation of cellular component biogenesis (GO:0044089)	541	56	19.69	+	2.84	2.31e-07
actin cytoskeleton organization (GO:0030036)	532	55	19.37	+	2.84	3.66e-07
nuclear transport (GO:0051169)	271	28	9.86	+	2.84	0.0241
hemopoiesis (GO:0030097)	591	61	21.51	+	2.84	3.2e-08
negative regulation of phosphorus metabolic process (GO:0010563)	572	59	20.82	+	2.83	7.54e-08
regulation of protein stability (GO:0031647)	302	31	10.99	+	2.82	0.00805
positive regulation of cell activation (GO:0050867)	439	45	15.98	+	2.82	2.9e-05
histone modification (GO:0016570)	371	38	13.5	+	2.81	0.000502
regulation of canonical Wnt signaling pathway (GO:0060828)	294	30	10.7	+	2.8	0.0135
positive regulation of protein transport (GO:0051222)	392	40	14.27	+	2.8	0.000246
hematopoietic or lymphoid organ development (GO:0048534)	639	65	23.26	+	2.79	1.09e-08
negative regulation of phosphate metabolic process (GO:0045936)	571	58	20.79	+	2.79	2e-07
covalent chromatin modification (GO:0016569)	375	38	13.65	+	2.78	0.000648
response to oxygen levels (GO:0070482)	385	39	14.01	+	2.78	0.000439
regulation of cellular response to stress (GO:0080135)	752	76	27.37	+	2.78	1.59e-10
positive regulation of establishment of protein localization (GO:1904951)	408	41	14.85	+	2.76	0.000244
proteasomal protein catabolic process (GO:0010498)	349	35	12.7	+	2.76	0.00266
regulation of mitotic cell cycle phase transition (GO:1901990)	419	42	15.25	+	2.75	0.000176
innate immune response (GO:0045087)	840	84	30.58	+	2.75	1.02e-11
negative regulation of protein modification process (GO:0031400)	611	61	22.24	+	2.74	1.14e-07
regulation of immune response (GO:0050776)	1152	115	41.93	+	2.74	2.72e-17
regulation of hemopoiesis (GO:1903706)	473	47	17.22	+	2.73	3.2e-05
positive regulation of intracellular signal transduction (GO:1902533)	1047	104	38.11	+	2.73	3.95e-15
regulation of defense response (GO:0031347)	867	86	31.56	+	2.72	6.94e-12
regulation of cellular component biogenesis (GO:0044087)	981	97	35.71	+	2.72	1.55e-13
regulation of protein serine/threonine kinase activity (GO:0071900)	526	52	19.15	+	2.72	5.41e-06
mRNA processing (GO:0006397)	486	48	17.69	+	2.71	2.6e-05
regulation of immune effector process (GO:0002697)	476	47	17.33	+	2.71	3.84e-05
regulation of ERK1 and ERK2 cascade (GO:0070372)	294	29	10.7	+	2.71	0.037
protein modification by small protein conjugation or removal (GO:0070647)	1032	101	37.57	+	2.69	4.27e-14
immune system development (GO:0002520)	675	66	24.57	+	2.69	5.43e-08
apoptotic process (GO:0006915)	911	89	33.16	+	2.68	5.91e-12
blood coagulation (GO:0007596)	297	29	10.81	+	2.68	0.0443
regulation of cellular localization (GO:0060341)	1026	100	37.35	+	2.68	7.8e-14
mitotic cell cycle process (GO:1903047)	689	67	25.08	+	2.67	4.14e-08
response to decreased oxygen levels (GO:0036293)	360	35	13.1	+	2.67	0.0052
positive regulation of protein serine/threonine kinase activity (GO:0071902)	350	34	12.74	+	2.67	0.00766
regulation of lymphocyte activation (GO:0051249)	536	52	19.51	+	2.67	1.49e-05
coagulation (GO:0050817)	299	29	10.88	+	2.66	0.0499
regulation of cell cycle phase transition (GO:1901987)	456	44	16.6	+	2.65	0.000352
regulation of organelle organization (GO:0033043)	1335	128	48.6	+	2.63	4.18e-18
cellular response to hormone stimulus (GO:0032870)	533	51	19.4	+	2.63	2.78e-05
peptidyl-amino acid modification (GO:0018193)	899	86	32.72	+	2.63	4.98e-11
regulation of MAPK cascade (GO:0043408)	732	70	26.65	+	2.63	2.22e-08
regulation of mitotic cell cycle (GO:0007346)	638	61	23.22	+	2.63	6.6e-07
enzyme linked receptor protein signaling pathway (GO:0007167)	733	70	26.68	+	2.62	2.33e-08
cell-cell signaling by wnt (GO:0198738)	346	33	12.59	+	2.62	0.016
Wnt signaling pathway (GO:0016055)	346	33	12.59	+	2.62	0.016
positive regulation of programmed cell death (GO:0043068)	661	63	24.06	+	2.62	3.44e-07
regulation of proteolysis (GO:0030162)	745	71	27.12	+	2.62	1.73e-08
mitotic cell cycle (GO:0000278)	766	73	27.88	+	2.62	8.18e-09
positive regulation of cell death (GO:0010942)	715	68	26.03	+	2.61	5.75e-08
response to hypoxia (GO:0001666)	347	33	12.63	+	2.61	0.0271
interspecies interaction between organisms (GO:0044419)	2100	199	76.44	+	2.6	5.65e-31
regulation of leukocyte activation (GO:0002694)	623	59	22.68	+	2.6	1.85e-06
response to peptide hormone (GO:0043434)	405	38	14.74	+	2.58	0.00489
regulation of Wnt signaling pathway (GO:0030111)	374	35	13.61	+	2.57	0.0152
cellular macromolecule catabolic process (GO:0044265)	922	86	33.56	+	2.56	2.13e-10
cell cycle process (GO:0022402)	1062	99	38.66	+	2.56	1.66e-12
inflammatory response (GO:0006954)	515	48	18.75	+	2.56	0.000153
leukocyte mediated immunity (GO:0002443)	762	71	27.74	+	2.56	6.17e-08
positive regulation of apoptotic process (GO:0043065)	655	61	23.84	+	2.56	1.56e-06
positive regulation of transferase activity (GO:0051347)	698	65	25.41	+	2.56	6.04e-07
phosphorylation (GO:0016310)	1308	121	47.61	+	2.54	8.18e-16
regulation of intracellular signal transduction (GO:1902531)	1827	169	66.5	+	2.54	6.14e-24
defense response to other organism (GO:0098542)	1031	95	37.53	+	2.53	1.37e-11
regulation of DNA metabolic process (GO:0051052)	380	35	13.83	+	2.53	0.0191
response to other organism (GO:0051707)	1423	131	51.8	+	2.53	2.28e-17
negative regulation of organelle organization (GO:0010639)	402	37	14.63	+	2.53	0.00958
response to biotic stimulus (GO:0009607)	1457	134	53.04	+	2.53	7.67e-18
response to external biotic stimulus (GO:0043207)	1425	131	51.87	+	2.53	2.52e-17
posttranscriptional regulation of gene expression (GO:0010608)	557	51	20.28	+	2.52	8.73e-05
cellular response to stress (GO:0033554)	1749	160	63.67	+	2.51	5.2e-22
regulation of cell adhesion (GO:0030155)	722	66	26.28	+	2.51	6.36e-07
positive regulation of signal transduction (GO:0009967)	1667	152	60.68	+	2.5	1.65e-20
positive regulation of kinase activity (GO:0033674)	618	56	22.5	+	2.49	2.75e-05
actin filament-based process (GO:0030029)	607	55	22.1	+	2.49	3.92e-05
intracellular signal transduction (GO:0035556)	1689	153	61.48	+	2.49	1.92e-20
endomembrane system organization (GO:0010256)	475	43	17.29	+	2.49	0.00175
regulation of response to stress (GO:0080134)	1636	148	59.55	+	2.49	1.49e-19
supramolecular fiber organization (GO:0097435)	498	45	18.13	+	2.48	0.00147
secretion by cell (GO:0032940)	986	89	35.89	+	2.48	4.08e-10
regulation of cell activation (GO:0050865)	665	60	24.21	+	2.48	7.6e-06
regulation of immune system process (GO:0002682)	1734	156	63.12	+	2.47	1.36e-20
cell cycle (GO:0007049)	1380	124	50.23	+	2.47	2.1e-15
regulation of protein localization (GO:0032880)	992	89	36.11	+	2.46	5.28e-10
regulation of anatomical structure size (GO:0090066)	527	47	19.18	+	2.45	0.000867
regulation of cellular amide metabolic process (GO:0034248)	438	39	15.94	+	2.45	0.0147
macromolecule catabolic process (GO:0009057)	1057	94	38.48	+	2.44	2e-10
protein modification by small protein conjugation (GO:0032446)	821	73	29.89	+	2.44	1.96e-07
response to peptide (GO:1901652)	486	43	17.69	+	2.43	0.0039
negative regulation of cellular component organization (GO:0051129)	724	64	26.35	+	2.43	5.26e-06
regulation of response to external stimulus (GO:0032101)	1213	107	44.15	+	2.42	2.87e-12
regulation of protein kinase activity (GO:0045859)	806	71	29.34	+	2.42	5.21e-07
regulation of cell cycle process (GO:0010564)	762	67	27.74	+	2.42	2.13e-06
organelle localization (GO:0051640)	605	53	22.02	+	2.41	0.00018
mRNA metabolic process (GO:0016071)	698	61	25.41	+	2.4	1.89e-05
programmed cell death (GO:0012501)	1043	91	37.97	+	2.4	1.19e-09
regulation of small molecule metabolic process (GO:0062012)	459	40	16.71	+	2.39	0.0135
positive regulation of protein kinase activity (GO:0045860)	541	47	19.69	+	2.39	0.0015
nucleobase-containing compound biosynthetic process (GO:0034654)	1015	88	36.95	+	2.38	4.29e-09
regulation of protein transport (GO:0051223)	669	58	24.35	+	2.38	6.21e-05
positive regulation of cellular component organization (GO:0051130)	1225	106	44.59	+	2.38	1.4e-11
regulation of establishment of protein localization (GO:0070201)	694	60	25.26	+	2.38	3.45e-05
regulation of kinase activity (GO:0043549)	916	79	33.34	+	2.37	1.03e-07
regulation of transferase activity (GO:0051338)	1033	89	37.6	+	2.37	5.78e-09
protein ubiquitination (GO:0016567)	743	64	27.05	+	2.37	1.07e-05
cell death (GO:0008219)	1080	93	39.31	+	2.37	1.46e-09
cellular response to organonitrogen compound (GO:0071417)	604	52	21.99	+	2.37	0.000526
positive regulation of MAPK cascade (GO:0043410)	546	47	19.88	+	2.36	0.0029
export from cell (GO:0140352)	1035	89	37.68	+	2.36	6.08e-09
membrane organization (GO:0061024)	942	81	34.29	+	2.36	6e-08
regulation of cell cycle (GO:0051726)	1201	103	43.72	+	2.36	9.3e-11
regulation of peptide transport (GO:0090087)	702	60	25.55	+	2.35	4.77e-05
defense response (GO:0006952)	1430	122	52.05	+	2.34	2.36e-13
cell surface receptor signaling pathway (GO:0007166)	2521	215	91.77	+	2.34	9.99e-28
negative regulation of cellular protein metabolic process (GO:0032269)	1060	90	38.59	+	2.33	6.89e-09
cellular response to organic substance (GO:0071310)	2358	200	85.83	+	2.33	6.29e-25
positive regulation of protein metabolic process (GO:0051247)	1722	146	62.68	+	2.33	1.03e-16
cellular response to DNA damage stimulus (GO:0006974)	780	66	28.39	+	2.32	1.27e-05
cellular response to nitrogen compound (GO:1901699)	662	56	24.1	+	2.32	0.00022
positive regulation of cell communication (GO:0010647)	1861	157	67.74	+	2.32	3.98e-18
negative regulation of signal transduction (GO:0009968)	1293	109	47.07	+	2.32	3.59e-11
negative regulation of protein metabolic process (GO:0051248)	1129	95	41.1	+	2.31	2.66e-09
positive regulation of signaling (GO:0023056)	1869	157	68.03	+	2.31	5.53e-18
cellular response to growth factor stimulus (GO:0071363)	500	42	18.2	+	2.31	0.0204
negative regulation of cell cycle (GO:0045786)	573	48	20.86	+	2.3	0.0032
positive regulation of cell migration (GO:0030335)	526	44	19.15	+	2.3	0.0114
positive regulation of response to stimulus (GO:0048584)	2423	202	88.2	+	2.29	1.81e-24
vesicle-mediated transport (GO:0016192)	1972	164	71.78	+	2.28	1.93e-18
positive regulation of cellular protein metabolic process (GO:0032270)	1631	135	59.37	+	2.27	2.8e-14
regulation of cell morphogenesis (GO:0022604)	508	42	18.49	+	2.27	0.0255
cellular response to lipid (GO:0071396)	499	41	18.16	+	2.26	0.0381
positive regulation of catalytic activity (GO:0043085)	1479	121	53.84	+	2.25	5.34e-12
immune response (GO:0006955)	1935	158	70.44	+	2.24	7.39e-17
positive regulation of RNA metabolic process (GO:0051254)	1715	140	62.43	+	2.24	2.5e-14
positive regulation of molecular function (GO:0044093)	1838	150	66.91	+	2.24	7.92e-16
positive regulation of protein modification process (GO:0031401)	1250	102	45.5	+	2.24	1.93e-09
secretion (GO:0046903)	1104	90	40.19	+	2.24	6.07e-08
response to growth factor (GO:0070848)	529	43	19.26	+	2.23	0.0259
regulation of phosphorylation (GO:0042325)	1639	133	59.66	+	2.23	2.32e-13
positive regulation of transport (GO:0051050)	963	78	35.05	+	2.23	2.19e-06
heterocycle biosynthetic process (GO:0018130)	1089	88	39.64	+	2.22	1.54e-07
positive regulation of nucleobase-containing compound metabolic process (GO:0045935)	1886	152	68.65	+	2.21	1.24e-15
immune system process (GO:0002376)	2851	229	103.78	+	2.21	1.77e-26
aromatic compound biosynthetic process (GO:0019438)	1098	88	39.97	+	2.2	2.98e-07
cellular protein modification process (GO:0006464)	3195	256	116.3	+	2.2	1.42e-30
protein modification process (GO:0036211)	3195	256	116.3	+	2.2	1.42e-30
positive regulation of hydrolase activity (GO:0051345)	774	62	28.17	+	2.2	0.000253
proteolysis (GO:0006508)	1300	104	47.32	+	2.2	3.17e-09
positive regulation of cell motility (GO:2000147)	551	44	20.06	+	2.19	0.0358
regulation of protein phosphorylation (GO:0001932)	1467	117	53.4	+	2.19	9.03e-11
positive regulation of phosphorylation (GO:0042327)	1096	87	39.9	+	2.18	5.26e-07
cellular response to oxygen-containing compound (GO:1901701)	1076	85	39.17	+	2.17	1.11e-06
regulation of programmed cell death (GO:0043067)	1583	125	57.62	+	2.17	2.36e-11
positive regulation of nucleic acid-templated transcription (GO:1903508)	1623	128	59.08	+	2.17	9.4e-12
positive regulation of RNA biosynthetic process (GO:1902680)	1624	128	59.12	+	2.17	9.67e-12
positive regulation of phosphorus metabolic process (GO:0010562)	1169	92	42.55	+	2.16	2.22e-07
positive regulation of phosphate metabolic process (GO:0045937)	1169	92	42.55	+	2.16	2.22e-07
negative regulation of cell communication (GO:0010648)	1411	111	51.36	+	2.16	1.5e-09
regulation of protein modification process (GO:0031399)	1885	148	68.62	+	2.16	4.12e-14
negative regulation of signaling (GO:0023057)	1414	111	51.47	+	2.16	1.59e-09
regulation of cell death (GO:0010941)	1714	134	62.39	+	2.15	3.1e-12
chromosome organization (GO:0051276)	1065	83	38.77	+	2.14	4.6e-06
chromatin organization (GO:0006325)	706	55	25.7	+	2.14	0.00493
intracellular protein transport (GO:0006886)	992	77	36.11	+	2.13	1.92e-05
positive regulation of nitrogen compound metabolic process (GO:0051173)	3209	249	116.81	+	2.13	2.42e-27
positive regulation of macromolecule biosynthetic process (GO:0010557)	1882	146	68.51	+	2.13	2.12e-13
positive regulation of protein phosphorylation (GO:0001934)	1019	79	37.09	+	2.13	1.14e-05
regulation of cellular component organization (GO:0051128)	2439	189	88.78	+	2.13	7.56e-19
regulation of protein metabolic process (GO:0051246)	2842	220	103.45	+	2.13	5.53e-23
regulation of phosphate metabolic process (GO:0019220)	1838	142	66.91	+	2.12	9.24e-13
positive regulation of cellular metabolic process (GO:0031325)	3392	262	123.47	+	2.12	3.88e-29
regulation of phosphorus metabolic process (GO:0051174)	1839	142	66.94	+	2.12	9.47e-13
regulation of apoptotic process (GO:0042981)	1561	120	56.82	+	2.11	4.87e-10
RNA metabolic process (GO:0016070)	1628	125	59.26	+	2.11	1.66e-10
positive regulation of cellular biosynthetic process (GO:0031328)	1981	152	72.11	+	2.11	1.27e-13
cytoskeleton organization (GO:0007010)	1213	93	44.15	+	2.11	5.55e-07
intracellular transport (GO:0046907)	1529	117	55.66	+	2.1	1.44e-09
establishment of protein localization (GO:0045184)	1595	122	58.06	+	2.1	4.85e-10
positive regulation of biosynthetic process (GO:0009891)	2014	154	73.31	+	2.1	7.44e-14
response to organonitrogen compound (GO:0010243)	1008	77	36.69	+	2.1	4.2e-05
response to organic substance (GO:0010033)	3025	231	110.11	+	2.1	7.17e-24
establishment of localization in cell (GO:0051649)	2386	182	86.85	+	2.1	3.18e-17
protein transport (GO:0015031)	1510	115	54.97	+	2.09	3.16e-09
macromolecule modification (GO:0043412)	3420	260	124.49	+	2.09	1.3e-27
cellular response to chemical stimulus (GO:0070887)	2927	222	106.55	+	2.08	4.47e-22
gene expression (GO:0010467)	2112	160	76.88	+	2.08	4.13e-14
regulation of anatomical structure morphogenesis (GO:0022603)	1110	84	40.41	+	2.08	1.04e-05
organonitrogen compound catabolic process (GO:1901565)	1085	82	39.5	+	2.08	1.9e-05
negative regulation of response to stimulus (GO:0048585)	1840	139	66.98	+	2.08	1.5e-11
regulation of cellular protein metabolic process (GO:0032268)	2685	202	97.74	+	2.07	4.89e-19
peptide transport (GO:0015833)	1542	116	56.13	+	2.07	5.34e-09
cellular response to endogenous stimulus (GO:0071495)	1157	87	42.12	+	2.07	7.7e-06
response to stress (GO:0006950)	3644	274	132.65	+	2.07	6.25e-29
positive regulation of transcription by RNA polymerase II (GO:0045944)	1212	91	44.12	+	2.06	2.6e-06
positive regulation of transcription, DNA-templated (GO:0045893)	1536	115	55.91	+	2.06	8.7e-09
response to lipid (GO:0033993)	842	63	30.65	+	2.06	0.00228
positive regulation of macromolecule metabolic process (GO:0010604)	3560	265	129.59	+	2.04	4.52e-27
amide transport (GO:0042886)	1577	117	57.4	+	2.04	9.61e-09
cellular protein metabolic process (GO:0044267)	3829	284	139.38	+	2.04	1.68e-29
response to nitrogen compound (GO:1901698)	1093	81	39.79	+	2.04	5.95e-05
cellular localization (GO:0051641)	3014	223	109.71	+	2.03	6.02e-21
regulation of catalytic activity (GO:0050790)	2395	177	87.18	+	2.03	3.14e-15
positive regulation of gene expression (GO:0010628)	2305	170	83.9	+	2.03	2.2e-14
organic cyclic compound biosynthetic process (GO:1901362)	1236	91	44.99	+	2.02	6.51e-06
protein localization to organelle (GO:0033365)	776	57	28.25	+	2.02	0.0161
positive regulation of metabolic process (GO:0009893)	3863	282	140.62	+	2.01	5.5e-28
cellular catabolic process (GO:0044248)	1823	133	66.36	+	2	7.54e-10
response to oxygen-containing compound (GO:1901700)	1605	117	58.42	+	2	3.68e-08
nucleic acid metabolic process (GO:0090304)	2240	163	81.54	+	2	5.17e-13
RNA processing (GO:0006396)	924	67	33.63	+	1.99	0.0029
protein localization (GO:0008104)	2199	159	80.05	+	1.99	2.32e-12
positive regulation of cell differentiation (GO:0045597)	1010	73	36.77	+	1.99	0.000895
regulation of signal transduction (GO:0009966)	3164	228	115.17	+	1.98	5.12e-20
negative regulation of cell death (GO:0060548)	1017	73	37.02	+	1.97	0.00104
cellular protein localization (GO:0034613)	1647	118	59.95	+	1.97	6.95e-08
negative regulation of nitrogen compound metabolic process (GO:0051172)	2486	178	90.49	+	1.97	5.49e-14
phosphate-containing compound metabolic process (GO:0006796)	2165	155	78.81	+	1.97	1.73e-11
protein-containing complex subunit organization (GO:0043933)	1551	111	56.46	+	1.97	3.47e-07
regulation of cell motility (GO:2000145)	952	68	34.65	+	1.96	0.00424
regulation of molecular function (GO:0065009)	3082	220	112.19	+	1.96	1.26e-18
response to external stimulus (GO:0009605)	2540	181	92.46	+	1.96	4.09e-14
cellular macromolecule localization (GO:0070727)	1656	118	60.28	+	1.96	1.21e-07
organelle organization (GO:0006996)	3568	254	129.88	+	1.96	1.33e-22
negative regulation of transcription by RNA polymerase II (GO:0000122)	944	67	34.36	+	1.95	0.00609
cellular macromolecule metabolic process (GO:0044260)	5152	365	187.54	+	1.95	3.46e-38
negative regulation of cellular metabolic process (GO:0031324)	2685	190	97.74	+	1.94	8.07e-15
phosphorus metabolic process (GO:0006793)	2192	155	79.79	+	1.94	4.11e-11
regulation of cell migration (GO:0030334)	889	62	32.36	+	1.92	0.0293
negative regulation of macromolecule metabolic process (GO:0010605)	2928	204	106.58	+	1.91	1.19e-15
regulation of locomotion (GO:0040012)	992	69	36.11	+	1.91	0.00736
protein-containing complex assembly (GO:0065003)	1306	90	47.54	+	1.89	0.000173
negative regulation of gene expression (GO:0010629)	2043	140	74.37	+	1.88	1.27e-08
regulation of response to stimulus (GO:0048583)	4391	300	159.84	+	1.88	1.45e-25
negative regulation of cellular macromolecule biosynthetic process (GO:2000113)	1495	102	54.42	+	1.87	2.82e-05
regulation of nucleobase-containing compound metabolic process (GO:0019219)	4090	279	148.88	+	1.87	6.97e-23
negative regulation of programmed cell death (GO:0043069)	924	63	33.63	+	1.87	0.045
positive regulation of cell population proliferation (GO:0008284)	939	64	34.18	+	1.87	0.0356
cellular macromolecule biosynthetic process (GO:0034645)	1647	112	59.95	+	1.87	4.72e-06
regulation of cell communication (GO:0010646)	3599	244	131.01	+	1.86	1.46e-18
response to abiotic stimulus (GO:0009628)	1167	79	42.48	+	1.86	0.00394
macromolecule biosynthetic process (GO:0009059)	1699	115	61.85	+	1.86	3.46e-06
negative regulation of metabolic process (GO:0009892)	3178	215	115.68	+	1.86	2.68e-15
regulation of hydrolase activity (GO:0051336)	1302	88	47.39	+	1.86	0.000601
regulation of transport (GO:0051049)	1839	124	66.94	+	1.85	1.06e-06
negative regulation of macromolecule biosynthetic process (GO:0010558)	1558	105	56.71	+	1.85	3.44e-05
regulation of cellular component movement (GO:0051270)	1039	70	37.82	+	1.85	0.0192
regulation of RNA metabolic process (GO:0051252)	3821	257	139.09	+	1.85	1.71e-19
positive regulation of multicellular organismal process (GO:0051240)	1787	120	65.05	+	1.84	2.29e-06
response to endogenous stimulus (GO:0009719)	1431	96	52.09	+	1.84	0.00019
regulation of signaling (GO:0023051)	3638	244	132.43	+	1.84	5.92e-18
protein metabolic process (GO:0019538)	4416	296	160.75	+	1.84	8.26e-24
catabolic process (GO:0009056)	2099	140	76.41	+	1.83	8.71e-08
negative regulation of nucleobase-containing compound metabolic process (GO:0045934)	1559	103	56.75	+	1.81	0.000125
nucleobase-containing compound metabolic process (GO:0006139)	2740	181	99.74	+	1.81	4.68e-11
regulation of localization (GO:0032879)	2794	184	101.7	+	1.81	3.31e-11
macromolecule metabolic process (GO:0043170)	6340	416	230.78	+	1.8	1.74e-38
negative regulation of cellular biosynthetic process (GO:0031327)	1617	106	58.86	+	1.8	0.000101
positive regulation of cellular process (GO:0048522)	5680	372	206.76	+	1.8	1.08e-31
negative regulation of molecular function (GO:0044092)	1176	77	42.81	+	1.8	0.0152
cellular nitrogen compound biosynthetic process (GO:0044271)	1577	103	57.4	+	1.79	0.000223
positive regulation of developmental process (GO:0051094)	1410	92	51.33	+	1.79	0.00169
regulation of developmental process (GO:0050793)	2668	174	97.12	+	1.79	7.32e-10
regulation of gene expression (GO:0010468)	4907	320	178.62	+	1.79	1.21e-24
regulation of macromolecule biosynthetic process (GO:0010556)	4064	265	147.93	+	1.79	1.82e-18
cellular component assembly (GO:0022607)	2393	156	87.11	+	1.79	2.14e-08
regulation of nitrogen compound metabolic process (GO:0051171)	5937	387	216.11	+	1.79	2.38e-33
nitrogen compound transport (GO:0071705)	1858	121	67.63	+	1.79	1.09e-05
regulation of cellular macromolecule biosynthetic process (GO:2000112)	3939	256	143.38	+	1.79	2.43e-17
negative regulation of transcription, DNA-templated (GO:0045892)	1297	84	47.21	+	1.78	0.00678
regulation of cellular metabolic process (GO:0031323)	6347	411	231.04	+	1.78	3.12e-36
regulation of RNA biosynthetic process (GO:2001141)	3554	229	129.37	+	1.77	2.7e-14
negative regulation of biosynthetic process (GO:0009890)	1646	106	59.92	+	1.77	0.000278
regulation of nucleic acid-templated transcription (GO:1903506)	3549	228	129.19	+	1.76	5.92e-14
negative regulation of nucleic acid-templated transcription (GO:1903507)	1340	86	48.78	+	1.76	0.00939
regulation of transcription, DNA-templated (GO:0006355)	3478	223	126.6	+	1.76	1.86e-13
negative regulation of RNA biosynthetic process (GO:1902679)	1342	86	48.85	+	1.76	0.00953
macromolecule localization (GO:0033036)	2550	163	92.82	+	1.76	2.52e-08
regulation of cellular biosynthetic process (GO:0031326)	4216	269	153.47	+	1.75	1.66e-17
negative regulation of RNA metabolic process (GO:0051253)	1442	92	52.49	+	1.75	0.00352
regulation of primary metabolic process (GO:0080090)	6135	391	223.32	+	1.75	1.06e-31
positive regulation of biological process (GO:0048518)	6272	399	228.31	+	1.75	1.22e-32
heterocycle metabolic process (GO:0046483)	2936	186	106.87	+	1.74	9.23e-10
cellular component biogenesis (GO:0044085)	2654	168	96.61	+	1.74	2.64e-08
regulation of cell differentiation (GO:0045595)	1883	119	68.54	+	1.74	9.35e-05
regulation of biosynthetic process (GO:0009889)	4297	271	156.42	+	1.73	5.04e-17
organic substance catabolic process (GO:1901575)	1782	112	64.87	+	1.73	0.0004
regulation of macromolecule metabolic process (GO:0060255)	6508	407	236.9	+	1.72	6.1e-32
homeostatic process (GO:0042592)	1682	105	61.23	+	1.71	0.0017
negative regulation of cellular process (GO:0048523)	4955	308	180.37	+	1.71	9.74e-20
cellular aromatic compound metabolic process (GO:0006725)	2984	185	108.62	+	1.7	6.64e-09
regulation of metabolic process (GO:0019222)	7059	437	256.96	+	1.7	4.77e-35
regulation of transcription by RNA polymerase II (GO:0006357)	2593	160	94.39	+	1.7	5.6e-07
regulation of cell population proliferation (GO:0042127)	1670	103	60.79	+	1.69	0.00326
negative regulation of biological process (GO:0048519)	5618	346	204.5	+	1.69	6.15e-23
signal transduction (GO:0007165)	5154	316	187.61	+	1.68	1.54e-19
regulation of multicellular organismal development (GO:2000026)	2106	129	76.66	+	1.68	0.000115
cellular component organization (GO:0016043)	5695	345	207.3	+	1.66	1.55e-21
nitrogen compound metabolic process (GO:0006807)	7092	429	258.16	+	1.66	1.7e-31
regulation of multicellular organismal process (GO:0051239)	3243	195	118.05	+	1.65	1.84e-08
cellular component organization or biogenesis (GO:0071840)	5915	355	215.31	+	1.65	6.38e-22
regulation of biological quality (GO:0065008)	4103	246	149.35	+	1.65	5.03e-12
cell communication (GO:0007154)	5608	336	204.14	+	1.65	7.82e-20
cellular metabolic process (GO:0044237)	7790	463	283.56	+	1.63	4.13e-34
organonitrogen compound metabolic process (GO:1901564)	5446	321	198.24	+	1.62	2.82e-17
response to chemical (GO:0042221)	4414	260	160.67	+	1.62	3.23e-12
cellular response to stimulus (GO:0051716)	6799	400	247.49	+	1.62	5.05e-25
organic cyclic compound metabolic process (GO:1901360)	3216	189	117.07	+	1.61	3.88e-07
signaling (GO:0023052)	5516	323	200.79	+	1.61	5.92e-17
primary metabolic process (GO:0044238)	7575	441	275.74	+	1.6	7.74e-29
cellular nitrogen compound metabolic process (GO:0034641)	3400	197	123.76	+	1.59	3.79e-07
establishment of localization (GO:0051234)	4694	268	170.87	+	1.57	4.06e-11
transport (GO:0006810)	4562	258	166.06	+	1.55	5.34e-10
organic substance metabolic process (GO:0071704)	8009	452	291.54	+	1.55	9.4e-27
organic substance transport (GO:0071702)	2219	125	80.77	+	1.55	0.016
metabolic process (GO:0008152)	8590	482	312.69	+	1.54	6.74e-30
localization (GO:0051179)	5850	321	212.95	+	1.51	2.05e-12
organic substance biosynthetic process (GO:1901576)	2807	154	102.18	+	1.51	0.00347
biosynthetic process (GO:0009058)	2863	156	104.22	+	1.5	0.00432
cellular biosynthetic process (GO:0044249)	2701	144	98.32	+	1.46	0.0473
response to stimulus (GO:0050896)	8531	449	310.54	+	1.45	3.09e-19
regulation of cellular process (GO:0050794)	11396	574	414.83	+	1.38	8.31e-28
cellular developmental process (GO:0048869)	3835	193	139.6	+	1.38	0.0223
cell differentiation (GO:0030154)	3781	189	137.63	+	1.37	0.0493
regulation of biological process (GO:0050789)	11953	592	435.1	+	1.36	7.21e-28
biological regulation (GO:0065007)	12625	604	459.56	+	1.31	2.73e-24
cellular process (GO:0009987)	15625	707	568.77	+	1.24	4.3e-34
biological_process (GO:0008150)	17984	744	654.64	+	1.14	1.54e-25
sensory perception (GO:0007600)	984	8	35.82	-	0.22	0.000396
Unclassified (UNCLASSIFIED)	2867	15	104.36	-	0.14	0
detection of stimulus involved in sensory perception (GO:0050906)	549	2	19.98	-	0.1	0.00811
sensory perception of chemical stimulus (GO:0007606)	540	1	19.66	-	0.05	0.00142

## Sheet: Brain
Analysis Type:	PANTHER Overrepresentation Test (Released 20200728)
Annotation Version and Release Date:	GO Ontology database DOI: 10.5281/zenodo.3980761 Released 2020-08-10
Analyzed List:	Brain.txt (Homo sapiens)
Reference List:	Homo sapiens (all genes in database)
Test Type:	FISHER
Correction:	BONFERRONI
Bonferroni count:	9086
GO biological process complete	Homo sapiens - REFLIST (20851)	Brain.txt (797)	Brain.txt (expected)	Brain.txt (over/under)	Brain.txt (fold Enrichment)	Brain.txt (P-value)
ionotropic glutamate receptor signaling pathway (GO:0035235)	26	9	0.99	+	9.06	0.0322
regulation of NMDA receptor activity (GO:2000310)	40	11	1.53	+	7.19	0.0177
presynaptic endocytosis (GO:0140238)	52	14	1.99	+	7.04	0.000892
synaptic vesicle endocytosis (GO:0048488)	52	14	1.99	+	7.04	0.000892
synaptic vesicle recycling (GO:0036465)	60	16	2.29	+	6.98	0.000122
receptor localization to synapse (GO:0097120)	42	11	1.61	+	6.85	0.0265
protein localization to synapse (GO:0035418)	64	16	2.45	+	6.54	0.000266
synaptic vesicle localization (GO:0097479)	44	11	1.68	+	6.54	0.0389
stress-activated protein kinase signaling cascade (GO:0031098)	124	28	4.74	+	5.91	1.52e-08
axo-dendritic transport (GO:0008088)	67	14	2.56	+	5.47	0.0126
protein localization to cell junction (GO:1902414)	91	19	3.48	+	5.46	0.000173
regulation of glutamate receptor signaling pathway (GO:1900449)	68	14	2.6	+	5.39	0.0147
stress-activated MAPK cascade (GO:0051403)	109	22	4.17	+	5.28	2.28e-05
regulation of neurotransmitter receptor activity (GO:0099601)	85	17	3.25	+	5.23	0.00165
regulation of synaptic vesicle exocytosis (GO:2000300)	83	16	3.17	+	5.04	0.0058
insulin receptor signaling pathway (GO:0008286)	89	17	3.4	+	5	0.00292
regulation of establishment of protein localization to mitochondrion (GO:1903747)	74	14	2.83	+	4.95	0.035
organelle transport along microtubule (GO:0072384)	80	15	3.06	+	4.91	0.0175
regulation of synaptic vesicle cycle (GO:0098693)	118	21	4.51	+	4.66	0.00036
interleukin-1-mediated signaling pathway (GO:0070498)	96	17	3.67	+	4.63	0.00743
stimulatory C-type lectin receptor signaling pathway (GO:0002223)	113	20	4.32	+	4.63	0.000817
regulation of synaptic plasticity (GO:0048167)	193	34	7.38	+	4.61	3.03e-08
synaptic vesicle cycle (GO:0099504)	126	22	4.82	+	4.57	0.000232
JNK cascade (GO:0007254)	86	15	3.29	+	4.56	0.0385
regulation of neurotransmitter secretion (GO:0046928)	110	19	4.2	+	4.52	0.00239
innate immune response activating cell surface receptor signaling pathway (GO:0002220)	116	20	4.43	+	4.51	0.00119
activation of innate immune response (GO:0002218)	145	25	5.54	+	4.51	3.29e-05
regulation of microtubule polymerization or depolymerization (GO:0031110)	87	15	3.33	+	4.51	0.0436
positive regulation of neuron death (GO:1901216)	99	17	3.78	+	4.49	0.0108
peptidyl-serine phosphorylation (GO:0018105)	181	31	6.92	+	4.48	5.14e-07
innate immune response-activating signal transduction (GO:0002758)	117	20	4.47	+	4.47	0.00135
vesicle-mediated transport in synapse (GO:0099003)	136	23	5.2	+	4.42	0.00019
regulation of neurotransmitter transport (GO:0051588)	125	21	4.78	+	4.4	0.000859
neurotransmitter secretion (GO:0007269)	105	17	4.01	+	4.24	0.0221
signal release from synapse (GO:0099643)	105	17	4.01	+	4.24	0.0221
regulation of organ growth (GO:0046620)	99	16	3.78	+	4.23	0.0444
cytoskeleton-dependent intracellular transport (GO:0030705)	194	31	7.42	+	4.18	2.37e-06
signal transduction by protein phosphorylation (GO:0023014)	419	66	16.02	+	4.12	2.78e-16
positive regulation of viral process (GO:0048524)	108	17	4.13	+	4.12	0.0311
peptidyl-serine modification (GO:0018209)	205	32	7.84	+	4.08	2.07e-06
transport along microtubule (GO:0010970)	157	24	6	+	4	0.000523
positive regulation of protein localization to membrane (GO:1905477)	131	20	5.01	+	3.99	0.0067
regulation of macroautophagy (GO:0016241)	177	27	6.77	+	3.99	8.17e-05
MAPK cascade (GO:0000165)	406	61	15.52	+	3.93	6.06e-14
response to ionizing radiation (GO:0010212)	145	21	5.54	+	3.79	0.0077
modulation of chemical synaptic transmission (GO:0050804)	460	66	17.58	+	3.75	2.09e-14
regulation of trans-synaptic signaling (GO:0099177)	461	66	17.62	+	3.75	2.31e-14
learning (GO:0007612)	149	21	5.7	+	3.69	0.0114
regulation of axonogenesis (GO:0050770)	192	27	7.34	+	3.68	0.000374
regulation of neurotransmitter levels (GO:0001505)	242	34	9.25	+	3.68	6.81e-06
regulation of autophagy (GO:0010506)	350	49	13.38	+	3.66	1.31e-09
protein autophosphorylation (GO:0046777)	193	27	7.38	+	3.66	0.000412
negative regulation of neuron death (GO:1901215)	215	30	8.22	+	3.65	7.82e-05
Fc-epsilon receptor signaling pathway (GO:0038095)	173	24	6.61	+	3.63	0.00262
vesicle localization (GO:0051648)	210	29	8.03	+	3.61	0.00017
cellular response to insulin stimulus (GO:0032869)	174	24	6.65	+	3.61	0.00288
positive regulation of synaptic transmission (GO:0050806)	154	21	5.89	+	3.57	0.0183
establishment of vesicle localization (GO:0051650)	200	27	7.64	+	3.53	0.000793
regulation of protein ubiquitination (GO:0031396)	210	28	8.03	+	3.49	0.00058
positive regulation of apoptotic signaling pathway (GO:2001235)	180	24	6.88	+	3.49	0.00501
protein localization to cell periphery (GO:1990778)	241	32	9.21	+	3.47	7.35e-05
regulation of neuron apoptotic process (GO:0043523)	215	28	8.22	+	3.41	0.000904
cellular response to peptide hormone stimulus (GO:0071375)	277	36	10.59	+	3.4	1.44e-05
protein deubiquitination (GO:0016579)	278	36	10.63	+	3.39	1.57e-05
regulation of cation channel activity (GO:2001257)	186	24	7.11	+	3.38	0.00851
regulation of mitochondrion organization (GO:0010821)	194	25	7.42	+	3.37	0.00518
regulation of protein modification by small protein conjugation or removal (GO:1903320)	241	31	9.21	+	3.37	0.000243
protein-containing complex disassembly (GO:0032984)	226	29	8.64	+	3.36	0.000714
regulation of neuron death (GO:1901214)	323	41	12.35	+	3.32	2e-06
microtubule-based transport (GO:0099111)	190	24	7.26	+	3.3	0.012
protein stabilization (GO:0050821)	191	24	7.3	+	3.29	0.013
positive regulation of intracellular protein transport (GO:0090316)	186	23	7.11	+	3.24	0.0274
positive regulation of innate immune response (GO:0045089)	212	26	8.1	+	3.21	0.00726
cellular response to starvation (GO:0009267)	197	24	7.53	+	3.19	0.0212
protein modification by small protein removal (GO:0070646)	296	36	11.31	+	3.18	7e-05
Fc receptor signaling pathway (GO:0038093)	240	29	9.17	+	3.16	0.00226
learning or memory (GO:0007611)	266	32	10.17	+	3.15	0.000597
regulation of protein localization to membrane (GO:1905475)	200	24	7.64	+	3.14	0.0269
positive regulation of chromosome organization (GO:2001252)	192	23	7.34	+	3.13	0.0442
cognition (GO:0050890)	309	37	11.81	+	3.13	6.31e-05
cell part morphogenesis (GO:0032990)	536	64	20.49	+	3.12	1.94e-10
regulation of protein stability (GO:0031647)	302	36	11.54	+	3.12	0.000112
positive regulation of response to biotic stimulus (GO:0002833)	252	30	9.63	+	3.11	0.00188
cell projection morphogenesis (GO:0048858)	514	61	19.65	+	3.1	1.04e-09
neuron projection morphogenesis (GO:0048812)	506	60	19.34	+	3.1	1.72e-09
activation of protein kinase activity (GO:0032147)	329	39	12.58	+	3.1	3.19e-05
positive regulation of DNA metabolic process (GO:0051054)	203	24	7.76	+	3.09	0.034
positive regulation of kinase activity (GO:0033674)	618	73	23.62	+	3.09	4.26e-12
plasma membrane bounded cell projection morphogenesis (GO:0120039)	510	60	19.49	+	3.08	2.34e-09
signal release (GO:0023061)	204	24	7.8	+	3.08	0.0367
chemical synaptic transmission (GO:0007268)	417	49	15.94	+	3.07	4.02e-07
anterograde trans-synaptic signaling (GO:0098916)	417	49	15.94	+	3.07	4.02e-07
response to insulin (GO:0032868)	240	28	9.17	+	3.05	0.00686
positive regulation of transferase activity (GO:0051347)	698	81	26.68	+	3.04	2.36e-13
cellular response to peptide (GO:1901653)	338	39	12.92	+	3.02	6.29e-05
protein phosphorylation (GO:0006468)	971	112	37.12	+	3.02	1.32e-19
trans-synaptic signaling (GO:0099537)	436	50	16.67	+	3	5.56e-07
positive regulation of protein kinase activity (GO:0045860)	541	62	20.68	+	3	2.62e-09
positive regulation of intracellular transport (GO:0032388)	227	26	8.68	+	3	0.023
regulation of exocytosis (GO:0017157)	227	26	8.68	+	3	0.023
regulation of intracellular protein transport (GO:0033157)	271	31	10.36	+	2.99	0.00262
regulation of transmembrane transporter activity (GO:0022898)	280	32	10.7	+	2.99	0.00172
regulation of stress-activated MAPK cascade (GO:0032872)	228	26	8.71	+	2.98	0.0248
synaptic signaling (GO:0099536)	465	53	17.77	+	2.98	1.79e-07
positive regulation of cellular protein localization (GO:1903829)	344	39	13.15	+	2.97	9.75e-05
regulation of stress-activated protein kinase signaling cascade (GO:0070302)	231	26	8.83	+	2.94	0.0308
positive regulation of protein-containing complex assembly (GO:0031334)	249	28	9.52	+	2.94	0.0133
regulation of ion transmembrane transporter activity (GO:0032412)	269	30	10.28	+	2.92	0.00661
positive regulation of protein serine/threonine kinase activity (GO:0071902)	350	39	13.38	+	2.92	0.00015
protein-containing complex localization (GO:0031503)	261	29	9.98	+	2.91	0.0108
regulation of cell morphogenesis involved in differentiation (GO:0010769)	316	35	12.08	+	2.9	0.000929
regulation of protein-containing complex assembly (GO:0043254)	455	50	17.39	+	2.87	2.16e-06
regulation of protein polymerization (GO:0032271)	237	26	9.06	+	2.87	0.047
regulation of transporter activity (GO:0032409)	292	32	11.16	+	2.87	0.00404
synapse organization (GO:0050808)	294	32	11.24	+	2.85	0.00464
establishment of organelle localization (GO:0051656)	389	42	14.87	+	2.82	9.65e-05
regulation of intracellular transport (GO:0032386)	364	39	13.91	+	2.8	0.000391
proteasome-mediated ubiquitin-dependent protein catabolic process (GO:0043161)	327	35	12.5	+	2.8	0.00197
regulation of cellular response to stress (GO:0080135)	752	80	28.74	+	2.78	3.2e-11
negative regulation of catabolic process (GO:0009895)	320	34	12.23	+	2.78	0.00342
regulation of protein catabolic process (GO:0042176)	405	43	15.48	+	2.78	0.000101
positive regulation of organelle organization (GO:0010638)	642	68	24.54	+	2.77	5.18e-09
cellular component morphogenesis (GO:0032989)	624	66	23.85	+	2.77	1.23e-08
regulation of neuron projection development (GO:0010975)	521	55	19.91	+	2.76	1.05e-06
regulation of canonical Wnt signaling pathway (GO:0060828)	294	31	11.24	+	2.76	0.0129
regulation of innate immune response (GO:0045088)	304	32	11.62	+	2.75	0.00903
regulation of apoptotic signaling pathway (GO:2001233)	409	43	15.63	+	2.75	0.000131
cellular response to hormone stimulus (GO:0032870)	533	56	20.37	+	2.75	8.36e-07
rhythmic process (GO:0048511)	277	29	10.59	+	2.74	0.0318
axonogenesis (GO:0007409)	392	41	14.98	+	2.74	0.000324
phosphorylation (GO:0016310)	1308	135	50	+	2.7	3.09e-20
proteasomal protein catabolic process (GO:0010498)	349	36	13.34	+	2.7	0.003
cell morphogenesis involved in neuron differentiation (GO:0048667)	457	47	17.47	+	2.69	5.22e-05
negative regulation of cellular component organization (GO:0051129)	724	74	27.67	+	2.67	2.85e-09
regulation of developmental growth (GO:0048638)	343	35	13.11	+	2.67	0.00551
negative regulation of organelle organization (GO:0010639)	402	41	15.37	+	2.67	0.00061
neuron projection development (GO:0031175)	697	71	26.64	+	2.66	1.02e-08
response to peptide hormone (GO:0043434)	405	41	15.48	+	2.65	0.00115
regulation of supramolecular fiber organization (GO:1902903)	376	38	14.37	+	2.64	0.00368
regulation of chromosome organization (GO:0033044)	367	37	14.03	+	2.64	0.00551
transmembrane receptor protein tyrosine kinase signaling pathway (GO:0007169)	526	53	20.11	+	2.64	1.3e-05
regulation of transferase activity (GO:0051338)	1033	104	39.48	+	2.63	5.1e-14
regulation of kinase activity (GO:0043549)	916	92	35.01	+	2.63	6.02e-12
mitochondrion organization (GO:0007005)	460	46	17.58	+	2.62	0.000207
regulation of cellular protein localization (GO:1903827)	571	57	21.83	+	2.61	3.73e-06
histone modification (GO:0016570)	371	37	14.18	+	2.61	0.00617
regulation of cation transmembrane transport (GO:1904062)	354	35	13.53	+	2.59	0.0144
covalent chromatin modification (GO:0016569)	375	37	14.33	+	2.58	0.0071
cell morphogenesis (GO:0000902)	728	71	27.83	+	2.55	7.16e-08
regulation of DNA metabolic process (GO:0051052)	380	37	14.52	+	2.55	0.00873
cell morphogenesis involved in differentiation (GO:0000904)	568	55	21.71	+	2.53	3.04e-05
viral process (GO:0016032)	816	79	31.19	+	2.53	5.03e-09
regulation of neurogenesis (GO:0050767)	847	82	32.38	+	2.53	1.72e-09
regulation of protein kinase activity (GO:0045859)	806	78	30.81	+	2.53	7.32e-09
regulation of binding (GO:0051098)	373	36	14.26	+	2.53	0.0144
regulation of cellular localization (GO:0060341)	1026	99	39.22	+	2.52	5.94e-12
cell surface receptor signaling pathway involved in cell-cell signaling (GO:1905114)	417	40	15.94	+	2.51	0.0041
regulation of neuron differentiation (GO:0045664)	678	65	25.92	+	2.51	1.02e-06
positive regulation of phosphorus metabolic process (GO:0010562)	1169	112	44.68	+	2.51	6.89e-14
positive regulation of phosphate metabolic process (GO:0045937)	1169	112	44.68	+	2.51	6.89e-14
axon development (GO:0061564)	428	41	16.36	+	2.51	0.00301
regulation of DNA-binding transcription factor activity (GO:0051090)	442	42	16.89	+	2.49	0.00259
regulation of catabolic process (GO:0009894)	1043	99	39.87	+	2.48	1.27e-11
ubiquitin-dependent protein catabolic process (GO:0006511)	538	51	20.56	+	2.48	0.00018
symbiotic process (GO:0044403)	908	86	34.71	+	2.48	1.39e-09
peptidyl-amino acid modification (GO:0018193)	899	85	34.36	+	2.47	2.12e-09
positive regulation of protein transport (GO:0051222)	392	37	14.98	+	2.47	0.0155
organelle localization (GO:0051640)	605	57	23.13	+	2.46	2.65e-05
positive regulation of neurogenesis (GO:0050769)	489	46	18.69	+	2.46	0.00118
regulation of organelle organization (GO:0033043)	1335	125	51.03	+	2.45	4.37e-15
modification-dependent protein catabolic process (GO:0019941)	545	51	20.83	+	2.45	0.000236
cellular protein catabolic process (GO:0044257)	633	59	24.2	+	2.44	1.88e-05
neuron development (GO:0048666)	848	79	32.41	+	2.44	3.02e-08
regulation of ion transmembrane transport (GO:0034765)	494	46	18.88	+	2.44	0.0014
regulation of vesicle-mediated transport (GO:0060627)	560	52	21.41	+	2.43	0.000205
enzyme linked receptor protein signaling pathway (GO:0007167)	733	68	28.02	+	2.43	1.43e-06
regulation of cell morphogenesis (GO:0022604)	508	47	19.42	+	2.42	0.00115
regulation of nervous system development (GO:0051960)	962	89	36.77	+	2.42	1.8e-09
regulation of response to biotic stimulus (GO:0002831)	411	38	15.71	+	2.42	0.0237
positive regulation of phosphorylation (GO:0042327)	1096	101	41.89	+	2.41	5.38e-11
cellular response to growth factor stimulus (GO:0071363)	500	46	19.11	+	2.41	0.00179
regulation of cellular component biogenesis (GO:0044087)	981	90	37.5	+	2.4	1.8e-09
modification-dependent macromolecule catabolic process (GO:0043632)	556	51	21.25	+	2.4	0.00039
regulation of plasma membrane bounded cell projection organization (GO:0120035)	698	64	26.68	+	2.4	7.59e-06
positive regulation of catalytic activity (GO:0043085)	1479	135	56.53	+	2.39	7.49e-16
positive regulation of protein phosphorylation (GO:0001934)	1019	93	38.95	+	2.39	1.23e-09
positive regulation of protein modification process (GO:0031401)	1250	114	47.78	+	2.39	1.37e-12
cellular response to organonitrogen compound (GO:0071417)	604	55	23.09	+	2.38	0.000176
response to growth factor (GO:0070848)	529	48	20.22	+	2.37	0.00201
positive regulation of establishment of protein localization (GO:1904951)	408	37	15.6	+	2.37	0.0425
regulation of cytoskeleton organization (GO:0051493)	563	51	21.52	+	2.37	0.000736
response to peptide (GO:1901652)	486	44	18.58	+	2.37	0.00479
regulation of cell projection organization (GO:0031344)	707	64	27.02	+	2.37	1.13e-05
neuron differentiation (GO:0030182)	1050	95	40.13	+	2.37	8.2e-10
protein catabolic process (GO:0030163)	688	62	26.3	+	2.36	2.43e-05
regulation of cell development (GO:0060284)	977	88	37.34	+	2.36	1.02e-08
generation of neurons (GO:0048699)	1588	143	60.7	+	2.36	2.15e-16
positive regulation of nervous system development (GO:0051962)	556	50	21.25	+	2.35	0.00116
regulation of cellular catabolic process (GO:0031329)	879	79	33.6	+	2.35	2.4e-07
regulation of protein serine/threonine kinase activity (GO:0071900)	526	47	20.11	+	2.34	0.00342
positive regulation of cellular component organization (GO:0051130)	1225	109	46.82	+	2.33	3.51e-11
positive regulation of apoptotic process (GO:0043065)	655	58	25.04	+	2.32	0.000193
protein localization to membrane (GO:0072657)	531	47	20.3	+	2.32	0.00401
negative regulation of protein modification process (GO:0031400)	611	54	23.35	+	2.31	0.000758
proteolysis involved in cellular protein catabolic process (GO:0051603)	601	53	22.97	+	2.31	0.0007
positive regulation of cell development (GO:0010720)	567	50	21.67	+	2.31	0.00172
positive regulation of molecular function (GO:0044093)	1838	162	70.25	+	2.31	1.92e-18
positive regulation of cell death (GO:0010942)	715	63	27.33	+	2.31	4.35e-05
neurogenesis (GO:0022008)	1692	149	64.67	+	2.3	1.41e-16
positive regulation of programmed cell death (GO:0043068)	661	58	25.27	+	2.3	0.000229
cellular response to nitrogen compound (GO:1901699)	662	58	25.3	+	2.29	0.000236
microtubule-based process (GO:0007017)	799	70	30.54	+	2.29	8.28e-06
intracellular signal transduction (GO:0035556)	1689	147	64.56	+	2.28	8.04e-16
microtubule cytoskeleton organization (GO:0000226)	564	49	21.56	+	2.27	0.00484
positive regulation of cellular component biogenesis (GO:0044089)	541	47	20.68	+	2.27	0.00588
regulation of protein modification process (GO:0031399)	1885	163	72.05	+	2.26	1.11e-17
cell junction organization (GO:0034330)	510	44	19.49	+	2.26	0.0163
regulation of MAPK cascade (GO:0043408)	732	63	27.98	+	2.25	0.000112
regulation of cell cycle (GO:0051726)	1201	103	45.91	+	2.24	1.54e-09
regulation of transmembrane transport (GO:0034762)	579	49	22.13	+	2.21	0.00732
negative regulation of cell death (GO:0060548)	1017	86	38.87	+	2.21	3.55e-07
apoptotic process (GO:0006915)	911	77	34.82	+	2.21	5.59e-06
protein-containing complex subunit organization (GO:0043933)	1551	131	59.28	+	2.21	1.2e-12
negative regulation of phosphorus metabolic process (GO:0010563)	572	48	21.86	+	2.2	0.0115
regulation of protein phosphorylation (GO:0001932)	1467	123	56.07	+	2.19	2.17e-11
negative regulation of cell cycle (GO:0045786)	573	48	21.9	+	2.19	0.012
behavior (GO:0007610)	586	49	22.4	+	2.19	0.014
response to organonitrogen compound (GO:0010243)	1008	84	38.53	+	2.18	1.43e-06
cellular response to DNA damage stimulus (GO:0006974)	780	65	29.81	+	2.18	0.000189
phosphate-containing compound metabolic process (GO:0006796)	2165	180	82.75	+	2.18	1.84e-18
regulation of mitotic cell cycle (GO:0007346)	638	53	24.39	+	2.17	0.00459
phosphorus metabolic process (GO:0006793)	2192	182	83.79	+	2.17	1.58e-18
regulation of phosphorylation (GO:0042325)	1639	136	62.65	+	2.17	1.23e-12
cellular response to endogenous stimulus (GO:0071495)	1157	96	44.22	+	2.17	6.49e-08
head development (GO:0060322)	820	68	31.34	+	2.17	0.000134
cellular response to stress (GO:0033554)	1749	145	66.85	+	2.17	1.08e-13
regulation of phosphate metabolic process (GO:0019220)	1838	152	70.25	+	2.16	1.29e-14
regulation of phosphorus metabolic process (GO:0051174)	1839	152	70.29	+	2.16	2.03e-14
brain development (GO:0007420)	775	64	29.62	+	2.16	0.000317
positive regulation of protein metabolic process (GO:0051247)	1722	142	65.82	+	2.16	3.6e-13
negative regulation of phosphate metabolic process (GO:0045936)	571	47	21.83	+	2.15	0.0308
negative regulation of programmed cell death (GO:0043069)	924	76	35.32	+	2.15	2.23e-05
nervous system development (GO:0007399)	2432	200	92.96	+	2.15	1.31e-20
positive regulation of cellular protein metabolic process (GO:0032270)	1631	134	62.34	+	2.15	3.72e-12
chromatin organization (GO:0006325)	706	58	26.99	+	2.15	0.00195
regulation of programmed cell death (GO:0043067)	1583	130	60.51	+	2.15	1.29e-11
central nervous system development (GO:0007417)	1024	84	39.14	+	2.15	3.4e-06
regulation of catalytic activity (GO:0050790)	2395	196	91.55	+	2.14	7.41e-20
chromosome organization (GO:0051276)	1065	87	40.71	+	2.14	1.53e-06
regulation of cell death (GO:0010941)	1714	140	65.52	+	2.14	1.09e-12
negative regulation of apoptotic process (GO:0043066)	907	74	34.67	+	2.13	4.8e-05
positive regulation of hydrolase activity (GO:0051345)	774	63	29.59	+	2.13	0.000826
regulation of cell cycle process (GO:0010564)	762	62	29.13	+	2.13	0.00112
regulation of apoptotic process (GO:0042981)	1561	127	59.67	+	2.13	5.07e-11
protein-containing complex assembly (GO:0065003)	1306	106	49.92	+	2.12	1.5e-08
regulation of transport (GO:0051049)	1839	149	70.29	+	2.12	2.01e-13
regulation of cellular component organization (GO:0051128)	2439	197	93.23	+	2.11	2.82e-19
cellular protein localization (GO:0034613)	1647	133	62.95	+	2.11	2.4e-11
negative regulation of protein metabolic process (GO:0051248)	1129	91	43.15	+	2.11	1.03e-06
cellular macromolecule localization (GO:0070727)	1656	133	63.3	+	2.1	2.9e-11
cell projection organization (GO:0030030)	1196	96	45.72	+	2.1	3.92e-07
cellular macromolecule catabolic process (GO:0044265)	922	74	35.24	+	2.1	0.000108
regulation of protein localization (GO:0032880)	992	79	37.92	+	2.08	4.63e-05
mitotic cell cycle (GO:0000278)	766	61	29.28	+	2.08	0.00225
membrane organization (GO:0061024)	942	75	36.01	+	2.08	9.31e-05
response to nitrogen compound (GO:1901698)	1093	87	41.78	+	2.08	4.75e-06
macromolecule catabolic process (GO:0009057)	1057	84	40.4	+	2.08	1.12e-05
regulation of protein transport (GO:0051223)	669	53	25.57	+	2.07	0.0231
plasma membrane bounded cell projection organization (GO:0120036)	1149	91	43.92	+	2.07	2.46e-06
protein localization (GO:0008104)	2199	174	84.05	+	2.07	1.8e-15
response to hormone (GO:0009725)	822	65	31.42	+	2.07	0.00121
positive regulation of transport (GO:0051050)	963	76	36.81	+	2.06	0.000131
cell-cell signaling (GO:0007267)	1141	90	43.61	+	2.06	3.68e-06
regulation of protein metabolic process (GO:0051246)	2842	224	108.63	+	2.06	1.88e-21
intracellular transport (GO:0046907)	1529	120	58.44	+	2.05	3.54e-09
regulation of peptide transport (GO:0090087)	702	55	26.83	+	2.05	0.0153
positive regulation of intracellular signal transduction (GO:1902533)	1047	82	40.02	+	2.05	4.17e-05
regulation of intracellular signal transduction (GO:1902531)	1827	143	69.83	+	2.05	1.38e-11
regulation of molecular function (GO:0065009)	3082	241	117.81	+	2.05	3.36e-23
cytoskeleton organization (GO:0007010)	1213	94	46.37	+	2.03	4.02e-06
regulation of ion transport (GO:0043269)	711	55	27.18	+	2.02	0.0278
cellular response to oxygen-containing compound (GO:1901701)	1076	83	41.13	+	2.02	6.63e-05
regulation of cellular protein metabolic process (GO:0032268)	2685	207	102.63	+	2.02	3.34e-18
regulation of proteolysis (GO:0030162)	745	57	28.48	+	2	0.0191
negative regulation of cellular protein metabolic process (GO:0032269)	1060	81	40.52	+	2	0.000138
regulation of response to stress (GO:0080134)	1636	125	62.53	+	2	6.57e-09
cell cycle (GO:0007049)	1380	105	52.75	+	1.99	9.93e-07
protein localization to organelle (GO:0033365)	776	59	29.66	+	1.99	0.0178
programmed cell death (GO:0012501)	1043	79	39.87	+	1.98	0.000285
organelle organization (GO:0006996)	3568	269	136.38	+	1.97	1.25e-24
cell cycle process (GO:0022402)	1062	80	40.59	+	1.97	0.000254
cellular protein modification process (GO:0006464)	3195	240	122.12	+	1.97	8.99e-21
protein modification process (GO:0036211)	3195	240	122.12	+	1.97	8.99e-21
regulation of signaling (GO:0023051)	3638	273	139.06	+	1.96	6.8e-25
negative regulation of cellular metabolic process (GO:0031324)	2685	201	102.63	+	1.96	3.91e-16
protein transport (GO:0015031)	1510	113	57.72	+	1.96	3.61e-07
regulation of cell communication (GO:0010646)	3599	269	137.57	+	1.96	3.81e-24
protein modification by small protein conjugation or removal (GO:0070647)	1032	77	39.45	+	1.95	0.00098
establishment of protein localization (GO:0045184)	1595	119	60.97	+	1.95	1.11e-07
regulation of signal transduction (GO:0009966)	3164	236	120.94	+	1.95	5.46e-20
positive regulation of signal transduction (GO:0009967)	1667	124	63.72	+	1.95	4.48e-08
positive regulation of transcription by RNA polymerase II (GO:0045944)	1212	90	46.33	+	1.94	7.09e-05
negative regulation of cellular macromolecule biosynthetic process (GO:2000113)	1495	111	57.14	+	1.94	7.93e-07
establishment of localization in cell (GO:0051649)	2386	177	91.2	+	1.94	4.07e-13
cell death (GO:0008219)	1080	80	41.28	+	1.94	0.00051
negative regulation of transcription, DNA-templated (GO:0045892)	1297	96	49.58	+	1.94	2.26e-05
peptide transport (GO:0015833)	1542	114	58.94	+	1.93	5.67e-07
negative regulation of nucleic acid-templated transcription (GO:1903507)	1340	99	51.22	+	1.93	1.55e-05
negative regulation of macromolecule biosynthetic process (GO:0010558)	1558	115	59.55	+	1.93	4.65e-07
negative regulation of RNA biosynthetic process (GO:1902679)	1342	99	51.3	+	1.93	1.59e-05
negative regulation of nucleobase-containing compound metabolic process (GO:0045934)	1559	115	59.59	+	1.93	4.77e-07
regulation of hydrolase activity (GO:0051336)	1302	96	49.77	+	1.93	2.52e-05
negative regulation of nitrogen compound metabolic process (GO:0051172)	2486	183	95.02	+	1.93	2.14e-13
regulation of multicellular organismal development (GO:2000026)	2106	155	80.5	+	1.93	1.05e-10
positive regulation of nitrogen compound metabolic process (GO:0051173)	3209	236	122.66	+	1.92	4.24e-19
negative regulation of biosynthetic process (GO:0009890)	1646	121	62.92	+	1.92	2.11e-07
negative regulation of RNA metabolic process (GO:0051253)	1442	106	55.12	+	1.92	3.94e-06
macromolecule modification (GO:0043412)	3420	251	130.72	+	1.92	8.55e-21
response to endogenous stimulus (GO:0009719)	1431	105	54.7	+	1.92	5.38e-06
positive regulation of signaling (GO:0023056)	1869	137	71.44	+	1.92	8.88e-09
positive regulation of RNA biosynthetic process (GO:1902680)	1624	119	62.08	+	1.92	3.98e-07
positive regulation of cell differentiation (GO:0045597)	1010	74	38.61	+	1.92	0.00288
cellular localization (GO:0051641)	3014	220	115.21	+	1.91	6.89e-17
negative regulation of cellular biosynthetic process (GO:0031327)	1617	118	61.81	+	1.91	5.79e-07
regulation of anatomical structure morphogenesis (GO:0022603)	1110	81	42.43	+	1.91	0.000761
macromolecule localization (GO:0033036)	2550	186	97.47	+	1.91	1.96e-13
cellular protein metabolic process (GO:0044267)	3829	279	146.36	+	1.91	1.37e-23
positive regulation of nucleic acid-templated transcription (GO:1903508)	1623	118	62.04	+	1.9	6.47e-07
positive regulation of cell communication (GO:0010647)	1861	135	71.13	+	1.9	2.18e-08
amide transport (GO:0042886)	1577	114	60.28	+	1.89	2.16e-06
positive regulation of transcription, DNA-templated (GO:0045893)	1536	111	58.71	+	1.89	3.45e-06
regulation of cell differentiation (GO:0045595)	1883	136	71.98	+	1.89	2.68e-08
vesicle-mediated transport (GO:0016192)	1972	142	75.38	+	1.88	8.58e-09
positive regulation of cellular metabolic process (GO:0031325)	3392	243	129.65	+	1.87	2.4e-18
positive regulation of nucleobase-containing compound metabolic process (GO:0045935)	1886	135	72.09	+	1.87	6.73e-08
cellular component assembly (GO:0022607)	2393	171	91.47	+	1.87	3.51e-11
cellular response to organic substance (GO:0071310)	2358	167	90.13	+	1.85	2.09e-10
negative regulation of molecular function (GO:0044092)	1176	83	44.95	+	1.85	0.00239
intracellular protein transport (GO:0006886)	992	70	37.92	+	1.85	0.0208
positive regulation of RNA metabolic process (GO:0051254)	1715	121	65.55	+	1.85	1.99e-06
negative regulation of macromolecule metabolic process (GO:0010605)	2928	206	111.92	+	1.84	8.85e-14
positive regulation of developmental process (GO:0051094)	1410	99	53.9	+	1.84	0.000145
negative regulation of metabolic process (GO:0009892)	3178	223	121.47	+	1.84	3.12e-15
regulation of localization (GO:0032879)	2794	196	106.8	+	1.84	1.22e-12
positive regulation of macromolecule biosynthetic process (GO:0010557)	1882	132	71.94	+	1.83	3.83e-07
proteolysis (GO:0006508)	1300	91	49.69	+	1.83	0.00077
response to oxygen-containing compound (GO:1901700)	1605	112	61.35	+	1.83	2.52e-05
cellular component biogenesis (GO:0044085)	2654	185	101.45	+	1.82	2.42e-11
positive regulation of cellular biosynthetic process (GO:0031328)	1981	138	75.72	+	1.82	1.98e-07
positive regulation of biosynthetic process (GO:0009891)	2014	140	76.98	+	1.82	1.77e-07
response to abiotic stimulus (GO:0009628)	1167	81	44.61	+	1.82	0.00744
organonitrogen compound catabolic process (GO:1901565)	1085	75	41.47	+	1.81	0.0171
nitrogen compound transport (GO:0071705)	1858	128	71.02	+	1.8	2.44e-06
positive regulation of macromolecule metabolic process (GO:0010604)	3560	245	136.08	+	1.8	2.45e-16
regulation of developmental process (GO:0050793)	2668	183	101.98	+	1.79	1.57e-10
response to organic substance (GO:0010033)	3025	207	115.63	+	1.79	1.39e-12
cell development (GO:0048468)	1656	113	63.3	+	1.79	6.34e-05
negative regulation of cell communication (GO:0010648)	1411	96	53.93	+	1.78	0.00108
negative regulation of signaling (GO:0023057)	1414	96	54.05	+	1.78	0.00114
positive regulation of metabolic process (GO:0009893)	3863	262	147.66	+	1.77	2.99e-17
cellular macromolecule metabolic process (GO:0044260)	5152	347	196.93	+	1.76	8.09e-26
negative regulation of signal transduction (GO:0009968)	1293	87	49.42	+	1.76	0.00782
cellular component organization (GO:0016043)	5695	381	217.68	+	1.75	2.67e-29
protein metabolic process (GO:0019538)	4416	295	168.8	+	1.75	1.72e-19
cellular response to chemical stimulus (GO:0070887)	2927	193	111.88	+	1.73	7.04e-10
cellular component organization or biogenesis (GO:0071840)	5915	390	226.09	+	1.72	3.59e-29
negative regulation of gene expression (GO:0010629)	2043	134	78.09	+	1.72	1.88e-05
positive regulation of response to stimulus (GO:0048584)	2423	158	92.62	+	1.71	6.44e-07
regulation of response to stimulus (GO:0048583)	4391	285	167.84	+	1.7	1.05e-16
regulation of biological quality (GO:0065008)	4103	264	156.83	+	1.68	2.3e-14
negative regulation of cellular process (GO:0048523)	4955	317	189.4	+	1.67	1.12e-18
nucleic acid metabolic process (GO:0090304)	2240	143	85.62	+	1.67	2.76e-05
positive regulation of multicellular organismal process (GO:0051240)	1787	113	68.31	+	1.65	0.00259
cell surface receptor signaling pathway (GO:0007166)	2521	159	96.36	+	1.65	5.69e-06
regulation of multicellular organismal process (GO:0051239)	3243	204	123.96	+	1.65	1.01e-08
regulation of transcription, DNA-templated (GO:0006355)	3478	218	132.94	+	1.64	1.25e-09
RNA metabolic process (GO:0016070)	1628	102	62.23	+	1.64	0.0178
positive regulation of cellular process (GO:0048522)	5680	355	217.11	+	1.64	1.37e-20
macromolecule metabolic process (GO:0043170)	6340	396	242.34	+	1.63	1.06e-24
regulation of nitrogen compound metabolic process (GO:0051171)	5937	370	226.93	+	1.63	7.99e-22
regulation of RNA biosynthetic process (GO:2001141)	3554	221	135.85	+	1.63	1.95e-09
regulation of transcription by RNA polymerase II (GO:0006357)	2593	161	99.11	+	1.62	1.28e-05
regulation of nucleic acid-templated transcription (GO:1903506)	3549	220	135.66	+	1.62	2.79e-09
homeostatic process (GO:0042592)	1682	104	64.29	+	1.62	0.0251
regulation of cellular metabolic process (GO:0031323)	6347	390	242.61	+	1.61	1.43e-22
regulation of cellular macromolecule biosynthetic process (GO:2000112)	3939	241	150.56	+	1.6	5.15e-10
regulation of primary metabolic process (GO:0080090)	6135	375	234.5	+	1.6	1.24e-20
organic substance catabolic process (GO:1901575)	1782	108	68.11	+	1.59	0.0341
gene expression (GO:0010467)	2112	128	80.73	+	1.59	0.00368
nucleobase-containing compound metabolic process (GO:0006139)	2740	166	104.73	+	1.58	4.13e-05
regulation of macromolecule biosynthetic process (GO:0010556)	4064	246	155.34	+	1.58	7.18e-10
negative regulation of biological process (GO:0048519)	5618	340	214.74	+	1.58	8.16e-17
interspecies interaction between organisms (GO:0044419)	2100	127	80.27	+	1.58	0.00469
regulation of RNA metabolic process (GO:0051252)	3821	231	146.05	+	1.58	6.53e-09
positive regulation of gene expression (GO:0010628)	2305	139	88.11	+	1.58	0.00122
response to stress (GO:0006950)	3644	219	139.29	+	1.57	7.33e-08
positive regulation of biological process (GO:0048518)	6272	376	239.74	+	1.57	4.21e-19
organic substance transport (GO:0071702)	2219	133	84.82	+	1.57	0.00357
regulation of nucleobase-containing compound metabolic process (GO:0019219)	4090	245	156.33	+	1.57	2.36e-09
organonitrogen compound metabolic process (GO:1901564)	5446	326	208.17	+	1.57	7.37e-15
regulation of macromolecule metabolic process (GO:0060255)	6508	389	248.76	+	1.56	4.68e-20
cellular developmental process (GO:0048869)	3835	229	146.59	+	1.56	3.65e-08
regulation of biosynthetic process (GO:0009889)	4297	256	164.25	+	1.56	8.56e-10
anatomical structure morphogenesis (GO:0009653)	2199	131	84.05	+	1.56	0.00599
system development (GO:0048731)	4516	269	172.62	+	1.56	1.54e-10
regulation of cellular biosynthetic process (GO:0031326)	4216	251	161.15	+	1.56	2.18e-09
regulation of metabolic process (GO:0019222)	7059	416	269.82	+	1.54	2.18e-21
response to chemical (GO:0042221)	4414	260	168.72	+	1.54	2.01e-09
establishment of localization (GO:0051234)	4694	275	179.42	+	1.53	4.86e-10
transport (GO:0006810)	4562	266	174.38	+	1.53	2.78e-09
cell differentiation (GO:0030154)	3781	220	144.52	+	1.52	1.32e-06
nitrogen compound metabolic process (GO:0006807)	7092	412	271.08	+	1.52	9.61e-20
localization (GO:0051179)	5850	338	223.61	+	1.51	1.83e-13
cellular aromatic compound metabolic process (GO:0006725)	2984	172	114.06	+	1.51	0.000609
heterocycle metabolic process (GO:0046483)	2936	169	112.22	+	1.51	0.000886
cellular metabolic process (GO:0044237)	7790	447	297.76	+	1.5	9.02e-22
primary metabolic process (GO:0044238)	7575	432	289.54	+	1.49	8.68e-20
regulation of gene expression (GO:0010468)	4907	276	187.56	+	1.47	3.82e-08
organic substance metabolic process (GO:0071704)	8009	445	306.13	+	1.45	1.78e-18
organic cyclic compound metabolic process (GO:1901360)	3216	178	122.93	+	1.45	0.0044
multicellular organism development (GO:0007275)	5115	283	195.51	+	1.45	1.31e-07
cellular nitrogen compound metabolic process (GO:0034641)	3400	188	129.96	+	1.45	0.00215
cell communication (GO:0007154)	5608	309	214.36	+	1.44	9.25e-09
metabolic process (GO:0008152)	8590	473	328.34	+	1.44	5.68e-20
anatomical structure development (GO:0048856)	5497	300	210.12	+	1.43	9.32e-08
signaling (GO:0023052)	5516	301	210.84	+	1.43	7.48e-08
developmental process (GO:0032502)	5952	317	227.51	+	1.39	2.89e-07
cellular response to stimulus (GO:0051716)	6799	358	259.88	+	1.38	1.2e-08
signal transduction (GO:0007165)	5154	270	197	+	1.37	0.000121
response to stimulus (GO:0050896)	8531	430	326.09	+	1.32	3.67e-09
regulation of cellular process (GO:0050794)	11396	571	435.6	+	1.31	5.26e-18
regulation of biological process (GO:0050789)	11953	583	456.89	+	1.28	1.12e-15
biological regulation (GO:0065007)	12625	598	482.57	+	1.24	2.46e-13
cellular process (GO:0009987)	15625	720	597.24	+	1.21	1.7e-23
biological_process (GO:0008150)	17984	769	687.41	+	1.12	1.05e-17
Unclassified (UNCLASSIFIED)	2867	28	109.59	-	0.26	0
detection of stimulus involved in sensory perception (GO:0050906)	549	3	20.98	-	0.14	0.0269
sensory perception of chemical stimulus (GO:0007606)	540	1	20.64	-	0.05	0.000414

## Sheet: Breast
Analysis Type:	PANTHER Overrepresentation Test (Released 20200728)
Annotation Version and Release Date:	GO Ontology database DOI: 10.5281/zenodo.3980761 Released 2020-08-10
Analyzed List:	Breast.txt (Homo sapiens)
Reference List:	Homo sapiens (all genes in database)
Test Type:	FISHER
Correction:	BONFERRONI
Bonferroni count:	9086
GO biological process complete	Homo sapiens - REFLIST (20851)	Breast.txt (778)	Breast.txt (expected)	Breast.txt (over/under)	Breast.txt (fold Enrichment)	Breast.txt (P-value)
negative regulation of DNA recombination at telomere (GO:0048239)	22	9	0.82	+	10.96	0.00865
regulation of DNA recombination at telomere (GO:0072695)	22	9	0.82	+	10.96	0.00865
regulation of protein sumoylation (GO:0033233)	26	9	0.97	+	9.28	0.0266
regulation of histone H3-K4 methylation (GO:0051569)	31	10	1.16	+	8.65	0.0127
regulation of intracellular estrogen receptor signaling pathway (GO:0033146)	42	12	1.57	+	7.66	0.00335
positive regulation of histone methylation (GO:0031062)	43	12	1.6	+	7.48	0.00414
regulation of DNA-templated transcription, elongation (GO:0032784)	48	13	1.79	+	7.26	0.00185
regulation of histone methylation (GO:0031060)	72	19	2.69	+	7.07	4.25e-06
regulation of hematopoietic stem cell differentiation (GO:1902036)	74	19	2.76	+	6.88	6.29e-06
regulation of transcription from RNA polymerase II promoter in response to hypoxia (GO:0061418)	78	20	2.91	+	6.87	2.29e-06
positive regulation of chromatin organization (GO:1905269)	122	31	4.55	+	6.81	3.35e-11
positive regulation of histone modification (GO:0031058)	97	24	3.62	+	6.63	7.06e-08
regulation of alternative mRNA splicing, via spliceosome (GO:0000381)	77	19	2.87	+	6.61	1.11e-05
spliceosomal complex assembly (GO:0000245)	57	14	2.13	+	6.58	0.00176
positive regulation of protein acetylation (GO:1901985)	45	11	1.68	+	6.55	0.0375
regulation of mRNA splicing, via spliceosome (GO:0048024)	115	28	4.29	+	6.53	1.78e-09
histone deacetylation (GO:0016575)	50	12	1.87	+	6.43	0.0162
regulation of stem cell differentiation (GO:2000736)	118	28	4.4	+	6.36	3.07e-09
regulation of telomere maintenance (GO:0032204)	81	19	3.02	+	6.29	2.28e-05
regulation of intracellular steroid hormone receptor signaling pathway (GO:0033143)	78	18	2.91	+	6.18	7.47e-05
protein deacetylation (GO:0006476)	53	12	1.98	+	6.07	0.0274
histone methylation (GO:0016571)	96	21	3.58	+	5.86	9.94e-06
regulation of hematopoietic progenitor cell differentiation (GO:1901532)	87	19	3.25	+	5.85	6.3e-05
mRNA export from nucleus (GO:0006406)	110	24	4.1	+	5.85	6.77e-07
mRNA-containing ribonucleoprotein complex export from nucleus (GO:0071427)	110	24	4.1	+	5.85	6.77e-07
positive regulation of mRNA metabolic process (GO:1903313)	83	18	3.1	+	5.81	0.000172
positive regulation of gene expression, epigenetic (GO:0045815)	60	13	2.24	+	5.81	0.0163
histone lysine methylation (GO:0034968)	74	16	2.76	+	5.79	0.00109
regulation of RNA splicing (GO:0043484)	158	34	5.9	+	5.77	1.07e-10
regulation of mRNA processing (GO:0050684)	154	33	5.75	+	5.74	2.91e-10
ribonucleoprotein complex export from nucleus (GO:0071426)	127	27	4.74	+	5.7	7.44e-08
circadian regulation of gene expression (GO:0032922)	66	14	2.46	+	5.69	0.00819
regulation of viral transcription (GO:0046782)	66	14	2.46	+	5.69	0.00819
regulation of DNA-templated transcription in response to stress (GO:0043620)	118	25	4.4	+	5.68	4.71e-07
regulation of histone modification (GO:0031056)	156	33	5.82	+	5.67	4e-10
ribonucleoprotein complex localization (GO:0071166)	128	27	4.78	+	5.65	8.71e-08
RNA splicing, via transesterification reactions (GO:0000375)	306	64	11.42	+	5.61	5.48e-22
positive regulation of chromosome organization (GO:2001252)	192	40	7.16	+	5.58	1.23e-12
interleukin-1-mediated signaling pathway (GO:0070498)	96	20	3.58	+	5.58	5.11e-05
mRNA splicing, via spliceosome (GO:0000398)	303	63	11.31	+	5.57	1.78e-21
RNA splicing, via transesterification reactions with bulged adenosine as nucleophile (GO:0000377)	303	63	11.31	+	5.57	1.78e-21
DNA duplex unwinding (GO:0032508)	106	22	3.96	+	5.56	9.44e-06
transcription-coupled nucleotide-excision repair (GO:0006283)	73	15	2.72	+	5.51	0.00478
regulation of transcription from RNA polymerase II promoter in response to stress (GO:0043618)	112	23	4.18	+	5.5	4.73e-06
regulation of protein acetylation (GO:1901983)	75	15	2.8	+	5.36	0.00645
RNA export from nucleus (GO:0006405)	135	27	5.04	+	5.36	2.52e-07
mRNA 3'-end processing (GO:0031124)	90	18	3.36	+	5.36	0.000508
RNA splicing (GO:0008380)	407	80	15.19	+	5.27	1.09e-26
DNA geometric change (GO:0032392)	114	22	4.25	+	5.17	3.08e-05
regulation of chromatin organization (GO:1902275)	213	41	7.95	+	5.16	5.62e-12
mRNA processing (GO:0006397)	486	90	18.13	+	4.96	9.51e-29
DNA-templated transcription, elongation (GO:0006354)	92	17	3.43	+	4.95	0.00318
protein export from nucleus (GO:0006611)	152	28	5.67	+	4.94	5.88e-07
positive regulation of type I interferon production (GO:0032481)	76	14	2.84	+	4.94	0.0352
positive regulation of protein modification by small protein conjugation or removal (GO:1903322)	144	26	5.37	+	4.84	4.13e-06
telomere maintenance (GO:0000723)	101	18	3.77	+	4.78	0.00233
intracellular receptor signaling pathway (GO:0030522)	191	34	7.13	+	4.77	1.23e-08
nucleotide-excision repair (GO:0006289)	107	19	3.99	+	4.76	0.00114
covalent chromatin modification (GO:0016569)	375	66	13.99	+	4.72	4.07e-19
histone modification (GO:0016570)	371	65	13.84	+	4.7	1.09e-18
anaphase-promoting complex-dependent catabolic process (GO:0031145)	86	15	3.21	+	4.67	0.029
regulation of mRNA metabolic process (GO:1903311)	350	61	13.06	+	4.67	2.98e-17
telomere organization (GO:0032200)	104	18	3.88	+	4.64	0.00341
activation of innate immune response (GO:0002218)	145	25	5.41	+	4.62	2.06e-05
establishment of RNA localization (GO:0051236)	203	35	7.57	+	4.62	1.29e-08
peptidyl-lysine methylation (GO:0018022)	93	16	3.47	+	4.61	0.0161
mRNA transport (GO:0051028)	158	27	5.9	+	4.58	5.61e-06
mitochondrial translational elongation (GO:0070125)	88	15	3.28	+	4.57	0.0373
negative regulation of DNA metabolic process (GO:0051053)	141	24	5.26	+	4.56	5.37e-05
RNA transport (GO:0050658)	201	34	7.5	+	4.53	4.31e-08
nucleic acid transport (GO:0050657)	201	34	7.5	+	4.53	4.31e-08
mRNA metabolic process (GO:0016071)	698	118	26.04	+	4.53	1.47e-35
nuclear export (GO:0051168)	166	28	6.19	+	4.52	3.52e-06
stimulatory C-type lectin receptor signaling pathway (GO:0002223)	113	19	4.22	+	4.51	0.00242
histone acetylation (GO:0016573)	114	19	4.25	+	4.47	0.00273
regulation of DNA-templated transcription, initiation (GO:2000142)	90	15	3.36	+	4.47	0.0475
Wnt signaling pathway, planar cell polarity pathway (GO:0060071)	97	16	3.62	+	4.42	0.0262
protein methylation (GO:0006479)	140	23	5.22	+	4.4	0.0002
protein alkylation (GO:0008213)	140	23	5.22	+	4.4	0.0002
innate immune response activating cell surface receptor signaling pathway (GO:0002220)	116	19	4.33	+	4.39	0.00346
regulation of chromosome organization (GO:0033044)	367	60	13.69	+	4.38	1.02e-15
regulation of gene expression, epigenetic (GO:0040029)	172	28	6.42	+	4.36	7.18e-06
positive regulation of protein ubiquitination (GO:0031398)	123	20	4.59	+	4.36	0.0019
innate immune response-activating signal transduction (GO:0002758)	117	19	4.37	+	4.35	0.00388
nuclear transport (GO:0051169)	271	44	10.11	+	4.35	1.09e-10
RNA 3'-end processing (GO:0031123)	142	23	5.3	+	4.34	0.000252
regulation of protein modification by small protein conjugation or removal (GO:1903320)	241	39	8.99	+	4.34	3.95e-09
regulation of establishment of planar polarity (GO:0090175)	112	18	4.18	+	4.31	0.0089
nucleocytoplasmic transport (GO:0006913)	268	43	10	+	4.3	3.17e-10
internal peptidyl-lysine acetylation (GO:0018393)	119	19	4.44	+	4.28	0.00489
negative regulation of translation (GO:0017148)	138	22	5.15	+	4.27	0.000647
ribonucleoprotein complex assembly (GO:0022618)	195	31	7.28	+	4.26	1.5e-06
ribonucleoprotein complex subunit organization (GO:0071826)	202	32	7.54	+	4.25	8.25e-07
internal protein amino acid acetylation (GO:0006475)	121	19	4.51	+	4.21	0.00612
peptidyl-lysine acetylation (GO:0018394)	122	19	4.55	+	4.17	0.00684
RNA localization (GO:0006403)	225	35	8.4	+	4.17	1.7e-07
chromatin remodeling (GO:0006338)	181	28	6.75	+	4.15	1.98e-05
protein deubiquitination (GO:0016579)	278	43	10.37	+	4.15	9.72e-10
DNA biosynthetic process (GO:0071897)	117	18	4.37	+	4.12	0.0156
regulation of type I interferon production (GO:0032479)	125	19	4.66	+	4.07	0.00949
regulation of DNA biosynthetic process (GO:2000278)	112	17	4.18	+	4.07	0.0353
import into nucleus (GO:0051170)	120	18	4.48	+	4.02	0.0215
stem cell population maintenance (GO:0019827)	140	21	5.22	+	4.02	0.00316
circadian rhythm (GO:0007623)	147	22	5.48	+	4.01	0.00173
regulation of DNA recombination (GO:0000018)	127	19	4.74	+	4.01	0.0117
regulation of extrinsic apoptotic signaling pathway (GO:2001236)	161	24	6.01	+	4	0.000518
regulation of morphogenesis of an epithelium (GO:1905330)	182	27	6.79	+	3.98	8.49e-05
non-canonical Wnt signaling pathway (GO:0035567)	135	20	5.04	+	3.97	0.00712
maintenance of cell number (GO:0098727)	142	21	5.3	+	3.96	0.00389
cellular response to interleukin-1 (GO:0071347)	176	26	6.57	+	3.96	0.000172
response to UV (GO:0009411)	143	21	5.34	+	3.94	0.00432
regulation of circadian rhythm (GO:0042752)	123	18	4.59	+	3.92	0.0293
DNA-dependent DNA replication (GO:0006261)	137	20	5.11	+	3.91	0.00875
protein modification by small protein removal (GO:0070646)	296	43	11.04	+	3.89	6.48e-09
cellular response to hypoxia (GO:0071456)	193	28	7.2	+	3.89	7e-05
regulation of DNA metabolic process (GO:0051052)	380	55	14.18	+	3.88	4.19e-12
protein import (GO:0017038)	159	23	5.93	+	3.88	0.00158
tumor necrosis factor-mediated signaling pathway (GO:0033209)	125	18	4.66	+	3.86	0.0359
regulation of signal transduction by p53 class mediator (GO:1901796)	181	26	6.75	+	3.85	0.000286
cellular response to decreased oxygen levels (GO:0036294)	203	29	7.57	+	3.83	5.17e-05
gene silencing (GO:0016458)	148	21	5.52	+	3.8	0.00714
mitochondrial gene expression (GO:0140053)	141	20	5.26	+	3.8	0.0131
embryonic epithelial tube formation (GO:0001838)	127	18	4.74	+	3.8	0.0438
chromatin organization (GO:0006325)	706	100	26.34	+	3.8	6.03e-24
positive regulation of innate immune response (GO:0045089)	212	30	7.91	+	3.79	3.44e-05
nucleobase-containing compound transport (GO:0015931)	262	37	9.78	+	3.78	5.5e-07
negative regulation of cellular amide metabolic process (GO:0034249)	156	22	5.82	+	3.78	0.00431
cellular response to oxygen levels (GO:0071453)	220	31	8.21	+	3.78	2.07e-05
epithelial tube formation (GO:0072175)	135	19	5.04	+	3.77	0.0264
tube formation (GO:0035148)	151	21	5.63	+	3.73	0.00956
regulation of protein ubiquitination (GO:0031396)	210	29	7.84	+	3.7	0.000102
negative regulation of chromosome organization (GO:2001251)	138	19	5.15	+	3.69	0.0352
proteasome-mediated ubiquitin-dependent protein catabolic process (GO:0043161)	327	45	12.2	+	3.69	1.01e-08
T cell receptor signaling pathway (GO:0050852)	182	25	6.79	+	3.68	0.00114
DNA-templated transcription, initiation (GO:0006352)	226	31	8.43	+	3.68	3.68e-05
regulation of mRNA catabolic process (GO:0061013)	212	29	7.91	+	3.67	0.000123
mRNA catabolic process (GO:0006402)	220	30	8.21	+	3.65	7.4e-05
protein localization to nucleus (GO:0034504)	169	23	6.31	+	3.65	0.00418
RNA biosynthetic process (GO:0032774)	581	79	21.68	+	3.64	3.36e-17
transcription initiation from RNA polymerase II promoter (GO:0006367)	184	25	6.87	+	3.64	0.00137
protein acetylation (GO:0006473)	140	19	5.22	+	3.64	0.0425
negative regulation of transcription by RNA polymerase II (GO:0000122)	944	128	35.22	+	3.63	3.68e-30
transcription, DNA-templated (GO:0006351)	568	77	21.19	+	3.63	1.3e-16
nucleic acid-templated transcription (GO:0097659)	569	77	21.23	+	3.63	1.43e-16
response to interleukin-1 (GO:0070555)	201	27	7.5	+	3.6	0.000543
regulation of viral process (GO:0050792)	218	29	8.13	+	3.57	0.000214
protein-containing complex disassembly (GO:0032984)	226	30	8.43	+	3.56	0.000128
proteasomal protein catabolic process (GO:0010498)	349	46	13.02	+	3.53	2.19e-08
regulation of mRNA stability (GO:0043488)	190	25	7.09	+	3.53	0.00237
negative regulation of nucleic acid-templated transcription (GO:1903507)	1340	176	50	+	3.52	5.07e-42
negative regulation of RNA biosynthetic process (GO:1902679)	1342	176	50.07	+	3.51	6.1e-42
negative regulation of cellular macromolecule biosynthetic process (GO:2000113)	1495	196	55.78	+	3.51	1.23e-47
negative regulation of transcription, DNA-templated (GO:0045892)	1297	170	48.39	+	3.51	3.15e-40
chromosome organization (GO:0051276)	1065	139	39.74	+	3.5	1.4e-31
negative regulation of RNA metabolic process (GO:0051253)	1442	188	53.8	+	3.49	5.25e-45
protein-containing complex localization (GO:0031503)	261	34	9.74	+	3.49	2.16e-05
nuclear-transcribed mRNA catabolic process (GO:0000956)	200	26	7.46	+	3.48	0.0017
peptidyl-lysine modification (GO:0018205)	316	41	11.79	+	3.48	5.4e-07
negative regulation of macromolecule biosynthetic process (GO:0010558)	1558	202	58.13	+	3.47	1.1e-48
negative regulation of canonical Wnt signaling pathway (GO:0090090)	186	24	6.94	+	3.46	0.00564
transcription by RNA polymerase II (GO:0006366)	419	54	15.63	+	3.45	5.82e-10
RNA processing (GO:0006396)	924	119	34.48	+	3.45	7.43e-26
negative regulation of cell cycle process (GO:0010948)	327	42	12.2	+	3.44	4.19e-07
negative regulation of nucleobase-containing compound metabolic process (GO:0045934)	1559	200	58.17	+	3.44	1.88e-47
ubiquitin-dependent protein catabolic process (GO:0006511)	538	69	20.07	+	3.44	1.99e-13
negative regulation of mitotic cell cycle phase transition (GO:1901991)	219	28	8.17	+	3.43	0.000791
negative regulation of cellular biosynthetic process (GO:0031327)	1617	206	60.33	+	3.41	1.01e-48
Fc-epsilon receptor signaling pathway (GO:0038095)	173	22	6.46	+	3.41	0.0204
RNA catabolic process (GO:0006401)	252	32	9.4	+	3.4	0.000111
regulation of animal organ morphogenesis (GO:2000027)	260	33	9.7	+	3.4	6.62e-05
modification-dependent protein catabolic process (GO:0019941)	545	69	20.34	+	3.39	3.63e-13
macromolecule methylation (GO:0043414)	261	33	9.74	+	3.39	7.21e-05
negative regulation of biosynthetic process (GO:0009890)	1646	208	61.42	+	3.39	9.09e-49
rhythmic process (GO:0048511)	277	35	10.34	+	3.39	2.58e-05
regulation of RNA stability (GO:0043487)	199	25	7.43	+	3.37	0.00518
positive regulation of RNA metabolic process (GO:0051254)	1715	215	63.99	+	3.36	3.16e-50
positive regulation of nucleic acid-templated transcription (GO:1903508)	1623	202	60.56	+	3.34	3.9e-46
positive regulation of RNA biosynthetic process (GO:1902680)	1624	202	60.6	+	3.33	4.26e-46
positive regulation of binding (GO:0051099)	177	22	6.6	+	3.33	0.0286
DNA repair (GO:0006281)	515	64	19.22	+	3.33	1.19e-11
modification-dependent macromolecule catabolic process (GO:0043632)	556	69	20.75	+	3.33	9.19e-13
regulation of symbiotic process (GO:0043903)	234	29	8.73	+	3.32	0.000854
negative regulation of cell cycle phase transition (GO:1901988)	235	29	8.77	+	3.31	0.000927
positive regulation of response to biotic stimulus (GO:0002833)	252	31	9.4	+	3.3	0.000361
regulation of G2/M transition of mitotic cell cycle (GO:0010389)	198	24	7.39	+	3.25	0.0154
positive regulation of transcription, DNA-templated (GO:0045893)	1536	186	57.31	+	3.25	3.07e-40
DNA replication (GO:0006260)	223	27	8.32	+	3.24	0.00358
negative regulation of apoptotic signaling pathway (GO:2001234)	232	28	8.66	+	3.23	0.00232
positive regulation of transcription by RNA polymerase II (GO:0045944)	1212	146	45.22	+	3.23	6.19e-30
protein stabilization (GO:0050821)	191	23	7.13	+	3.23	0.0278
RNA metabolic process (GO:0016070)	1628	196	60.74	+	3.23	1.65e-42
positive regulation of nucleobase-containing compound metabolic process (GO:0045935)	1886	227	70.37	+	3.23	8.54e-51
positive regulation of macromolecule biosynthetic process (GO:0010557)	1882	226	70.22	+	3.22	2.32e-50
regulation of protein stability (GO:0031647)	302	36	11.27	+	3.19	6.16e-05
positive regulation of DNA metabolic process (GO:0051054)	203	24	7.57	+	3.17	0.0228
negative regulation of Wnt signaling pathway (GO:0030178)	220	26	8.21	+	3.17	0.00886
proteolysis involved in cellular protein catabolic process (GO:0051603)	601	71	22.42	+	3.17	3.29e-12
regulation of myeloid cell differentiation (GO:0045637)	238	28	8.88	+	3.15	0.00371
viral process (GO:0016032)	816	96	30.45	+	3.15	1.55e-17
cellular protein catabolic process (GO:0044257)	633	74	23.62	+	3.13	1.24e-12
posttranscriptional regulation of gene expression (GO:0010608)	557	65	20.78	+	3.13	1.06e-10
regulation of hemopoiesis (GO:1903706)	473	55	17.65	+	3.12	1.46e-08
negative regulation of mitotic cell cycle (GO:0045930)	310	36	11.57	+	3.11	0.000114
cellular macromolecule catabolic process (GO:0044265)	922	107	34.4	+	3.11	1.5e-19
regulation of translation (GO:0006417)	380	44	14.18	+	3.1	2.95e-06
symbiotic process (GO:0044403)	908	105	33.88	+	3.1	5.27e-19
positive regulation of cellular biosynthetic process (GO:0031328)	1981	229	73.92	+	3.1	1.62e-48
regulation of proteolysis involved in cellular protein catabolic process (GO:1903050)	226	26	8.43	+	3.08	0.014
positive regulation of biosynthetic process (GO:0009891)	2014	230	75.15	+	3.06	6.24e-48
cellular response to DNA damage stimulus (GO:0006974)	780	89	29.1	+	3.06	3.18e-15
regulation of response to DNA damage stimulus (GO:2001020)	228	26	8.51	+	3.06	0.0162
nucleic acid metabolic process (GO:0090304)	2240	255	83.58	+	3.05	2.87e-54
protein polyubiquitination (GO:0000209)	326	37	12.16	+	3.04	0.000124
negative regulation of gene expression (GO:0010629)	2043	230	76.23	+	3.02	6.15e-47
regulation of innate immune response (GO:0045088)	304	34	11.34	+	3	0.000661
response to oxygen levels (GO:0070482)	385	43	14.37	+	2.99	1.28e-05
response to decreased oxygen levels (GO:0036293)	360	40	13.43	+	2.98	5.51e-05
ribonucleoprotein complex biogenesis (GO:0022613)	470	52	17.54	+	2.97	3.21e-07
protein catabolic process (GO:0030163)	688	76	25.67	+	2.96	7.73e-12
methylation (GO:0032259)	317	35	11.83	+	2.96	0.000567
cell-cell signaling by wnt (GO:0198738)	346	38	12.91	+	2.94	0.000176
Wnt signaling pathway (GO:0016055)	346	38	12.91	+	2.94	0.000176
regulation of mitotic cell cycle phase transition (GO:1901990)	419	46	15.63	+	2.94	5.61e-06
response to hypoxia (GO:0001666)	347	38	12.95	+	2.93	0.000188
regulation of canonical Wnt signaling pathway (GO:0060828)	294	32	10.97	+	2.92	0.00278
DNA conformation change (GO:0071103)	304	33	11.34	+	2.91	0.00193
regulation of apoptotic signaling pathway (GO:2001233)	409	44	15.26	+	2.88	2.35e-05
regulation of cellular amide metabolic process (GO:0034248)	438	47	16.34	+	2.88	7.19e-06
in utero embryonic development (GO:0001701)	392	42	14.63	+	2.87	6.05e-05
negative regulation of cell cycle (GO:0045786)	573	61	21.38	+	2.85	2.67e-08
regulation of cell cycle process (GO:0010564)	762	81	28.43	+	2.85	5.89e-12
regulation of protein catabolic process (GO:0042176)	405	43	15.11	+	2.85	5.1e-05
cell cycle phase transition (GO:0044770)	292	31	10.9	+	2.85	0.00692
gene expression (GO:0010467)	2112	224	78.8	+	2.84	1.88e-41
nucleobase-containing compound biosynthetic process (GO:0034654)	1015	107	37.87	+	2.83	1.22e-16
DNA metabolic process (GO:0006259)	760	80	28.36	+	2.82	1.49e-11
macromolecule catabolic process (GO:0009057)	1057	110	39.44	+	2.79	8.09e-17
biological phase (GO:0044848)	270	28	10.07	+	2.78	0.0355
mitotic cell cycle phase (GO:0098763)	270	28	10.07	+	2.78	0.0355
cell cycle phase (GO:0022403)	270	28	10.07	+	2.78	0.0355
protein modification by small protein conjugation or removal (GO:0070647)	1032	107	38.51	+	2.78	3.8e-16
positive regulation of gene expression (GO:0010628)	2305	238	86	+	2.77	7.64e-43
regulation of cell cycle phase transition (GO:1901987)	456	47	17.01	+	2.76	2.35e-05
signal transduction by protein phosphorylation (GO:0023014)	419	43	15.63	+	2.75	0.000127
regulation of cellular response to stress (GO:0080135)	752	77	28.06	+	2.74	2e-10
mitotic cell cycle phase transition (GO:0044772)	284	29	10.6	+	2.74	0.0316
positive regulation of DNA-binding transcription factor activity (GO:0051091)	275	28	10.26	+	2.73	0.0488
positive regulation of organelle organization (GO:0010638)	642	65	23.95	+	2.71	3.81e-08
regulation of transcription by RNA polymerase II (GO:0006357)	2593	262	96.75	+	2.71	9.54e-47
heterocycle biosynthetic process (GO:0018130)	1089	110	40.63	+	2.71	8.54e-16
MAPK cascade (GO:0000165)	406	41	15.15	+	2.71	0.000415
reproductive system development (GO:0061458)	439	44	16.38	+	2.69	0.000163
nucleobase-containing compound metabolic process (GO:0006139)	2740	273	102.24	+	2.67	5.39e-48
epithelial tube morphogenesis (GO:0060562)	312	31	11.64	+	2.66	0.0247
aromatic compound biosynthetic process (GO:0019438)	1098	109	40.97	+	2.66	3.33e-15
cellular component disassembly (GO:0022411)	404	40	15.07	+	2.65	0.000982
regulation of Wnt signaling pathway (GO:0030111)	374	37	13.95	+	2.65	0.003
negative regulation of nitrogen compound metabolic process (GO:0051172)	2486	244	92.76	+	2.63	1.64e-40
positive regulation of proteolysis (GO:0045862)	367	36	13.69	+	2.63	0.00826
cellular response to growth factor stimulus (GO:0071363)	500	49	18.66	+	2.63	6.15e-05
cellular protein-containing complex assembly (GO:0034622)	827	81	30.86	+	2.62	3.83e-10
mitotic cell cycle (GO:0000278)	766	75	28.58	+	2.62	3.74e-09
mitotic cell cycle process (GO:1903047)	689	67	25.71	+	2.61	9.63e-08
regulation of mitotic cell cycle (GO:0007346)	638	62	23.81	+	2.6	6.21e-07
positive regulation of nitrogen compound metabolic process (GO:0051173)	3209	311	119.74	+	2.6	1.23e-54
regulation of cell cycle (GO:0051726)	1201	116	44.81	+	2.59	1.48e-15
reproductive structure development (GO:0048608)	435	42	16.23	+	2.59	0.00108
regulation of binding (GO:0051098)	373	36	13.92	+	2.59	0.00984
response to peptide hormone (GO:0043434)	405	39	15.11	+	2.58	0.00338
positive regulation of cellular catabolic process (GO:0031331)	395	38	14.74	+	2.58	0.00495
cell surface receptor signaling pathway involved in cell-cell signaling (GO:1905114)	417	40	15.56	+	2.57	0.00251
negative regulation of macromolecule metabolic process (GO:0010605)	2928	280	109.25	+	2.56	2.05e-46
protein ubiquitination (GO:0016567)	743	71	27.72	+	2.56	6.3e-08
regulation of RNA metabolic process (GO:0051252)	3821	365	142.57	+	2.56	1.25e-66
regulation of nucleobase-containing compound metabolic process (GO:0019219)	4090	390	152.61	+	2.56	4.25e-73
negative regulation of cellular metabolic process (GO:0031324)	2685	256	100.18	+	2.56	6.01e-41
protein modification by small protein conjugation (GO:0032446)	821	78	30.63	+	2.55	5.57e-09
cellular response to stress (GO:0033554)	1749	166	65.26	+	2.54	2.47e-23
regulation of response to biotic stimulus (GO:0002831)	411	39	15.34	+	2.54	0.00436
positive regulation of catabolic process (GO:0009896)	464	44	17.31	+	2.54	0.000768
cellular macromolecule biosynthetic process (GO:0034645)	1647	156	61.45	+	2.54	1.74e-21
regulation of cellular macromolecule biosynthetic process (GO:2000112)	3939	373	146.97	+	2.54	1.02e-67
heterocycle metabolic process (GO:0046483)	2936	278	109.55	+	2.54	3.6e-45
regulation of transcription, DNA-templated (GO:0006355)	3478	329	129.77	+	2.54	1.37e-56
response to growth factor (GO:0070848)	529	50	19.74	+	2.53	0.000104
regulation of nucleic acid-templated transcription (GO:1903506)	3549	334	132.42	+	2.52	2.58e-57
regulation of RNA biosynthetic process (GO:2001141)	3554	334	132.61	+	2.52	5.35e-57
regulation of catabolic process (GO:0009894)	1043	98	38.92	+	2.52	8.85e-12
regulation of macromolecule biosynthetic process (GO:0010556)	4064	379	151.64	+	2.5	1.92e-67
cellular aromatic compound metabolic process (GO:0006725)	2984	278	111.34	+	2.5	9.06e-44
positive regulation of cellular metabolic process (GO:0031325)	3392	316	126.56	+	2.5	5.19e-52
macromolecule biosynthetic process (GO:0009059)	1699	158	63.39	+	2.49	4.53e-21
protein-containing complex subunit organization (GO:0043933)	1551	144	57.87	+	2.49	7.61e-19
response to peptide (GO:1901652)	486	45	18.13	+	2.48	0.00149
establishment of organelle localization (GO:0051656)	389	36	14.51	+	2.48	0.0195
negative regulation of cell death (GO:0060548)	1017	94	37.95	+	2.48	7.75e-11
positive regulation of macromolecule metabolic process (GO:0010604)	3560	329	132.83	+	2.48	2.38e-54
cell division (GO:0051301)	498	46	18.58	+	2.48	0.00107
regulation of cellular catabolic process (GO:0031329)	879	81	32.8	+	2.47	8.74e-09
embryo development ending in birth or egg hatching (GO:0009792)	673	62	25.11	+	2.47	4.49e-06
cell cycle (GO:0007049)	1380	127	51.49	+	2.47	8.45e-16
translation (GO:0006412)	393	36	14.66	+	2.46	0.0237
chordate embryonic development (GO:0043009)	655	60	24.44	+	2.46	1.05e-05
negative regulation of metabolic process (GO:0009892)	3178	291	118.58	+	2.45	5.56e-45
cell cycle process (GO:0022402)	1062	97	39.63	+	2.45	6.66e-11
regulation of cellular biosynthetic process (GO:0031326)	4216	385	157.31	+	2.45	1.3e-66
cellular nitrogen compound biosynthetic process (GO:0044271)	1577	144	58.84	+	2.45	3.37e-18
nucleobase-containing compound catabolic process (GO:0034655)	384	35	14.33	+	2.44	0.036
negative regulation of programmed cell death (GO:0043069)	924	84	34.48	+	2.44	5.34e-09
response to radiation (GO:0009314)	441	40	16.45	+	2.43	0.0111
organic cyclic compound biosynthetic process (GO:1901362)	1236	112	46.12	+	2.43	7.14e-13
peptidyl-amino acid modification (GO:0018193)	899	81	33.54	+	2.41	3.09e-08
regulation of biosynthetic process (GO:0009889)	4297	387	160.33	+	2.41	1.75e-65
gland development (GO:0048732)	422	38	15.75	+	2.41	0.0241
cellular nitrogen compound metabolic process (GO:0034641)	3400	303	126.86	+	2.39	3.05e-45
organic cyclic compound metabolic process (GO:1901360)	3216	286	120	+	2.38	1.18e-41
regulation of gene expression (GO:0010468)	4907	434	183.09	+	2.37	1.61e-75
cellular response to organic cyclic compound (GO:0071407)	511	45	19.07	+	2.36	0.00372
positive regulation of metabolic process (GO:0009893)	3863	340	144.14	+	2.36	6.79e-52
negative regulation of apoptotic process (GO:0043066)	907	79	33.84	+	2.33	2.67e-07
protein-containing complex assembly (GO:0065003)	1306	113	48.73	+	2.32	9.23e-12
establishment of protein localization to organelle (GO:0072594)	451	39	16.83	+	2.32	0.0336
cellular response to hormone stimulus (GO:0032870)	533	46	19.89	+	2.31	0.00552
cellular response to lipid (GO:0071396)	499	43	18.62	+	2.31	0.0147
positive regulation of protein metabolic process (GO:0051247)	1722	148	64.25	+	2.3	1.71e-16
positive regulation of cellular protein metabolic process (GO:0032270)	1631	139	60.86	+	2.28	6.37e-15
response to hormone (GO:0009725)	822	70	30.67	+	2.28	8.88e-06
positive regulation of protein modification process (GO:0031401)	1250	106	46.64	+	2.27	3.58e-10
heart development (GO:0007507)	525	44	19.59	+	2.25	0.0176
protein localization to organelle (GO:0033365)	776	65	28.95	+	2.24	6.35e-05
intracellular protein transport (GO:0006886)	992	83	37.01	+	2.24	5.92e-07
cellular response to endogenous stimulus (GO:0071495)	1157	96	43.17	+	2.22	1.83e-08
organelle localization (GO:0051640)	605	50	22.57	+	2.21	0.00534
positive regulation of cellular component organization (GO:0051130)	1225	101	45.71	+	2.21	7.36e-09
protein phosphorylation (GO:0006468)	971	80	36.23	+	2.21	2.18e-06
negative regulation of protein modification process (GO:0031400)	611	50	22.8	+	2.19	0.00989
response to abiotic stimulus (GO:0009628)	1167	95	43.54	+	2.18	7.09e-08
regulation of cell death (GO:0010941)	1714	139	63.95	+	2.17	3.95e-13
regulation of programmed cell death (GO:0043067)	1583	128	59.07	+	2.17	1.03e-11
regulation of nitrogen compound metabolic process (GO:0051171)	5937	479	221.52	+	2.16	1.93e-74
regulation of protein metabolic process (GO:0051246)	2842	229	106.04	+	2.16	5.68e-25
negative regulation of signal transduction (GO:0009968)	1293	104	48.24	+	2.16	1.01e-08
response to endogenous stimulus (GO:0009719)	1431	115	53.39	+	2.15	5.36e-10
regulation of apoptotic process (GO:0042981)	1561	125	58.24	+	2.15	6.24e-11
cellular response to nitrogen compound (GO:1901699)	662	53	24.7	+	2.15	0.00588
regulation of cellular protein metabolic process (GO:0032268)	2685	214	100.18	+	2.14	2.91e-22
regulation of macromolecule metabolic process (GO:0060255)	6508	517	242.83	+	2.13	6.44e-83
regulation of organelle organization (GO:0033043)	1335	106	49.81	+	2.13	1.27e-08
regulation of primary metabolic process (GO:0080090)	6135	486	228.91	+	2.12	9.03e-74
regulation of protein modification process (GO:0031399)	1885	148	70.33	+	2.1	3.59e-13
proteolysis (GO:0006508)	1300	102	48.51	+	2.1	9.49e-08
regulation of cellular metabolic process (GO:0031323)	6347	494	236.82	+	2.09	3.25e-73
enzyme linked receptor protein signaling pathway (GO:0007167)	733	57	27.35	+	2.08	0.00658
negative regulation of cell communication (GO:0010648)	1411	109	52.65	+	2.07	2.89e-08
negative regulation of signaling (GO:0023057)	1414	109	52.76	+	2.07	3.17e-08
cellular macromolecule metabolic process (GO:0044260)	5152	395	192.23	+	2.05	1.05e-48
cellular protein localization (GO:0034613)	1647	126	61.45	+	2.05	8.56e-10
negative regulation of cellular protein metabolic process (GO:0032269)	1060	81	39.55	+	2.05	5.55e-05
positive regulation of signal transduction (GO:0009967)	1667	127	62.2	+	2.04	1.14e-09
cellular macromolecule localization (GO:0070727)	1656	126	61.79	+	2.04	1.62e-09
response to organic cyclic compound (GO:0014070)	894	68	33.36	+	2.04	0.001
embryo development (GO:0009790)	1027	78	38.32	+	2.04	0.0001
tube development (GO:0035295)	869	66	32.42	+	2.04	0.00179
regulation of response to stress (GO:0080134)	1636	124	61.04	+	2.03	3.29e-09
negative regulation of cell population proliferation (GO:0008285)	700	53	26.12	+	2.03	0.0304
organonitrogen compound catabolic process (GO:1901565)	1085	82	40.48	+	2.03	5.27e-05
response to organonitrogen compound (GO:0010243)	1008	76	37.61	+	2.02	0.000296
positive regulation of cell differentiation (GO:0045597)	1010	76	37.69	+	2.02	0.000304
cellular catabolic process (GO:0044248)	1823	137	68.02	+	2.01	2.1e-10
response to nitrogen compound (GO:1901698)	1093	82	40.78	+	2.01	9.18e-05
regulation of metabolic process (GO:0019222)	7059	529	263.39	+	2.01	1.41e-76
regulation of cell differentiation (GO:0045595)	1883	141	70.26	+	2.01	1.1e-10
response to lipid (GO:0033993)	842	63	31.42	+	2.01	0.00527
organelle organization (GO:0006996)	3568	266	133.13	+	2	2.55e-25
negative regulation of protein metabolic process (GO:0051248)	1129	84	42.13	+	1.99	6.44e-05
negative regulation of cellular process (GO:0048523)	4955	367	184.88	+	1.99	7.05e-40
cellular protein metabolic process (GO:0044267)	3829	282	142.87	+	1.97	1.18e-26
macromolecule metabolic process (GO:0043170)	6340	465	236.56	+	1.97	1.64e-57
intracellular transport (GO:0046907)	1529	112	57.05	+	1.96	4.3e-07
macromolecule modification (GO:0043412)	3420	250	127.61	+	1.96	4.45e-22
regulation of multicellular organismal development (GO:2000026)	2106	153	78.58	+	1.95	7.69e-11
cellular protein modification process (GO:0006464)	3195	232	119.21	+	1.95	1.76e-19
protein modification process (GO:0036211)	3195	232	119.21	+	1.95	1.76e-19
positive regulation of intracellular signal transduction (GO:1902533)	1047	76	39.07	+	1.95	0.000923
positive regulation of cellular process (GO:0048522)	5680	410	211.93	+	1.93	1.38e-44
cellular response to organic substance (GO:0071310)	2358	170	87.98	+	1.93	2.29e-12
positive regulation of cell communication (GO:0010647)	1861	134	69.44	+	1.93	7.5e-09
phosphorylation (GO:0016310)	1308	94	48.8	+	1.93	4.18e-05
organic substance catabolic process (GO:1901575)	1782	128	66.49	+	1.93	4.13e-08
negative regulation of biological process (GO:0048519)	5618	403	209.62	+	1.92	1.06e-42
positive regulation of signaling (GO:0023056)	1869	134	69.74	+	1.92	1.21e-08
circulatory system development (GO:0072359)	880	63	32.83	+	1.92	0.0225
negative regulation of multicellular organismal process (GO:0051241)	1232	88	45.97	+	1.91	0.000165
intracellular signal transduction (GO:0035556)	1689	120	63.02	+	1.9	3.54e-07
response to organic substance (GO:0010033)	3025	213	112.87	+	1.89	8.87e-16
cellular biosynthetic process (GO:0044249)	2701	190	100.78	+	1.89	1.99e-13
cellular response to cytokine stimulus (GO:0071345)	1038	73	38.73	+	1.88	0.00703
negative regulation of developmental process (GO:0051093)	982	69	36.64	+	1.88	0.0135
cellular component biogenesis (GO:0044085)	2654	186	99.03	+	1.88	7.38e-13
cellular component assembly (GO:0022607)	2393	167	89.29	+	1.87	9.36e-11
regulation of cell development (GO:0060284)	977	68	36.45	+	1.87	0.0202
response to cytokine (GO:0034097)	1126	78	42.01	+	1.86	0.00377
regulation of developmental process (GO:0050793)	2668	184	99.55	+	1.85	5.41e-12
positive regulation of biological process (GO:0048518)	6272	432	234.02	+	1.85	4.23e-43
protein transport (GO:0015031)	1510	104	56.34	+	1.85	4.93e-05
regulation of cell population proliferation (GO:0042127)	1670	115	62.31	+	1.85	6.1e-06
regulation of intracellular signal transduction (GO:1902531)	1827	125	68.17	+	1.83	1.57e-06
organic substance biosynthetic process (GO:1901576)	2807	192	104.74	+	1.83	2.35e-12
establishment of protein localization (GO:0045184)	1595	109	59.51	+	1.83	3.38e-05
protein localization (GO:0008104)	2199	149	82.05	+	1.82	3.34e-08
peptide transport (GO:0015833)	1542	104	57.54	+	1.81	0.000156
biosynthetic process (GO:0009058)	2863	193	106.83	+	1.81	6.89e-12
nitrogen compound metabolic process (GO:0006807)	7092	478	264.62	+	1.81	9.22e-49
amide transport (GO:0042886)	1577	106	58.84	+	1.8	0.000104
catabolic process (GO:0009056)	2099	141	78.32	+	1.8	2.42e-07
regulation of signal transduction (GO:0009966)	3164	211	118.06	+	1.79	5.91e-13
positive regulation of developmental process (GO:0051094)	1410	94	52.61	+	1.79	0.00116
regulation of anatomical structure morphogenesis (GO:0022603)	1110	74	41.42	+	1.79	0.0346
positive regulation of response to stimulus (GO:0048584)	2423	161	90.41	+	1.78	1.52e-08
regulation of cellular component organization (GO:0051128)	2439	162	91	+	1.78	1.18e-08
negative regulation of response to stimulus (GO:0048585)	1840	122	68.65	+	1.78	1.47e-05
cellular response to chemical stimulus (GO:0070887)	2927	193	109.21	+	1.77	6.58e-11
protein metabolic process (GO:0019538)	4416	291	164.77	+	1.77	4.95e-20
cellular metabolic process (GO:0044237)	7790	513	290.66	+	1.76	2.3e-52
positive regulation of molecular function (GO:0044093)	1838	120	68.58	+	1.75	4.77e-05
interspecies interaction between organisms (GO:0044419)	2100	137	78.36	+	1.75	4.03e-06
primary metabolic process (GO:0044238)	7575	493	282.64	+	1.74	9.82e-47
response to oxygen-containing compound (GO:1901700)	1605	104	59.89	+	1.74	0.000922
cell development (GO:0048468)	1656	107	61.79	+	1.73	0.000665
cellular component organization or biogenesis (GO:0071840)	5915	381	220.7	+	1.73	1.83e-28
cellular component organization (GO:0016043)	5695	365	212.49	+	1.72	3.89e-26
regulation of cell communication (GO:0010646)	3599	228	134.29	+	1.7	6.08e-12
organic substance metabolic process (GO:0071704)	8009	506	298.83	+	1.69	6.92e-45
nitrogen compound transport (GO:0071705)	1858	117	69.33	+	1.69	0.000525
regulation of signaling (GO:0023051)	3638	229	135.74	+	1.69	8.32e-12
regulation of phosphorylation (GO:0042325)	1639	103	61.15	+	1.68	0.00505
regulation of multicellular organismal process (GO:0051239)	3243	203	121	+	1.68	1.27e-09
cellular localization (GO:0051641)	3014	188	112.46	+	1.67	2.29e-08
macromolecule localization (GO:0033036)	2550	159	95.15	+	1.67	2.1e-06
metabolic process (GO:0008152)	8590	531	320.51	+	1.66	2.41e-46
regulation of phosphate metabolic process (GO:0019220)	1838	113	68.58	+	1.65	0.00356
regulation of phosphorus metabolic process (GO:0051174)	1839	113	68.62	+	1.65	0.00359
positive regulation of multicellular organismal process (GO:0051240)	1787	108	66.68	+	1.62	0.0137
response to stress (GO:0006950)	3644	220	135.97	+	1.62	3.54e-09
establishment of localization in cell (GO:0051649)	2386	144	89.03	+	1.62	0.00014
nervous system development (GO:0007399)	2432	146	90.74	+	1.61	0.000175
regulation of response to stimulus (GO:0048583)	4391	261	163.84	+	1.59	2.75e-11
organonitrogen compound metabolic process (GO:1901564)	5446	317	203.2	+	1.56	3.91e-14
response to chemical (GO:0042221)	4414	254	164.7	+	1.54	2.93e-09
regulation of molecular function (GO:0065009)	3082	177	115	+	1.54	8.04e-05
phosphate-containing compound metabolic process (GO:0006796)	2165	124	80.78	+	1.54	0.0295
phosphorus metabolic process (GO:0006793)	2192	124	81.79	+	1.52	0.0458
cellular developmental process (GO:0048869)	3835	212	143.09	+	1.48	2.75e-05
multicellular organism development (GO:0007275)	5115	279	190.85	+	1.46	5.52e-08
developmental process (GO:0032502)	5952	319	222.08	+	1.44	2.92e-09
system development (GO:0048731)	4516	242	168.5	+	1.44	2.03e-05
cell differentiation (GO:0030154)	3781	202	141.08	+	1.43	0.00106
anatomical structure development (GO:0048856)	5497	291	205.11	+	1.42	3.94e-07
regulation of cellular process (GO:0050794)	11396	592	425.21	+	1.39	4.82e-30
regulation of biological process (GO:0050789)	11953	616	445.99	+	1.38	1.82e-32
regulation of biological quality (GO:0065008)	4103	211	153.09	+	1.38	0.00844
cellular response to stimulus (GO:0051716)	6799	349	253.69	+	1.38	3.42e-08
biological regulation (GO:0065007)	12625	631	471.07	+	1.34	8.9e-30
response to stimulus (GO:0050896)	8531	408	318.31	+	1.28	2.25e-06
cellular process (GO:0009987)	15625	705	583.01	+	1.21	6.13e-24
biological_process (GO:0008150)	17984	759	671.03	+	1.13	3.74e-23
G protein-coupled receptor signaling pathway (GO:0007186)	1324	12	49.4	-	0.24	2.41e-06
sensory perception (GO:0007600)	984	7	36.72	-	0.19	3.95e-05
Unclassified (UNCLASSIFIED)	2867	19	106.97	-	0.18	0
detection of stimulus involved in sensory perception (GO:0050906)	549	1	20.48	-	0.05	0.000656

## Sheet: Cervix_Uteri
Analysis Type:	PANTHER Overrepresentation Test (Released 20200728)
Annotation Version and Release Date:	GO Ontology database DOI: 10.5281/zenodo.3980761 Released 2020-08-10
Analyzed List:	Cervix_Uteri.txt (Homo sapiens)
Reference List:	Homo sapiens (all genes in database)
Test Type:	FISHER
Correction:	BONFERRONI
Bonferroni count:	9086
GO biological process complete	Homo sapiens - REFLIST (20851)	Cervix_Uteri.txt (758)	Cervix_Uteri.txt (expected)	Cervix_Uteri.txt (over/under)	Cervix_Uteri.txt (fold Enrichment)	Cervix_Uteri.txt (P-value)
regulation of establishment of protein localization to telomere (GO:0070203)	11	8	0.4	+	20.01	0.00108
positive regulation of establishment of protein localization to telomere (GO:1904851)	10	7	0.36	+	19.26	0.00826
regulation of establishment of protein localization to chromosome (GO:0070202)	12	8	0.44	+	18.34	0.00174
positive regulation of protein localization to Cajal body (GO:1904871)	11	7	0.4	+	17.51	0.0131
regulation of protein localization to Cajal body (GO:1904869)	11	7	0.4	+	17.51	0.0131
positive regulation of protein localization to chromosome, telomeric region (GO:1904816)	13	7	0.47	+	14.81	0.03
regulation of protein localization to chromosome, telomeric region (GO:1904814)	15	8	0.55	+	14.67	0.00616
growth hormone receptor signaling pathway (GO:0060396)	21	9	0.76	+	11.79	0.00514
interleukin-7-mediated signaling pathway (GO:0038111)	19	8	0.69	+	11.58	0.0246
adrenal gland development (GO:0030325)	24	10	0.87	+	11.46	0.00148
positive regulation of telomere maintenance via telomerase (GO:0032212)	34	14	1.24	+	11.33	5.49e-06
histone H3 deacetylation (GO:0070932)	20	8	0.73	+	11	0.0334
cellular response to growth hormone stimulus (GO:0071378)	23	9	0.84	+	10.76	0.00946
G1 phase (GO:0051318)	21	8	0.76	+	10.48	0.0448
mitotic G1 phase (GO:0000080)	21	8	0.76	+	10.48	0.0448
positive regulation of telomere maintenance via telomere lengthening (GO:1904358)	37	14	1.35	+	10.41	1.34e-05
face morphogenesis (GO:0060325)	32	12	1.16	+	10.32	0.000217
cellular response to interleukin-7 (GO:0098761)	31	11	1.13	+	9.76	0.00133
response to interleukin-7 (GO:0098760)	31	11	1.13	+	9.76	0.00133
regulation of androgen receptor signaling pathway (GO:0060765)	26	9	0.95	+	9.52	0.0217
head morphogenesis (GO:0060323)	38	13	1.38	+	9.41	0.000139
positive regulation of epithelial to mesenchymal transition (GO:0010718)	47	16	1.71	+	9.36	3.21e-06
negative regulation of insulin receptor signaling pathway (GO:0046627)	30	10	1.09	+	9.17	0.00788
negative regulation of muscle hypertrophy (GO:0014741)	28	9	1.02	+	8.84	0.0359
positive regulation of telomere maintenance (GO:0032206)	50	16	1.82	+	8.8	6.79e-06
negative regulation of cellular response to insulin stimulus (GO:1900077)	32	10	1.16	+	8.6	0.0128
toxin transport (GO:1901998)	42	13	1.53	+	8.51	0.000372
face development (GO:0060324)	50	15	1.82	+	8.25	4.81e-05
histone deacetylation (GO:0016575)	50	15	1.82	+	8.25	4.81e-05
positive regulation of pri-miRNA transcription by RNA polymerase II (GO:1902895)	40	12	1.45	+	8.25	0.00164
endocardial cushion morphogenesis (GO:0003203)	34	10	1.24	+	8.09	0.0203
negative regulation of osteoblast differentiation (GO:0045668)	45	13	1.64	+	7.95	0.000733
cellular response to epidermal growth factor stimulus (GO:0071364)	45	13	1.64	+	7.95	0.000733
regulation of DNA damage response, signal transduction by p53 class mediator (GO:0043516)	35	10	1.27	+	7.86	0.0253
protein deacetylation (GO:0006476)	53	15	1.93	+	7.79	9.33e-05
body morphogenesis (GO:0010171)	46	13	1.67	+	7.77	0.00091
regulation of muscle hypertrophy (GO:0014743)	57	16	2.07	+	7.72	3.33e-05
regulation of telomere maintenance via telomerase (GO:0032210)	54	15	1.96	+	7.64	0.000115
regulation of cardiac muscle hypertrophy (GO:0010611)	54	15	1.96	+	7.64	0.000115
regulation of polysaccharide biosynthetic process (GO:0032885)	40	11	1.45	+	7.56	0.0111
neuron apoptotic process (GO:0051402)	48	13	1.74	+	7.45	0.00138
response to growth hormone (GO:0060416)	37	10	1.35	+	7.43	0.0386
cellular response to interleukin-6 (GO:0071354)	37	10	1.35	+	7.43	0.0386
regulation of pri-miRNA transcription by RNA polymerase II (GO:1902893)	52	14	1.89	+	7.41	0.000491
response to epidermal growth factor (GO:0070849)	49	13	1.78	+	7.3	0.0017
embryonic digit morphogenesis (GO:0042733)	61	16	2.22	+	7.22	7.57e-05
mesenchyme morphogenesis (GO:0072132)	50	13	1.82	+	7.15	0.00207
epidermal growth factor receptor signaling pathway (GO:0007173)	51	13	1.85	+	7.01	0.00251
mammary gland morphogenesis (GO:0060443)	44	11	1.6	+	6.88	0.0244
regulation of telomere maintenance via telomere lengthening (GO:1904356)	62	15	2.25	+	6.66	0.000553
neuron death (GO:0070997)	58	14	2.11	+	6.64	0.00156
intracellular steroid hormone receptor signaling pathway (GO:0030518)	54	13	1.96	+	6.62	0.00441
regulation of polysaccharide metabolic process (GO:0032881)	46	11	1.67	+	6.58	0.0354
protein deacylation (GO:0035601)	63	15	2.29	+	6.55	0.000663
regulation of epithelial to mesenchymal transition (GO:0010717)	90	21	3.27	+	6.42	2.29e-06
positive regulation of chromosome organization (GO:2001252)	192	44	6.98	+	6.3	6.02e-16
regulation of fibroblast proliferation (GO:0048145)	83	19	3.02	+	6.3	2.14e-05
positive regulation of DNA biosynthetic process (GO:2000573)	70	16	2.54	+	6.29	0.000399
somitogenesis (GO:0001756)	66	15	2.4	+	6.25	0.00112
regulation of cardiac muscle tissue growth (GO:0055021)	62	14	2.25	+	6.21	0.00315
ERBB signaling pathway (GO:0038127)	71	16	2.58	+	6.2	0.000473
regulation of cartilage development (GO:0061035)	71	16	2.58	+	6.2	0.000473
insulin receptor signaling pathway (GO:0008286)	89	20	3.24	+	6.18	1.08e-05
macromolecule deacylation (GO:0098732)	67	15	2.44	+	6.16	0.00133
regulation of telomere maintenance (GO:0032204)	81	18	2.94	+	6.11	8.43e-05
regulation of muscle adaptation (GO:0043502)	81	18	2.94	+	6.11	8.43e-05
regulation of insulin receptor signaling pathway (GO:0046626)	63	14	2.29	+	6.11	0.00373
negative regulation of muscle tissue development (GO:1901862)	54	12	1.96	+	6.11	0.025
positive regulation of stress fiber assembly (GO:0051496)	54	12	1.96	+	6.11	0.025
regulation of intracellular steroid hormone receptor signaling pathway (GO:0033143)	78	17	2.84	+	6	0.000278
regulation of heart growth (GO:0060420)	69	15	2.51	+	5.98	0.00185
positive regulation of nucleocytoplasmic transport (GO:0046824)	69	15	2.51	+	5.98	0.00185
positive regulation of intrinsic apoptotic signaling pathway (GO:2001244)	60	13	2.18	+	5.96	0.0123
heart valve development (GO:0003170)	61	13	2.22	+	5.86	0.0145
epithelial to mesenchymal transition (GO:0001837)	71	15	2.58	+	5.81	0.00255
intrinsic apoptotic signaling pathway in response to DNA damage (GO:0008630)	71	15	2.58	+	5.81	0.00255
neural tube formation (GO:0001841)	109	23	3.96	+	5.8	1.82e-06
positive regulation of type I interferon production (GO:0032481)	76	16	2.76	+	5.79	0.00107
regulation of morphogenesis of a branching structure (GO:0060688)	57	12	2.07	+	5.79	0.0406
transforming growth factor beta receptor signaling pathway (GO:0007179)	100	21	3.64	+	5.78	1.2e-05
vasculogenesis (GO:0001570)	72	15	2.62	+	5.73	0.00298
lens development in camera-type eye (GO:0002088)	77	16	2.8	+	5.72	0.00125
negative regulation of ossification (GO:0030279)	77	16	2.8	+	5.72	0.00125
somite development (GO:0061053)	82	17	2.98	+	5.7	0.000525
negative regulation of BMP signaling pathway (GO:0030514)	63	13	2.29	+	5.68	0.0198
regulation of smooth muscle cell migration (GO:0014910)	63	13	2.29	+	5.68	0.0198
cellular response to ionizing radiation (GO:0071479)	68	14	2.47	+	5.66	0.0083
regulation of lipid kinase activity (GO:0043550)	68	14	2.47	+	5.66	0.0083
negative regulation of canonical Wnt signaling pathway (GO:0090090)	186	38	6.76	+	5.62	5.53e-12
protein stabilization (GO:0050821)	191	39	6.94	+	5.62	2.31e-12
positive regulation of actin filament bundle assembly (GO:0032233)	64	13	2.33	+	5.59	0.0231
embryonic limb morphogenesis (GO:0030326)	128	26	4.65	+	5.59	2.52e-07
embryonic appendage morphogenesis (GO:0035113)	128	26	4.65	+	5.59	2.52e-07
regulation of DNA-templated transcription, initiation (GO:2000142)	90	18	3.27	+	5.5	0.000347
regulation of stress fiber assembly (GO:0051492)	90	18	3.27	+	5.5	0.000347
primary neural tube formation (GO:0014020)	101	20	3.67	+	5.45	7.11e-05
segmentation (GO:0035282)	96	19	3.49	+	5.44	0.000169
regulation of transcription initiation from RNA polymerase II promoter (GO:0060260)	81	16	2.94	+	5.43	0.00228
regulation of muscle cell apoptotic process (GO:0010660)	66	13	2.4	+	5.42	0.0311
cell aging (GO:0007569)	66	13	2.4	+	5.42	0.0311
osteoblast differentiation (GO:0001649)	127	25	4.62	+	5.41	1.08e-06
positive regulation of chromatin organization (GO:1905269)	122	24	4.44	+	5.41	2.58e-06
regulation of muscle tissue development (GO:1901861)	138	27	5.02	+	5.38	2.22e-07
positive regulation of phosphatidylinositol 3-kinase signaling (GO:0014068)	87	17	3.16	+	5.38	0.00111
regulation of cardiac muscle tissue development (GO:0055024)	82	16	2.98	+	5.37	0.00264
cellular response to hydrogen peroxide (GO:0070301)	72	14	2.62	+	5.35	0.0151
regulation of cellular response to insulin stimulus (GO:1900076)	72	14	2.62	+	5.35	0.0151
stress-activated protein kinase signaling cascade (GO:0031098)	124	24	4.51	+	5.32	3.44e-06
negative regulation of cellular response to transforming growth factor beta stimulus (GO:1903845)	83	16	3.02	+	5.3	0.00305
stress-activated MAPK cascade (GO:0051403)	109	21	3.96	+	5.3	4.62e-05
regulation of actomyosin structure organization (GO:0110020)	99	19	3.6	+	5.28	0.000261
regulation of organ growth (GO:0046620)	99	19	3.6	+	5.28	0.000261
ventricular septum development (GO:0003281)	73	14	2.65	+	5.28	0.0174
neural tube closure (GO:0001843)	94	18	3.42	+	5.27	0.00062
regulation of cellular response to transforming growth factor beta stimulus (GO:1903844)	121	23	4.4	+	5.23	1.08e-05
tube closure (GO:0060606)	95	18	3.45	+	5.21	0.000714
mammary gland development (GO:0030879)	132	25	4.8	+	5.21	2.21e-06
embryonic epithelial tube formation (GO:0001838)	127	24	4.62	+	5.2	5.25e-06
positive regulation of animal organ morphogenesis (GO:0110110)	90	17	3.27	+	5.2	0.0017
regulation of mRNA processing (GO:0050684)	154	29	5.6	+	5.18	9.18e-08
negative regulation of myeloid cell differentiation (GO:0045638)	85	16	3.09	+	5.18	0.00404
regulation of osteoblast differentiation (GO:0045667)	117	22	4.25	+	5.17	2.96e-05
cellular response to reactive oxygen species (GO:0034614)	133	25	4.83	+	5.17	2.54e-06
negative regulation of G1/S transition of mitotic cell cycle (GO:2000134)	107	20	3.89	+	5.14	0.000167
steroid hormone mediated signaling pathway (GO:0043401)	75	14	2.73	+	5.13	0.023
negative regulation of Wnt signaling pathway (GO:0030178)	220	41	8	+	5.13	6.3e-12
positive regulation of histone modification (GO:0031058)	97	18	3.53	+	5.1	0.000942
cellular response to transforming growth factor beta stimulus (GO:0071560)	151	28	5.49	+	5.1	2.87e-07
regulation of protein stability (GO:0031647)	302	56	10.98	+	5.1	3.25e-17
phosphatidylinositol-mediated signaling (GO:0048015)	81	15	2.94	+	5.09	0.0111
negative regulation of transforming growth factor beta receptor signaling pathway (GO:0030512)	81	15	2.94	+	5.09	0.0111
regulation of striated muscle tissue development (GO:0016202)	135	25	4.91	+	5.09	3.35e-06
regulation of transforming growth factor beta receptor signaling pathway (GO:0017015)	119	22	4.33	+	5.09	3.9e-05
gland morphogenesis (GO:0022612)	103	19	3.74	+	5.07	0.000454
regulation of canonical Wnt signaling pathway (GO:0060828)	294	54	10.69	+	5.05	2.48e-16
maintenance of cell number (GO:0098727)	142	26	5.16	+	5.04	1.85e-06
regulation of blood vessel endothelial cell migration (GO:0043535)	93	17	3.38	+	5.03	0.00256
regulation of mRNA splicing, via spliceosome (GO:0048024)	115	21	4.18	+	5.02	0.000106
negative regulation of transmembrane receptor protein serine/threonine kinase signaling pathway (GO:0090101)	137	25	4.98	+	5.02	4.38e-06
endoderm development (GO:0007492)	77	14	2.8	+	5	0.0301
negative regulation of gene expression, epigenetic (GO:0045814)	77	14	2.8	+	5	0.0301
negative regulation of cell cycle G1/S phase transition (GO:1902807)	110	20	4	+	5	0.000251
regulation of epithelial cell apoptotic process (GO:1904035)	83	15	3.02	+	4.97	0.0145
neural tube development (GO:0021915)	166	30	6.03	+	4.97	9.99e-08
regulation of muscle organ development (GO:0048634)	139	25	5.05	+	4.95	5.72e-06
regulation of nucleocytoplasmic transport (GO:0046822)	117	21	4.25	+	4.94	0.000138
tube formation (GO:0035148)	151	27	5.49	+	4.92	1.33e-06
limb morphogenesis (GO:0035108)	151	27	5.49	+	4.92	1.33e-06
appendage morphogenesis (GO:0035107)	151	27	5.49	+	4.92	1.33e-06
regulation of DNA biosynthetic process (GO:2000278)	112	20	4.07	+	4.91	0.000327
stem cell population maintenance (GO:0019827)	140	25	5.09	+	4.91	6.52e-06
intracellular receptor signaling pathway (GO:0030522)	191	34	6.94	+	4.9	6.09e-09
positive regulation of smooth muscle cell proliferation (GO:0048661)	90	16	3.27	+	4.89	0.00792
epithelial tube formation (GO:0072175)	135	24	4.91	+	4.89	1.54e-05
endocrine system development (GO:0035270)	124	22	4.51	+	4.88	7.57e-05
response to transforming growth factor beta (GO:0071559)	158	28	5.74	+	4.87	7.28e-07
regulation of RNA splicing (GO:0043484)	158	28	5.74	+	4.87	7.28e-07
tissue remodeling (GO:0048771)	96	17	3.49	+	4.87	0.00381
regulation of actin filament bundle assembly (GO:0032231)	102	18	3.71	+	4.85	0.00183
response to hydrogen peroxide (GO:0042542)	119	21	4.33	+	4.85	0.000179
regulation of BMP signaling pathway (GO:0030510)	102	18	3.71	+	4.85	0.00183
regulation of Wnt signaling pathway (GO:0030111)	374	66	13.6	+	4.85	8.89e-20
inositol lipid-mediated signaling (GO:0048017)	85	15	3.09	+	4.85	0.0188
regulation of type I interferon production (GO:0032479)	125	22	4.54	+	4.84	8.61e-05
mesonephros development (GO:0001823)	92	16	3.34	+	4.78	0.0102
male sex differentiation (GO:0046661)	161	28	5.85	+	4.78	1.07e-06
ureteric bud development (GO:0001657)	87	15	3.16	+	4.74	0.0243
morphogenesis of a branching structure (GO:0001763)	169	29	6.14	+	4.72	6.61e-07
mesonephric tubule development (GO:0072164)	88	15	3.2	+	4.69	0.0275
mesonephric epithelium development (GO:0072163)	88	15	3.2	+	4.69	0.0275
BMP signaling pathway (GO:0030509)	88	15	3.2	+	4.69	0.0275
positive regulation of endothelial cell proliferation (GO:0001938)	94	16	3.42	+	4.68	0.0132
positive regulation of binding (GO:0051099)	177	30	6.43	+	4.66	4.07e-07
morphogenesis of embryonic epithelium (GO:0016331)	148	25	5.38	+	4.65	1.79e-05
morphogenesis of a branching epithelium (GO:0061138)	160	27	5.82	+	4.64	4.14e-06
chromatin organization involved in regulation of transcription (GO:0034401)	89	15	3.24	+	4.64	0.0311
regulation of smooth muscle cell proliferation (GO:0048660)	138	23	5.02	+	4.58	9.9e-05
positive regulation of apoptotic signaling pathway (GO:2001235)	180	30	6.54	+	4.58	5.86e-07
cellular response to steroid hormone stimulus (GO:0071383)	144	24	5.23	+	4.58	4.76e-05
mesenchymal cell differentiation (GO:0048762)	156	26	5.67	+	4.58	1.1e-05
anterior/posterior pattern specification (GO:0009952)	217	36	7.89	+	4.56	8.05e-09
regulation of cell-matrix adhesion (GO:0001952)	121	20	4.4	+	4.55	0.00101
limb development (GO:0060173)	182	30	6.62	+	4.53	7.44e-07
roof of mouth development (GO:0060021)	91	15	3.31	+	4.53	0.0396
appendage development (GO:0048736)	182	30	6.62	+	4.53	7.44e-07
regulation of endothelial cell proliferation (GO:0001936)	134	22	4.87	+	4.52	0.000261
positive regulation of Wnt signaling pathway (GO:0030177)	183	30	6.65	+	4.51	8.38e-07
response to amino acid (GO:0043200)	117	19	4.25	+	4.47	0.00265
mesenchyme development (GO:0060485)	222	36	8.07	+	4.46	1.45e-08
cardiac septum development (GO:0003279)	111	18	4.04	+	4.46	0.00552
regulation of carbohydrate biosynthetic process (GO:0043255)	99	16	3.6	+	4.45	0.024
regulation of animal organ morphogenesis (GO:2000027)	260	42	9.45	+	4.44	2.21e-10
myeloid leukocyte differentiation (GO:0002573)	124	20	4.51	+	4.44	0.00143
cellular response to insulin stimulus (GO:0032869)	174	28	6.33	+	4.43	5.15e-06
regulation of ossification (GO:0030278)	199	32	7.23	+	4.42	3.08e-07
positive regulation of protein modification by small protein conjugation or removal (GO:1903322)	144	23	5.23	+	4.39	0.0002
male gonad development (GO:0008584)	138	22	5.02	+	4.39	0.000417
regulation of morphogenesis of an epithelium (GO:1905330)	182	29	6.62	+	4.38	3.12e-06
branching morphogenesis of an epithelial tube (GO:0048754)	132	21	4.8	+	4.38	0.000866
cell cycle arrest (GO:0007050)	145	23	5.27	+	4.36	0.000225
response to estradiol (GO:0032355)	145	23	5.27	+	4.36	0.000225
development of primary male sexual characteristics (GO:0046546)	139	22	5.05	+	4.35	0.000467
response to reactive oxygen species (GO:0000302)	196	31	7.13	+	4.35	9.05e-07
regulation of protein localization to nucleus (GO:1900180)	133	21	4.83	+	4.34	0.000971
negative regulation of cellular response to growth factor stimulus (GO:0090288)	171	27	6.22	+	4.34	1.51e-05
regulation of endothelial cell migration (GO:0010594)	165	26	6	+	4.33	3.14e-05
transmembrane receptor protein serine/threonine kinase signaling pathway (GO:0007178)	197	31	7.16	+	4.33	1.01e-06
regulation of gene expression, epigenetic (GO:0040029)	172	27	6.25	+	4.32	1.69e-05
hormone-mediated signaling pathway (GO:0009755)	134	21	4.87	+	4.31	0.00109
cellular response to unfolded protein (GO:0034620)	128	20	4.65	+	4.3	0.00226
regulation of transmembrane receptor protein serine/threonine kinase signaling pathway (GO:0090092)	251	39	9.12	+	4.27	5.6e-09
cellular response to BMP stimulus (GO:0071773)	103	16	3.74	+	4.27	0.0378
response to BMP (GO:0071772)	103	16	3.74	+	4.27	0.0378
regulation of striated muscle cell differentiation (GO:0051153)	103	16	3.74	+	4.27	0.0378
regulation of chromosome organization (GO:0033044)	367	57	13.34	+	4.27	2.23e-14
gastrulation (GO:0007369)	161	25	5.85	+	4.27	8.15e-05
regulation of chromatin organization (GO:1902275)	213	33	7.74	+	4.26	3.66e-07
regulation of signal transduction by p53 class mediator (GO:1901796)	181	28	6.58	+	4.26	1.14e-05
peptidyl-serine phosphorylation (GO:0018105)	181	28	6.58	+	4.26	1.14e-05
regulation of cell cycle arrest (GO:0071156)	110	17	4	+	4.25	0.0203
positive regulation of protein ubiquitination (GO:0031398)	123	19	4.47	+	4.25	0.00524
regulation of myeloid leukocyte differentiation (GO:0002761)	123	19	4.47	+	4.25	0.00524
response to acid chemical (GO:0001101)	136	21	4.94	+	4.25	0.00136
positive regulation of canonical Wnt signaling pathway (GO:0090263)	149	23	5.42	+	4.25	0.000351
regulation of cell-substrate adhesion (GO:0010810)	214	33	7.78	+	4.24	4.08e-07
regulation of epithelial cell migration (GO:0010632)	227	35	8.25	+	4.24	1.05e-07
cellular response to growth factor stimulus (GO:0071363)	500	77	18.18	+	4.24	2.71e-20
response to UV (GO:0009411)	143	22	5.2	+	4.23	0.000729
regulation of histone modification (GO:0031056)	156	24	5.67	+	4.23	0.000189
regulation of protein modification by small protein conjugation or removal (GO:1903320)	241	37	8.76	+	4.22	3.03e-08
positive regulation of mitotic cell cycle (GO:0045931)	157	24	5.71	+	4.21	0.000211
signal transduction in response to DNA damage (GO:0042770)	105	16	3.82	+	4.19	0.0472
transcription initiation from RNA polymerase II promoter (GO:0006367)	184	28	6.69	+	4.19	1.58e-05
response to growth factor (GO:0070848)	529	80	19.23	+	4.16	9.23e-21
regulation of phosphatidylinositol 3-kinase signaling (GO:0014066)	126	19	4.58	+	4.15	0.00726
response to unfolded protein (GO:0006986)	166	25	6.03	+	4.14	0.00014
odontogenesis (GO:0042476)	120	18	4.36	+	4.13	0.0151
regulation of reactive oxygen species metabolic process (GO:2000377)	187	28	6.8	+	4.12	2.17e-05
gland development (GO:0048732)	422	63	15.34	+	4.11	1.99e-15
cellular response to topologically incorrect protein (GO:0035967)	148	22	5.38	+	4.09	0.00125
regulation of G1/S transition of mitotic cell cycle (GO:2000045)	155	23	5.63	+	4.08	0.00067
cellular response to peptide hormone stimulus (GO:0071375)	277	41	10.07	+	4.07	5.83e-09
cardiac ventricle development (GO:0003231)	129	19	4.69	+	4.05	0.00997
ossification (GO:0001503)	266	39	9.67	+	4.03	2.79e-08
regulation of muscle cell differentiation (GO:0051147)	158	23	5.74	+	4	0.000914
formation of primary germ layer (GO:0001704)	117	17	4.25	+	4	0.0428
mesoderm development (GO:0007498)	125	18	4.54	+	3.96	0.0253
negative regulation of epithelial cell proliferation (GO:0050680)	132	19	4.8	+	3.96	0.0136
RNA splicing, via transesterification reactions (GO:0000375)	306	44	11.12	+	3.96	2.01e-09
bone development (GO:0060348)	188	27	6.83	+	3.95	9.27e-05
response to topologically incorrect protein (GO:0035966)	188	27	6.83	+	3.95	9.27e-05
regulation of myeloid cell differentiation (GO:0045637)	238	34	8.65	+	3.93	1.3e-06
regulation of extrinsic apoptotic signaling pathway (GO:2001236)	161	23	5.85	+	3.93	0.00124
regulation of cellular response to growth factor stimulus (GO:0090287)	294	42	10.69	+	3.93	8.66e-09
response to steroid hormone (GO:0048545)	287	41	10.43	+	3.93	1.62e-08
DNA damage checkpoint (GO:0000077)	140	20	5.09	+	3.93	0.00804
pattern recognition receptor signaling pathway (GO:0002221)	126	18	4.58	+	3.93	0.028
regulation of protein ubiquitination (GO:0031396)	210	30	7.63	+	3.93	1.58e-05
positive regulation of cell-substrate adhesion (GO:0010811)	126	18	4.58	+	3.93	0.028
mRNA splicing, via spliceosome (GO:0000398)	303	43	11.02	+	3.9	5.64e-09
RNA splicing, via transesterification reactions with bulged adenosine as nucleophile (GO:0000377)	303	43	11.02	+	3.9	5.64e-09
peptidyl-serine modification (GO:0018209)	205	29	7.45	+	3.89	3.59e-05
sex differentiation (GO:0007548)	276	39	10.03	+	3.89	7.67e-08
reproductive system development (GO:0061458)	439	62	15.96	+	3.88	4.44e-14
regulation of intrinsic apoptotic signaling pathway (GO:2001242)	163	23	5.93	+	3.88	0.00151
eye morphogenesis (GO:0048592)	156	22	5.67	+	3.88	0.00282
epithelial tube morphogenesis (GO:0060562)	312	44	11.34	+	3.88	3.66e-09
cellular response to oxygen levels (GO:0071453)	220	31	8	+	3.88	1.14e-05
negative regulation of protein serine/threonine kinase activity (GO:0071901)	135	19	4.91	+	3.87	0.0183
cellular response to hormone stimulus (GO:0032870)	533	75	19.38	+	3.87	1.37e-17
G1/S transition of mitotic cell cycle (GO:0000082)	128	18	4.65	+	3.87	0.0342
activation of MAPK activity (GO:0000187)	158	22	5.74	+	3.83	0.00343
intrinsic apoptotic signaling pathway (GO:0097193)	151	21	5.49	+	3.83	0.00639
cellular response to peptide (GO:1901653)	338	47	12.29	+	3.83	9.03e-10
negative regulation of hemopoiesis (GO:1903707)	144	20	5.23	+	3.82	0.0119
cell cycle G1/S phase transition (GO:0044843)	130	18	4.73	+	3.81	0.0415
development of primary sexual characteristics (GO:0045137)	224	31	8.14	+	3.81	1.68e-05
negative regulation of cell motility (GO:2000146)	282	39	10.25	+	3.8	1.38e-07
reproductive structure development (GO:0048608)	435	60	15.81	+	3.79	4.23e-13
cellular response to decreased oxygen levels (GO:0036294)	203	28	7.38	+	3.79	0.000109
positive regulation of epithelial cell proliferation (GO:0050679)	196	27	7.13	+	3.79	0.000203
gonad development (GO:0008406)	218	30	7.92	+	3.79	3.45e-05
response to insulin (GO:0032868)	240	33	8.72	+	3.78	5.85e-06
kidney epithelium development (GO:0072073)	131	18	4.76	+	3.78	0.0457
DNA-templated transcription, initiation (GO:0006352)	226	31	8.22	+	3.77	2.04e-05
regulation of cell cycle G1/S phase transition (GO:1902806)	175	24	6.36	+	3.77	0.00132
positive regulation of organelle organization (GO:0010638)	642	88	23.34	+	3.77	1.62e-20
chromatin assembly (GO:0031497)	146	20	5.31	+	3.77	0.0144
negative regulation of protein kinase activity (GO:0006469)	235	32	8.54	+	3.75	1.32e-05
regulation of response to DNA damage stimulus (GO:2001020)	228	31	8.29	+	3.74	2.46e-05
cellular response to oxidative stress (GO:0034599)	243	33	8.83	+	3.74	7.77e-06
response to peptide hormone (GO:0043434)	405	55	14.72	+	3.74	1.64e-11
heart development (GO:0007507)	525	71	19.09	+	3.72	1.26e-15
cellular response to chemical stress (GO:0062197)	289	39	10.51	+	3.71	2.67e-07
positive regulation of MAP kinase activity (GO:0043406)	267	36	9.71	+	3.71	1.58e-06
negative regulation of cell migration (GO:0030336)	267	36	9.71	+	3.71	1.58e-06
positive regulation of protein kinase B signaling (GO:0051897)	171	23	6.22	+	3.7	0.00325
placenta development (GO:0001890)	157	21	5.71	+	3.68	0.0113
cellular response to radiation (GO:0071478)	172	23	6.25	+	3.68	0.00356
negative regulation of kinase activity (GO:0033673)	255	34	9.27	+	3.67	6.63e-06
DNA integrity checkpoint (GO:0031570)	150	20	5.45	+	3.67	0.021
positive regulation of cell migration (GO:0030335)	526	70	19.12	+	3.66	5.05e-15
heart morphogenesis (GO:0003007)	248	33	9.02	+	3.66	1.23e-05
regulation of viral process (GO:0050792)	218	29	7.92	+	3.66	0.000124
positive regulation of DNA metabolic process (GO:0051054)	203	27	7.38	+	3.66	0.000391
chordate embryonic development (GO:0043009)	655	87	23.81	+	3.65	2.06e-19
in utero embryonic development (GO:0001701)	392	52	14.25	+	3.65	2.3e-10
chromatin assembly or disassembly (GO:0006333)	166	22	6.03	+	3.65	0.00727
negative regulation of mitotic cell cycle phase transition (GO:1901991)	219	29	7.96	+	3.64	0.000135
positive regulation of intracellular transport (GO:0032388)	227	30	8.25	+	3.64	7.97e-05
hindbrain development (GO:0030902)	159	21	5.78	+	3.63	0.0135
regulation of apoptotic signaling pathway (GO:2001233)	409	54	14.87	+	3.63	8.54e-11
glial cell differentiation (GO:0010001)	182	24	6.62	+	3.63	0.00252
peptidyl-tyrosine phosphorylation (GO:0018108)	152	20	5.53	+	3.62	0.0252
positive regulation of I-kappaB kinase/NF-kappaB signaling (GO:0043123)	190	25	6.91	+	3.62	0.00148
response to ionizing radiation (GO:0010212)	145	19	5.27	+	3.6	0.0469
activation of innate immune response (GO:0002218)	145	19	5.27	+	3.6	0.0469
regulation of protein kinase B signaling (GO:0051896)	229	30	8.32	+	3.6	9.55e-05
embryo development ending in birth or egg hatching (GO:0009792)	673	88	24.47	+	3.6	2.93e-19
skeletal system morphogenesis (GO:0048705)	230	30	8.36	+	3.59	0.000104
rhythmic process (GO:0048511)	277	36	10.07	+	3.58	3.93e-06
response to oxygen levels (GO:0070482)	385	50	14	+	3.57	1.52e-09
response to peptide (GO:1901652)	486	63	17.67	+	3.57	1e-12
cellular response to hypoxia (GO:0071456)	193	25	7.02	+	3.56	0.00194
negative regulation of transferase activity (GO:0051348)	294	38	10.69	+	3.56	1.48e-06
peptidyl-tyrosine modification (GO:0018212)	155	20	5.63	+	3.55	0.0329
positive regulation of intracellular protein transport (GO:0090316)	186	24	6.76	+	3.55	0.0036
myeloid cell differentiation (GO:0030099)	233	30	8.47	+	3.54	0.000136
urogenital system development (GO:0001655)	319	41	11.6	+	3.54	3.25e-07
regulation of symbiotic process (GO:0043903)	234	30	8.51	+	3.53	0.000149
nucleosome organization (GO:0034728)	156	20	5.67	+	3.53	0.036
gliogenesis (GO:0042063)	234	30	8.51	+	3.53	0.000149
response to ketone (GO:1901654)	203	26	7.38	+	3.52	0.00136
regulation of epithelial cell proliferation (GO:0050678)	344	44	12.51	+	3.52	7.1e-08
cardiac chamber development (GO:0003205)	172	22	6.25	+	3.52	0.0124
negative regulation of cell cycle phase transition (GO:1901988)	235	30	8.54	+	3.51	0.000162
activation of protein kinase activity (GO:0032147)	329	42	11.96	+	3.51	2.26e-07
positive regulation of DNA-binding transcription factor activity (GO:0051091)	275	35	10	+	3.5	1.13e-05
positive regulation of cell motility (GO:2000147)	551	70	20.03	+	3.49	4.72e-14
enzyme linked receptor protein signaling pathway (GO:0007167)	733	93	26.65	+	3.49	1.02e-19
blood vessel development (GO:0001568)	505	64	18.36	+	3.49	1.52e-12
cardiac muscle tissue development (GO:0048738)	158	20	5.74	+	3.48	0.0428
negative regulation of cellular component movement (GO:0051271)	316	40	11.49	+	3.48	8.55e-07
response to hormone (GO:0009725)	822	104	29.88	+	3.48	2.08e-22
regulation of protein binding (GO:0043393)	214	27	7.78	+	3.47	0.00103
regulation of binding (GO:0051098)	373	47	13.56	+	3.47	2.18e-08
regulation of mRNA metabolic process (GO:1903311)	350	44	12.72	+	3.46	1.19e-07
positive regulation of supramolecular fiber organization (GO:1902905)	199	25	7.23	+	3.46	0.00326
aging (GO:0007568)	279	35	10.14	+	3.45	1.59e-05
negative regulation of cell cycle process (GO:0010948)	327	41	11.89	+	3.45	6.46e-07
negative regulation of apoptotic signaling pathway (GO:2001234)	232	29	8.43	+	3.44	0.000423
developmental growth (GO:0048589)	384	48	13.96	+	3.44	1.64e-08
vasculature development (GO:0001944)	528	66	19.19	+	3.44	9.24e-13
regulation of innate immune response (GO:0045088)	304	38	11.05	+	3.44	3.5e-06
kidney development (GO:0001822)	273	34	9.92	+	3.43	3.22e-05
respiratory system development (GO:0060541)	201	25	7.31	+	3.42	0.00386
negative regulation of cell population proliferation (GO:0008285)	700	87	25.45	+	3.42	1.11e-17
regionalization (GO:0003002)	338	42	12.29	+	3.42	4.87e-07
negative regulation of locomotion (GO:0040013)	314	39	11.41	+	3.42	2.43e-06
tube morphogenesis (GO:0035239)	669	83	24.32	+	3.41	1.14e-16
positive regulation of cellular catabolic process (GO:0031331)	395	49	14.36	+	3.41	1.23e-08
negative regulation of cell cycle (GO:0045786)	573	71	20.83	+	3.41	9e-14
connective tissue development (GO:0061448)	210	26	7.63	+	3.41	0.00247
renal system development (GO:0072001)	283	35	10.29	+	3.4	2.23e-05
positive regulation of locomotion (GO:0040017)	566	70	20.58	+	3.4	1.7e-13
regulation of I-kappaB kinase/NF-kappaB signaling (GO:0043122)	251	31	9.12	+	3.4	0.000188
embryonic morphogenesis (GO:0048598)	583	72	21.19	+	3.4	6.12e-14
positive regulation of cellular component movement (GO:0051272)	568	70	20.65	+	3.39	2.01e-13
growth (GO:0040007)	390	48	14.18	+	3.39	2.71e-08
negative regulation of growth (GO:0045926)	252	31	9.16	+	3.38	0.000204
positive regulation of protein serine/threonine kinase activity (GO:0071902)	350	43	12.72	+	3.38	3.98e-07
RNA splicing (GO:0008380)	407	50	14.8	+	3.38	1e-08
response to decreased oxygen levels (GO:0036293)	360	44	13.09	+	3.36	2.74e-07
morphogenesis of an epithelium (GO:0002009)	442	54	16.07	+	3.36	1.48e-09
glucose homeostasis (GO:0042593)	197	24	7.16	+	3.35	0.00915
cellular response to abiotic stimulus (GO:0071214)	312	38	11.34	+	3.35	6.79e-06
cellular response to environmental stimulus (GO:0104004)	312	38	11.34	+	3.35	6.79e-06
regulation of protein serine/threonine kinase activity (GO:0071900)	526	64	19.12	+	3.35	8.89e-12
transmembrane receptor protein tyrosine kinase signaling pathway (GO:0007169)	526	64	19.12	+	3.35	8.89e-12
chromatin remodeling (GO:0006338)	181	22	6.58	+	3.34	0.0265
mRNA processing (GO:0006397)	486	59	17.67	+	3.34	1.36e-10
regulation of MAP kinase activity (GO:0043405)	346	42	12.58	+	3.34	9.42e-07
negative regulation of protein phosphorylation (GO:0001933)	412	50	14.98	+	3.34	1.51e-08
sensory organ morphogenesis (GO:0090596)	272	33	9.89	+	3.34	9.76e-05
carbohydrate homeostasis (GO:0033500)	198	24	7.2	+	3.33	0.00992
DNA packaging (GO:0006323)	190	23	6.91	+	3.33	0.0169
regulation of response to cytokine stimulus (GO:0060759)	174	21	6.33	+	3.32	0.0489
regulation of peptidyl-tyrosine phosphorylation (GO:0050730)	257	31	9.34	+	3.32	0.000307
circulatory system development (GO:0072359)	880	106	31.99	+	3.31	2.3e-21
skeletal system development (GO:0001501)	490	59	17.81	+	3.31	1.88e-10
eye development (GO:0001654)	375	45	13.63	+	3.3	2.83e-07
positive regulation of cell cycle (GO:0045787)	392	47	14.25	+	3.3	1.05e-07
transcription, DNA-templated (GO:0006351)	568	68	20.65	+	3.29	2.23e-12
tissue morphogenesis (GO:0048729)	552	66	20.07	+	3.29	6.68e-12
regulation of developmental growth (GO:0048638)	343	41	12.47	+	3.29	2.4e-06
nucleic acid-templated transcription (GO:0097659)	569	68	20.68	+	3.29	2.42e-12
negative regulation of phosphorylation (GO:0042326)	452	54	16.43	+	3.29	3.32e-09
negative regulation of mitotic cell cycle (GO:0045930)	310	37	11.27	+	3.28	1.88e-05
transcription by RNA polymerase II (GO:0006366)	419	50	15.23	+	3.28	2.65e-08
signal transduction by protein phosphorylation (GO:0023014)	419	50	15.23	+	3.28	2.65e-08
cellular response to endogenous stimulus (GO:0071495)	1157	138	42.06	+	3.28	8.75e-29
embryonic organ development (GO:0048568)	453	54	16.47	+	3.28	3.59e-09
positive regulation of cellular protein localization (GO:1903829)	344	41	12.51	+	3.28	2.6e-06
protein autophosphorylation (GO:0046777)	193	23	7.02	+	3.28	0.0215
RNA biosynthetic process (GO:0032774)	581	69	21.12	+	3.27	1.92e-12
visual system development (GO:0150063)	379	45	13.78	+	3.27	3.88e-07
cell-cell signaling by wnt (GO:0198738)	346	41	12.58	+	3.26	3.05e-06
Wnt signaling pathway (GO:0016055)	346	41	12.58	+	3.26	3.05e-06
regulation of stress-activated MAPK cascade (GO:0032872)	228	27	8.29	+	3.26	0.00326
regulation of DNA metabolic process (GO:0051052)	380	45	13.81	+	3.26	4.2e-07
MAPK cascade (GO:0000165)	406	48	14.76	+	3.25	9.84e-08
response to hypoxia (GO:0001666)	347	41	12.61	+	3.25	3.3e-06
regulation of cell migration (GO:0030334)	889	105	32.32	+	3.25	1.61e-20
apoptotic signaling pathway (GO:0097190)	288	34	10.47	+	3.25	0.000108
positive regulation of cell adhesion (GO:0045785)	432	51	15.7	+	3.25	2.29e-08
negative regulation of apoptotic process (GO:0043066)	907	107	32.97	+	3.25	6e-21
regulation of actin filament organization (GO:0110053)	280	33	10.18	+	3.24	0.000184
blood vessel morphogenesis (GO:0048514)	416	49	15.12	+	3.24	6.73e-08
positive regulation of peptidase activity (GO:0010952)	196	23	7.13	+	3.23	0.0272
female pregnancy (GO:0007565)	188	22	6.83	+	3.22	0.0462
sensory system development (GO:0048880)	385	45	14	+	3.22	6.2e-07
regulation of stress-activated protein kinase signaling cascade (GO:0070302)	231	27	8.4	+	3.22	0.00411
negative regulation of programmed cell death (GO:0043069)	924	108	33.59	+	3.22	6.9e-21
camera-type eye development (GO:0043010)	326	38	11.85	+	3.21	2.06e-05
positive regulation of catabolic process (GO:0009896)	464	54	16.87	+	3.2	8.49e-09
mitotic cell cycle phase transition (GO:0044772)	284	33	10.32	+	3.2	0.000251
cell cycle checkpoint (GO:0000075)	198	23	7.2	+	3.2	0.0317
leukocyte differentiation (GO:0002521)	353	41	12.83	+	3.19	5.25e-06
chromatin organization (GO:0006325)	706	82	25.67	+	3.19	7.59e-15
regulation of cellular response to stress (GO:0080135)	752	87	27.34	+	3.18	7.44e-16
response to radiation (GO:0009314)	441	51	16.03	+	3.18	4.6e-08
regulation of cellular protein localization (GO:1903827)	571	66	20.76	+	3.18	2.96e-11
positive regulation of intracellular signal transduction (GO:1902533)	1047	121	38.06	+	3.18	1.64e-23
striated muscle tissue development (GO:0014706)	286	33	10.4	+	3.17	0.000293
animal organ morphogenesis (GO:0009887)	980	113	35.63	+	3.17	1.35e-21
positive regulation of cell cycle process (GO:0090068)	295	34	10.72	+	3.17	0.000186
positive regulation of establishment of protein localization (GO:1904951)	408	47	14.83	+	3.17	3.64e-07
pattern specification process (GO:0007389)	443	51	16.1	+	3.17	5.36e-08
negative regulation of cell death (GO:0060548)	1017	117	36.97	+	3.16	1.97e-22
regulation of protein localization to membrane (GO:1905475)	200	23	7.27	+	3.16	0.0369
regulation of carbohydrate metabolic process (GO:0006109)	218	25	7.92	+	3.15	0.0149
cell fate commitment (GO:0045165)	253	29	9.2	+	3.15	0.00225
regulation of mitotic cell cycle (GO:0007346)	638	73	23.19	+	3.15	1.48e-12
regulation of intracellular protein transport (GO:0033157)	271	31	9.85	+	3.15	0.000909
regulation of supramolecular fiber organization (GO:1902903)	376	43	13.67	+	3.15	3.07e-06
embryonic organ morphogenesis (GO:0048562)	307	35	11.16	+	3.14	0.000148
tube development (GO:0035295)	869	99	31.59	+	3.13	4.35e-18
ribonucleoprotein complex subunit organization (GO:0071826)	202	23	7.34	+	3.13	0.0429
regulation of cysteine-type endopeptidase activity involved in apoptotic process (GO:0043281)	220	25	8	+	3.13	0.0173
positive regulation of programmed cell death (GO:0043068)	661	75	24.03	+	3.12	8.38e-13
cellular response to nitrogen compound (GO:1901699)	662	75	24.07	+	3.12	9.03e-13
positive regulation of innate immune response (GO:0045089)	212	24	7.71	+	3.11	0.0294
histone modification (GO:0016570)	371	42	13.49	+	3.11	6.54e-06
negative regulation of cell differentiation (GO:0045596)	725	82	26.36	+	3.11	3.21e-14
cell cycle phase transition (GO:0044770)	292	33	10.62	+	3.11	0.000458
muscle tissue development (GO:0060537)	301	34	10.94	+	3.11	0.000291
regulation of actin cytoskeleton organization (GO:0032956)	364	41	13.23	+	3.1	1.2e-05
regulation of cell motility (GO:2000145)	952	107	34.61	+	3.09	1.94e-19
regulation of transferase activity (GO:0051338)	1033	116	37.55	+	3.09	2.18e-21
response to light stimulus (GO:0009416)	312	35	11.34	+	3.09	0.000214
covalent chromatin modification (GO:0016569)	375	42	13.63	+	3.08	8.77e-06
positive regulation of cell death (GO:0010942)	715	80	25.99	+	3.08	1.51e-13
positive regulation of proteolysis (GO:0045862)	367	41	13.34	+	3.07	1.49e-05
negative regulation of neuron death (GO:1901215)	215	24	7.82	+	3.07	0.0366
regulation of neuron apoptotic process (GO:0043523)	215	24	7.82	+	3.07	0.0366
regulation of neuron death (GO:1901214)	323	36	11.74	+	3.07	0.000157
positive regulation of apoptotic process (GO:0043065)	655	73	23.81	+	3.07	5.24e-12
response to endogenous stimulus (GO:0009719)	1431	159	52.02	+	3.06	1.07e-30
regulation of growth (GO:0040008)	685	76	24.9	+	3.05	1.57e-12
cellular response to organonitrogen compound (GO:0071417)	604	67	21.96	+	3.05	1.1e-10
regulation of cell cycle (GO:0051726)	1201	133	43.66	+	3.05	1.19e-24
sensory organ development (GO:0007423)	578	64	21.01	+	3.05	4.82e-10
regulation of actin filament-based process (GO:0032970)	407	45	14.8	+	3.04	3.18e-06
cell population proliferation (GO:0008283)	498	55	18.1	+	3.04	3.41e-08
regulation of kinase activity (GO:0043549)	916	101	33.3	+	3.03	1.4e-17
cellular response to lipid (GO:0071396)	499	55	18.14	+	3.03	3.67e-08
regulation of hemopoiesis (GO:1903706)	473	52	17.2	+	3.02	1.58e-07
positive regulation of macromolecule biosynthetic process (GO:0010557)	1882	206	68.42	+	3.01	4.27e-41
response to endoplasmic reticulum stress (GO:0034976)	256	28	9.31	+	3.01	0.0085
cellular response to nutrient levels (GO:0031669)	247	27	8.98	+	3.01	0.0134
protein folding (GO:0006457)	229	25	8.32	+	3	0.0332
protein phosphorylation (GO:0006468)	971	106	35.3	+	3	2.47e-18
anatomical structure formation involved in morphogenesis (GO:0048646)	899	98	32.68	+	3	1.25e-16
positive regulation of transferase activity (GO:0051347)	698	76	25.37	+	3	3.99e-12
regulation of autophagy (GO:0010506)	350	38	12.72	+	2.99	0.000119
DNA conformation change (GO:0071103)	304	33	11.05	+	2.99	0.00108
positive regulation of RNA metabolic process (GO:0051254)	1715	186	62.35	+	2.98	9.17e-36
positive regulation of nucleic acid-templated transcription (GO:1903508)	1623	176	59	+	2.98	1.97e-33
negative regulation of phosphorus metabolic process (GO:0010563)	572	62	20.79	+	2.98	2.88e-09
positive regulation of RNA biosynthetic process (GO:1902680)	1624	176	59.04	+	2.98	2.12e-33
angiogenesis (GO:0001525)	323	35	11.74	+	2.98	0.000467
positive regulation of MAPK cascade (GO:0043410)	546	59	19.85	+	2.97	1.25e-08
negative regulation of transcription by RNA polymerase II (GO:0000122)	944	102	34.32	+	2.97	3.35e-17
protein deubiquitination (GO:0016579)	278	30	10.11	+	2.97	0.00453
regulation of locomotion (GO:0040012)	992	107	36.06	+	2.97	3.54e-18
positive regulation of protein catabolic process (GO:0045732)	232	25	8.43	+	2.96	0.0409
positive regulation of cellular component organization (GO:0051130)	1225	132	44.53	+	2.96	2.19e-23
negative regulation of signal transduction (GO:0009968)	1293	139	47	+	2.96	8.54e-25
positive regulation of transcription, DNA-templated (GO:0045893)	1536	165	55.84	+	2.95	1.83e-30
regulation of muscle system process (GO:0090257)	233	25	8.47	+	2.95	0.0439
regulation of leukocyte differentiation (GO:1902105)	289	31	10.51	+	2.95	0.0033
positive regulation of transcription by RNA polymerase II (GO:0045944)	1212	130	44.06	+	2.95	8.66e-23
regulation of intracellular transport (GO:0032386)	364	39	13.23	+	2.95	0.000107
negative regulation of cell development (GO:0010721)	336	36	12.21	+	2.95	0.000391
positive regulation of response to biotic stimulus (GO:0002833)	252	27	9.16	+	2.95	0.019
negative regulation of developmental process (GO:0051093)	982	105	35.7	+	2.94	1.66e-17
negative regulation of phosphate metabolic process (GO:0045936)	571	61	20.76	+	2.94	7.97e-09
regulation of protein kinase activity (GO:0045859)	806	86	29.3	+	2.94	1.19e-13
viral process (GO:0016032)	816	87	29.66	+	2.93	7.89e-14
positive regulation of nucleobase-containing compound metabolic process (GO:0045935)	1886	201	68.56	+	2.93	2.79e-38
regulation of cell cycle process (GO:0010564)	762	81	27.7	+	2.92	1.39e-12
response to tumor necrosis factor (GO:0034612)	273	29	9.92	+	2.92	0.00938
protein-DNA complex subunit organization (GO:0071824)	245	26	8.91	+	2.92	0.0342
forebrain development (GO:0030900)	406	43	14.76	+	2.91	2.59e-05
regulation of cellular component movement (GO:0051270)	1039	110	37.77	+	2.91	3.24e-18
cellular response to tumor necrosis factor (GO:0071356)	246	26	8.94	+	2.91	0.0366
cellular response to organic cyclic compound (GO:0071407)	511	54	18.58	+	2.91	2.5e-07
positive regulation of protein modification process (GO:0031401)	1250	132	45.44	+	2.9	1.27e-22
regulation of MAPK cascade (GO:0043408)	732	77	26.61	+	2.89	1.39e-11
cellular response to DNA damage stimulus (GO:0006974)	780	82	28.36	+	2.89	1.59e-12
regulation of cellular amide metabolic process (GO:0034248)	438	46	15.92	+	2.89	9.19e-06
regulation of mitotic cell cycle phase transition (GO:1901990)	419	44	15.23	+	2.89	2.14e-05
regulation of organelle organization (GO:0033043)	1335	140	48.53	+	2.88	5.14e-24
negative regulation of protein modification process (GO:0031400)	611	64	22.21	+	2.88	4.74e-09
protein modification by small protein removal (GO:0070646)	296	31	10.76	+	2.88	0.0053
negative regulation of RNA metabolic process (GO:0051253)	1442	151	52.42	+	2.88	2.95e-26
symbiotic process (GO:0044403)	908	95	33.01	+	2.88	6.52e-15
regulation of response to biotic stimulus (GO:0002831)	411	43	14.94	+	2.88	3.61e-05
embryo development (GO:0009790)	1027	107	37.33	+	2.87	3.94e-17
response to organic cyclic compound (GO:0014070)	894	93	32.5	+	2.86	2.24e-14
positive regulation of cellular biosynthetic process (GO:0031328)	1981	206	72.02	+	2.86	5.76e-38
positive regulation of protein kinase activity (GO:0045860)	541	56	19.67	+	2.85	2.2e-07
response to lipid (GO:0033993)	842	87	30.61	+	2.84	4.55e-13
negative regulation of transcription, DNA-templated (GO:0045892)	1297	134	47.15	+	2.84	3.31e-22
cellular response to oxygen-containing compound (GO:1901701)	1076	111	39.12	+	2.84	1.31e-17
mRNA metabolic process (GO:0016071)	698	72	25.37	+	2.84	3.04e-10
regulation of apoptotic process (GO:0042981)	1561	161	56.75	+	2.84	1.11e-27
negative regulation of catabolic process (GO:0009895)	320	33	11.63	+	2.84	0.00317
negative regulation of intracellular signal transduction (GO:1902532)	514	53	18.69	+	2.84	8.74e-07
negative regulation of nucleic acid-templated transcription (GO:1903507)	1340	138	48.71	+	2.83	6.86e-23
regulation of programmed cell death (GO:0043067)	1583	163	57.55	+	2.83	5.03e-28
negative regulation of RNA biosynthetic process (GO:1902679)	1342	138	48.79	+	2.83	7.84e-23
positive regulation of biosynthetic process (GO:0009891)	2014	207	73.22	+	2.83	1.74e-37
negative regulation of cell communication (GO:0010648)	1411	145	51.29	+	2.83	3.2e-24
regulation of translation (GO:0006417)	380	39	13.81	+	2.82	0.000309
negative regulation of signaling (GO:0023057)	1414	145	51.4	+	2.82	3.91e-24
regulation of cell population proliferation (GO:0042127)	1670	171	60.71	+	2.82	1.93e-29
regulation of cellular catabolic process (GO:0031329)	879	90	31.95	+	2.82	2.08e-13
positive regulation of cell population proliferation (GO:0008284)	939	96	34.14	+	2.81	1.73e-14
positive regulation of protein transport (GO:0051222)	392	40	14.25	+	2.81	0.000238
response to drug (GO:0042493)	402	41	14.61	+	2.81	0.000161
positive regulation of kinase activity (GO:0033674)	618	63	22.47	+	2.8	2.15e-08
regulation of DNA-binding transcription factor activity (GO:0051090)	442	45	16.07	+	2.8	3.38e-05
wound healing (GO:0042060)	442	45	16.07	+	2.8	3.38e-05
hematopoietic or lymphoid organ development (GO:0048534)	639	65	23.23	+	2.8	1.03e-08
negative regulation of cellular macromolecule biosynthetic process (GO:2000113)	1495	152	54.35	+	2.8	3.43e-25
hemopoiesis (GO:0030097)	591	60	21.48	+	2.79	8.58e-08
positive regulation of signal transduction (GO:0009967)	1667	169	60.6	+	2.79	1.54e-28
negative regulation of nucleobase-containing compound metabolic process (GO:0045934)	1559	158	56.67	+	2.79	2.88e-26
response to oxidative stress (GO:0006979)	395	40	14.36	+	2.79	0.000288
cellular response to stress (GO:0033554)	1749	177	63.58	+	2.78	4.09e-30
regulation of cell adhesion (GO:0030155)	722	73	26.25	+	2.78	5e-10
proteasome-mediated ubiquitin-dependent protein catabolic process (GO:0043161)	327	33	11.89	+	2.78	0.00496
negative regulation of macromolecule biosynthetic process (GO:0010558)	1558	157	56.64	+	2.77	8.25e-26
immune system development (GO:0002520)	675	68	24.54	+	2.77	4.53e-09
cellular response to extracellular stimulus (GO:0031668)	279	28	10.14	+	2.76	0.0391
positive regulation of cell-cell adhesion (GO:0022409)	279	28	10.14	+	2.76	0.0391
regulation of cell death (GO:0010941)	1714	172	62.31	+	2.76	1.17e-28
positive regulation of protein phosphorylation (GO:0001934)	1019	102	37.04	+	2.75	5.05e-15
head development (GO:0060322)	820	82	29.81	+	2.75	2.14e-11
positive regulation of cellular protein metabolic process (GO:0032270)	1631	163	59.29	+	2.75	1.22e-26
response to virus (GO:0009615)	301	30	10.94	+	2.74	0.0204
positive regulation of protein metabolic process (GO:0051247)	1722	171	62.6	+	2.73	6.03e-28
regulation of cell growth (GO:0001558)	423	42	15.38	+	2.73	0.000217
regulation of protein modification process (GO:0031399)	1885	187	68.53	+	2.73	3.71e-31
DNA repair (GO:0006281)	515	51	18.72	+	2.72	7.22e-06
peptidyl-amino acid modification (GO:0018193)	899	89	32.68	+	2.72	2.12e-12
negative regulation of neurogenesis (GO:0050768)	293	29	10.65	+	2.72	0.034
cellular response to external stimulus (GO:0071496)	354	35	12.87	+	2.72	0.00352
regulation of phosphorylation (GO:0042325)	1639	162	59.58	+	2.72	6.18e-26
regulation of catabolic process (GO:0009894)	1043	103	37.92	+	2.72	1.29e-14
lymphocyte activation (GO:0046649)	395	39	14.36	+	2.72	0.000789
regulation of cell cycle phase transition (GO:1901987)	456	45	16.58	+	2.71	8.07e-05
regulation of ERK1 and ERK2 cascade (GO:0070372)	294	29	10.69	+	2.71	0.0361
positive regulation of phosphorylation (GO:0042327)	1096	108	39.84	+	2.71	1.71e-15
cell surface receptor signaling pathway involved in cell-cell signaling (GO:1905114)	417	41	15.16	+	2.7	0.000409
response to wounding (GO:0009611)	540	53	19.63	+	2.7	4.45e-06
regulation of establishment of protein localization (GO:0070201)	694	68	25.23	+	2.7	2.3e-08
negative regulation of cellular biosynthetic process (GO:0031327)	1617	158	58.78	+	2.69	1.38e-24
regulation of cytoskeleton organization (GO:0051493)	563	55	20.47	+	2.69	2.42e-06
regulation of protein phosphorylation (GO:0001932)	1467	143	53.33	+	2.68	1.16e-21
proteasomal protein catabolic process (GO:0010498)	349	34	12.69	+	2.68	0.00701
negative regulation of biosynthetic process (GO:0009890)	1646	160	59.84	+	2.67	9.01e-25
regulation of vasculature development (GO:1901342)	340	33	12.36	+	2.67	0.011
response to cytokine (GO:0034097)	1126	109	40.93	+	2.66	2.76e-15
chromosome organization (GO:0051276)	1065	103	38.72	+	2.66	3.27e-14
negative regulation of multicellular organismal process (GO:0051241)	1232	119	44.79	+	2.66	5.46e-17
cellular response to cytokine stimulus (GO:0071345)	1038	100	37.73	+	2.65	1.35e-13
regulation of protein catabolic process (GO:0042176)	405	39	14.72	+	2.65	0.00143
response to organonitrogen compound (GO:0010243)	1008	97	36.64	+	2.65	4.72e-13
positive regulation of cell differentiation (GO:0045597)	1010	97	36.72	+	2.64	5.27e-13
cytokine-mediated signaling pathway (GO:0019221)	700	67	25.45	+	2.63	6.36e-08
regulation of cell differentiation (GO:0045595)	1883	180	68.45	+	2.63	9.41e-28
apoptotic process (GO:0006915)	911	87	33.12	+	2.63	3.45e-11
negative regulation of cellular protein metabolic process (GO:0032269)	1060	101	38.53	+	2.62	1.75e-13
positive regulation of signaling (GO:0023056)	1869	178	67.94	+	2.62	3.18e-27
response to nitrogen compound (GO:1901698)	1093	104	39.73	+	2.62	9.23e-14
positive regulation of cell communication (GO:0010647)	1861	177	67.65	+	2.62	5.62e-27
cellular response to organic substance (GO:0071310)	2358	224	85.72	+	2.61	3.22e-36
positive regulation of phosphorus metabolic process (GO:0010562)	1169	111	42.5	+	2.61	5.93e-15
positive regulation of phosphate metabolic process (GO:0045937)	1169	111	42.5	+	2.61	5.93e-15
positive regulation of gene expression (GO:0010628)	2305	218	83.79	+	2.6	9.84e-35
regulation of protein-containing complex assembly (GO:0043254)	455	43	16.54	+	2.6	0.000679
negative regulation of cellular component organization (GO:0051129)	724	68	26.32	+	2.58	8.78e-08
positive regulation of nitrogen compound metabolic process (GO:0051173)	3209	301	116.66	+	2.58	3.36e-52
regulation of protein localization (GO:0032880)	992	93	36.06	+	2.58	1.16e-11
regulation of intracellular signal transduction (GO:1902531)	1827	171	66.42	+	2.57	4.9e-25
posttranscriptional regulation of gene expression (GO:0010608)	557	52	20.25	+	2.57	3.41e-05
regulation of cell development (GO:0060284)	977	91	35.52	+	2.56	3.27e-11
negative regulation of protein metabolic process (GO:0051248)	1129	105	41.04	+	2.56	1.82e-13
brain development (GO:0007420)	775	72	28.17	+	2.56	4.39e-08
positive regulation of cellular metabolic process (GO:0031325)	3392	314	123.31	+	2.55	4.7e-54
positive regulation of cellular component biogenesis (GO:0044089)	541	50	19.67	+	2.54	9.11e-05
regulation of cellular protein metabolic process (GO:0032268)	2685	248	97.61	+	2.54	2.98e-39
regulation of cellular component biogenesis (GO:0044087)	981	90	35.66	+	2.52	9.83e-11
phosphorylation (GO:0016310)	1308	120	47.55	+	2.52	1.77e-15
mitotic cell cycle process (GO:1903047)	689	63	25.05	+	2.52	1.78e-06
regulation of cellular component organization (GO:0051128)	2439	223	88.67	+	2.52	1.71e-33
regulation of phosphate metabolic process (GO:0019220)	1838	168	66.82	+	2.51	1.92e-23
regulation of phosphorus metabolic process (GO:0051174)	1839	168	66.85	+	2.51	2.02e-23
regulation of protein metabolic process (GO:0051246)	2842	259	103.32	+	2.51	1.46e-40
response to oxygen-containing compound (GO:1901700)	1605	146	58.35	+	2.5	1.88e-19
regulation of lipid metabolic process (GO:0019216)	429	39	15.6	+	2.5	0.00593
positive regulation of developmental process (GO:0051094)	1410	128	51.26	+	2.5	2.4e-16
positive regulation of macromolecule metabolic process (GO:0010604)	3560	323	129.42	+	2.5	2.94e-54
muscle structure development (GO:0061061)	485	44	17.63	+	2.5	0.00115
regulation of multicellular organismal development (GO:2000026)	2106	191	76.56	+	2.49	4.07e-27
regulation of cell-cell adhesion (GO:0022407)	431	39	15.67	+	2.49	0.00652
regulation of response to stress (GO:0080134)	1636	148	59.47	+	2.49	1.32e-19
developmental process involved in reproduction (GO:0003006)	984	89	35.77	+	2.49	3.58e-10
negative regulation of response to stimulus (GO:0048585)	1840	166	66.89	+	2.48	1.86e-22
response to abiotic stimulus (GO:0009628)	1167	105	42.42	+	2.48	2.3e-12
response to inorganic substance (GO:0010035)	546	49	19.85	+	2.47	0.000379
negative regulation of nitrogen compound metabolic process (GO:0051172)	2486	223	90.37	+	2.47	2.1e-32
negative regulation of gene expression (GO:0010629)	2043	183	74.27	+	2.46	5.51e-25
negative regulation of organelle organization (GO:0010639)	402	36	14.61	+	2.46	0.0217
epithelium development (GO:0060429)	1128	101	41.01	+	2.46	1.18e-11
negative regulation of cellular metabolic process (GO:0031324)	2685	239	97.61	+	2.45	6.46e-35
mitotic cell cycle (GO:0000278)	766	68	27.85	+	2.44	1.14e-06
positive regulation of response to external stimulus (GO:0032103)	519	46	18.87	+	2.44	0.00133
regulation of developmental process (GO:0050793)	2668	236	96.99	+	2.43	8.38e-34
cell division (GO:0051301)	498	44	18.1	+	2.43	0.00277
anatomical structure morphogenesis (GO:0009653)	2199	194	79.94	+	2.43	3.38e-26
programmed cell death (GO:0012501)	1043	92	37.92	+	2.43	5.09e-10
regulation of protein transport (GO:0051223)	669	59	24.32	+	2.43	3.15e-05
protein-containing complex assembly (GO:0065003)	1306	115	47.48	+	2.42	2.37e-13
negative regulation of catalytic activity (GO:0043086)	820	72	29.81	+	2.42	3.97e-07
regulation of peptidase activity (GO:0052547)	456	40	16.58	+	2.41	0.012
regulation of proteolysis (GO:0030162)	745	65	27.08	+	2.4	4.99e-06
positive regulation of molecular function (GO:0044093)	1838	160	66.82	+	2.39	6.27e-20
cell death (GO:0008219)	1080	94	39.26	+	2.39	4.56e-10
response to nutrient levels (GO:0031667)	507	44	18.43	+	2.39	0.00387
regulation of cellular localization (GO:0060341)	1026	89	37.3	+	2.39	2.83e-09
positive regulation of metabolic process (GO:0009893)	3863	335	140.43	+	2.39	1.73e-52
positive regulation of catalytic activity (GO:0043085)	1479	128	53.77	+	2.38	8.1e-15
intracellular signal transduction (GO:0035556)	1689	146	61.4	+	2.38	1.87e-17
cell morphogenesis involved in differentiation (GO:0000904)	568	49	20.65	+	2.37	0.00139
regulation of neurogenesis (GO:0050767)	847	73	30.79	+	2.37	7.49e-07
response to organic substance (GO:0010033)	3025	260	109.97	+	2.36	2.03e-36
ubiquitin-dependent protein catabolic process (GO:0006511)	538	46	19.56	+	2.35	0.00432
regulation of peptide transport (GO:0090087)	702	60	25.52	+	2.35	4.58e-05
regulation of signal transduction (GO:0009966)	3164	269	115.02	+	2.34	2.32e-37
reproductive process (GO:0022414)	1463	124	53.18	+	2.33	1.49e-13
cell cycle process (GO:0022402)	1062	90	38.61	+	2.33	7.04e-09
regulation of anatomical structure morphogenesis (GO:0022603)	1110	94	40.35	+	2.33	2.99e-09
cellular protein-containing complex assembly (GO:0034622)	827	70	30.06	+	2.33	3.38e-06
reproduction (GO:0000003)	1466	124	53.29	+	2.33	1.67e-13
modification-dependent protein catabolic process (GO:0019941)	545	46	19.81	+	2.32	0.0051
negative regulation of macromolecule metabolic process (GO:0010605)	2928	246	106.44	+	2.31	2.56e-32
regulation of cytokine production (GO:0001817)	727	61	26.43	+	2.31	7.45e-05
protein-containing complex subunit organization (GO:0043933)	1551	130	56.38	+	2.31	4.92e-14
nucleobase-containing compound biosynthetic process (GO:0034654)	1015	85	36.9	+	2.3	8.72e-08
cellular protein catabolic process (GO:0044257)	633	53	23.01	+	2.3	0.000691
tissue development (GO:0009888)	1781	149	64.75	+	2.3	1.08e-16
cell projection morphogenesis (GO:0048858)	514	43	18.69	+	2.3	0.0153
RNA metabolic process (GO:0016070)	1628	136	59.18	+	2.3	1.16e-14
cellular response to chemical stimulus (GO:0070887)	2927	244	106.41	+	2.29	2.04e-31
protein modification by small protein conjugation or removal (GO:0070647)	1032	86	37.52	+	2.29	6.88e-08
RNA processing (GO:0006396)	924	77	33.59	+	2.29	8.26e-07
response to extracellular stimulus (GO:0009991)	541	45	19.67	+	2.29	0.00895
central nervous system development (GO:0007417)	1024	85	37.23	+	2.28	1.07e-07
positive regulation of cell development (GO:0010720)	567	47	20.61	+	2.28	0.00524
regulation of cellular macromolecule biosynthetic process (GO:2000112)	3939	326	143.2	+	2.28	3.37e-46
modification-dependent macromolecule catabolic process (GO:0043632)	556	46	20.21	+	2.28	0.00734
regulation of RNA metabolic process (GO:0051252)	3821	316	138.91	+	2.27	4.07e-44
positive regulation of hydrolase activity (GO:0051345)	774	64	28.14	+	2.27	6.54e-05
positive regulation of response to stimulus (GO:0048584)	2423	200	88.08	+	2.27	1.13e-23
negative regulation of molecular function (GO:0044092)	1176	97	42.75	+	2.27	4.11e-09
plasma membrane bounded cell projection morphogenesis (GO:0120039)	510	42	18.54	+	2.27	0.0265
positive regulation of multicellular organismal process (GO:0051240)	1787	147	64.96	+	2.26	8.87e-16
regulation of transcription by RNA polymerase II (GO:0006357)	2593	213	94.26	+	2.26	1.86e-25
negative regulation of metabolic process (GO:0009892)	3178	261	115.53	+	2.26	2.17e-33
cell part morphogenesis (GO:0032990)	536	44	19.49	+	2.26	0.0155
regulation of macromolecule biosynthetic process (GO:0010556)	4064	333	147.74	+	2.25	1.2e-46
regulation of nucleobase-containing compound metabolic process (GO:0019219)	4090	335	148.68	+	2.25	4.99e-47
nucleic acid metabolic process (GO:0090304)	2240	183	81.43	+	2.25	1.33e-20
regulation of nucleic acid-templated transcription (GO:1903506)	3549	289	129.02	+	2.24	1.39e-37
protein catabolic process (GO:0030163)	688	56	25.01	+	2.24	0.00072
regulation of transcription, DNA-templated (GO:0006355)	3478	283	126.44	+	2.24	2.11e-36
regulation of RNA biosynthetic process (GO:2001141)	3554	289	129.2	+	2.24	1.6e-37
regulation of neuron differentiation (GO:0045664)	678	55	24.65	+	2.23	0.00105
regulation of nervous system development (GO:0051960)	962	78	34.97	+	2.23	2.01e-06
cell morphogenesis (GO:0000902)	728	59	26.47	+	2.23	0.000454
neuron projection morphogenesis (GO:0048812)	506	41	18.39	+	2.23	0.0473
regulation of catalytic activity (GO:0050790)	2395	194	87.07	+	2.23	1.11e-21
heterocycle biosynthetic process (GO:0018130)	1089	88	39.59	+	2.22	1.46e-07
protein ubiquitination (GO:0016567)	743	60	27.01	+	2.22	0.000358
cell cycle (GO:0007049)	1380	111	50.17	+	2.21	2.71e-10
negative regulation of cellular process (GO:0048523)	4955	398	180.13	+	2.21	1.63e-58
regulation of multicellular organismal process (GO:0051239)	3243	260	117.89	+	2.21	2.34e-31
proteolysis involved in cellular protein catabolic process (GO:0051603)	601	48	21.85	+	2.2	0.0109
aromatic compound biosynthetic process (GO:0019438)	1098	87	39.92	+	2.18	5.33e-07
regulation of cell communication (GO:0010646)	3599	285	130.84	+	2.18	1.1e-34
regulation of cellular biosynthetic process (GO:0031326)	4216	333	153.26	+	2.17	5.26e-43
regulation of signaling (GO:0023051)	3638	287	132.25	+	2.17	7.49e-35
cellular component morphogenesis (GO:0032989)	624	49	22.68	+	2.16	0.0159
generation of neurons (GO:0048699)	1588	124	57.73	+	2.15	4.9e-11
regulation of biosynthetic process (GO:0009889)	4297	335	156.21	+	2.14	2.65e-42
protein modification by small protein conjugation (GO:0032446)	821	64	29.85	+	2.14	0.000533
animal organ development (GO:0048513)	3266	254	118.73	+	2.14	2.68e-28
DNA metabolic process (GO:0006259)	760	59	27.63	+	2.14	0.0016
neurogenesis (GO:0022008)	1692	131	61.51	+	2.13	1.77e-11
cell development (GO:0048468)	1656	128	60.2	+	2.13	3.25e-11
organic cyclic compound biosynthetic process (GO:1901362)	1236	95	44.93	+	2.11	2.74e-07
regulation of cell projection organization (GO:0031344)	707	54	25.7	+	2.1	0.00888
gene expression (GO:0010467)	2112	161	76.78	+	2.1	1.29e-14
regulation of hydrolase activity (GO:0051336)	1302	99	47.33	+	2.09	1.74e-07
regulation of plasma membrane bounded cell projection organization (GO:0120035)	698	53	25.37	+	2.09	0.013
cellular macromolecule catabolic process (GO:0044265)	922	70	33.52	+	2.09	0.000236
negative regulation of biological process (GO:0048519)	5618	425	204.23	+	2.08	3.68e-57
positive regulation of cellular process (GO:0048522)	5680	428	206.49	+	2.07	2.26e-57
regulation of molecular function (GO:0065009)	3082	232	112.04	+	2.07	3.04e-23
neuron differentiation (GO:0030182)	1050	79	38.17	+	2.07	4.89e-05
regulation of cell activation (GO:0050865)	665	50	24.17	+	2.07	0.0348
regulation of gene expression (GO:0010468)	4907	368	178.39	+	2.06	1.28e-44
cell surface receptor signaling pathway (GO:0007166)	2521	189	91.65	+	2.06	2.84e-17
response to stress (GO:0006950)	3644	273	132.47	+	2.06	1.06e-28
cellular protein modification process (GO:0006464)	3195	239	116.15	+	2.06	9.07e-24
protein modification process (GO:0036211)	3195	239	116.15	+	2.06	9.07e-24
positive regulation of transport (GO:0051050)	963	72	35.01	+	2.06	0.000272
regulation of immune system process (GO:0002682)	1734	129	63.04	+	2.05	5.39e-10
regulation of nitrogen compound metabolic process (GO:0051171)	5937	441	215.83	+	2.04	1.58e-58
proteolysis (GO:0006508)	1300	96	47.26	+	2.03	1.99e-06
regulation of primary metabolic process (GO:0080090)	6135	451	223.03	+	2.02	1.81e-59
multi-organism reproductive process (GO:0044703)	1021	75	37.12	+	2.02	0.000257
neuron development (GO:0048666)	848	62	30.83	+	2.01	0.00649
regulation of localization (GO:0032879)	2794	204	101.57	+	2.01	7.48e-18
cellular macromolecule biosynthetic process (GO:0034645)	1647	120	59.87	+	2	1.49e-08
regulation of cellular metabolic process (GO:0031323)	6347	461	230.73	+	2	4e-60
multicellular organismal reproductive process (GO:0048609)	841	61	30.57	+	2	0.00961
macromolecule biosynthetic process (GO:0009059)	1699	123	61.76	+	1.99	1.14e-08
macromolecule modification (GO:0043412)	3420	247	124.33	+	1.99	9.37e-23
regulation of response to stimulus (GO:0048583)	4391	317	159.63	+	1.99	1.66e-32
protein localization to organelle (GO:0033365)	776	56	28.21	+	1.99	0.0278
multicellular organism reproduction (GO:0032504)	860	62	31.26	+	1.98	0.00832
cellular protein metabolic process (GO:0044267)	3829	275	139.2	+	1.98	5.7e-26
nervous system development (GO:0007399)	2432	174	88.41	+	1.97	1.23e-13
nucleobase-containing compound metabolic process (GO:0006139)	2740	196	99.61	+	1.97	4.55e-16
regulation of macromolecule metabolic process (GO:0060255)	6508	463	236.59	+	1.96	1.11e-57
cellular component assembly (GO:0022607)	2393	170	86.99	+	1.95	8.58e-13
macromolecule catabolic process (GO:0009057)	1057	75	38.43	+	1.95	0.00106
positive regulation of biological process (GO:0048518)	6272	444	228.01	+	1.95	8.89e-53
multi-organism process (GO:0051704)	1090	77	39.62	+	1.94	0.000998
cell activation (GO:0001775)	1080	76	39.26	+	1.94	0.00139
sexual reproduction (GO:0019953)	856	60	31.12	+	1.93	0.031
regulation of response to external stimulus (GO:0032101)	1213	85	44.1	+	1.93	0.000211
positive regulation of immune system process (GO:0002684)	1100	77	39.99	+	1.93	0.00117
cellular nitrogen compound biosynthetic process (GO:0044271)	1577	110	57.33	+	1.92	1.86e-06
protein metabolic process (GO:0019538)	4416	307	160.54	+	1.91	4.72e-28
cellular developmental process (GO:0048869)	3835	266	139.41	+	1.91	1.43e-22
cellular macromolecule metabolic process (GO:0044260)	5152	356	187.29	+	1.9	1.5e-34
interspecies interaction between organisms (GO:0044419)	2100	145	76.34	+	1.9	2.37e-09
cell differentiation (GO:0030154)	3781	260	137.45	+	1.89	2.9e-21
cellular aromatic compound metabolic process (GO:0006725)	2984	204	108.48	+	1.88	8.81e-15
regulation of metabolic process (GO:0019222)	7059	482	256.62	+	1.88	5.07e-56
system development (GO:0048731)	4516	306	164.17	+	1.86	6.36e-26
cell migration (GO:0016477)	975	66	35.44	+	1.86	0.0331
cellular component biogenesis (GO:0044085)	2654	179	96.48	+	1.86	1.15e-11
heterocycle metabolic process (GO:0046483)	2936	197	106.73	+	1.85	3.58e-13
macromolecule metabolic process (GO:0043170)	6340	424	230.48	+	1.84	3.53e-42
organic cyclic compound metabolic process (GO:1901360)	3216	215	116.91	+	1.84	9.7e-15
response to chemical (GO:0042221)	4414	291	160.46	+	1.81	4.03e-22
organelle organization (GO:0006996)	3568	235	129.71	+	1.81	4.76e-16
regulation of immune response (GO:0050776)	1152	75	41.88	+	1.79	0.026
multicellular organism development (GO:0007275)	5115	333	185.95	+	1.79	3.98e-26
plasma membrane bounded cell projection organization (GO:0120036)	1149	74	41.77	+	1.77	0.0391
phosphate-containing compound metabolic process (GO:0006796)	2165	139	78.7	+	1.77	1.26e-06
developmental process (GO:0032502)	5952	382	216.37	+	1.77	3.11e-31
cellular nitrogen compound metabolic process (GO:0034641)	3400	217	123.6	+	1.76	8.16e-13
cellular protein localization (GO:0034613)	1647	105	59.87	+	1.75	0.000432
cellular component organization (GO:0016043)	5695	362	207.03	+	1.75	8.8e-28
phosphorus metabolic process (GO:0006793)	2192	139	79.69	+	1.74	2.43e-06
cellular macromolecule localization (GO:0070727)	1656	105	60.2	+	1.74	0.000646
regulation of biological quality (GO:0065008)	4103	260	149.16	+	1.74	2.32e-16
cellular component organization or biogenesis (GO:0071840)	5915	370	215.03	+	1.72	2.61e-27
anatomical structure development (GO:0048856)	5497	343	199.83	+	1.72	6.37e-24
locomotion (GO:0040011)	1340	83	48.71	+	1.7	0.0423
nitrogen compound metabolic process (GO:0006807)	7092	437	257.82	+	1.7	8.95e-35
organonitrogen compound metabolic process (GO:1901564)	5446	330	197.98	+	1.67	2.94e-20
response to external stimulus (GO:0009605)	2540	153	92.34	+	1.66	9.88e-06
primary metabolic process (GO:0044238)	7575	454	275.38	+	1.65	4.19e-34
signal transduction (GO:0007165)	5154	308	187.36	+	1.64	3.94e-17
cellular response to stimulus (GO:0051716)	6799	403	247.17	+	1.63	2.92e-26
protein localization (GO:0008104)	2199	130	79.94	+	1.63	0.000608
regulation of transport (GO:0051049)	1839	108	66.85	+	1.62	0.014
organic substance metabolic process (GO:0071704)	8009	463	291.15	+	1.59	4.04e-31
cellular metabolic process (GO:0044237)	7790	447	283.19	+	1.58	4.02e-28
metabolic process (GO:0008152)	8590	489	312.27	+	1.57	6.73e-33
signaling (GO:0023052)	5516	314	200.52	+	1.57	2.02e-14
cell communication (GO:0007154)	5608	317	203.87	+	1.55	3.14e-14
macromolecule localization (GO:0033036)	2550	143	92.7	+	1.54	0.00273
multicellular organismal process (GO:0032501)	7139	394	259.53	+	1.52	9.85e-19
immune system process (GO:0002376)	2851	157	103.64	+	1.51	0.00173
biosynthetic process (GO:0009058)	2863	157	104.08	+	1.51	0.00241
organic substance biosynthetic process (GO:1901576)	2807	153	102.04	+	1.5	0.00461
cellular biosynthetic process (GO:0044249)	2701	146	98.19	+	1.49	0.016
response to stimulus (GO:0050896)	8531	459	310.13	+	1.48	1.33e-22
regulation of cellular process (GO:0050794)	11396	597	414.28	+	1.44	3e-38
cellular localization (GO:0051641)	3014	157	109.57	+	1.43	0.0457
regulation of biological process (GO:0050789)	11953	611	434.53	+	1.41	1.37e-36
biological regulation (GO:0065007)	12625	623	458.96	+	1.36	1.26e-32
localization (GO:0051179)	5850	283	212.67	+	1.33	0.000514
cellular process (GO:0009987)	15625	697	568.02	+	1.23	1.33e-28
biological_process (GO:0008150)	17984	743	653.78	+	1.14	2.33e-25
Unclassified (UNCLASSIFIED)	2867	15	104.22	-	0.14	0
detection of chemical stimulus (GO:0009593)	521	2	18.94	-	0.11	0.0255
sensory perception of chemical stimulus (GO:0007606)	540	2	19.63	-	0.1	0.0118

## Sheet: Colon
Analysis Type:	PANTHER Overrepresentation Test (Released 20200728)
Annotation Version and Release Date:	GO Ontology database DOI: 10.5281/zenodo.3980761 Released 2020-08-10
Analyzed List:	Colon.txt (Homo sapiens)
Reference List:	Homo sapiens (all genes in database)
Test Type:	FISHER
Correction:	BONFERRONI
Bonferroni count:	9086
GO biological process complete	Homo sapiens - REFLIST (20851)	Colon.txt (765)	Colon.txt (expected)	Colon.txt (over/under)	Colon.txt (fold Enrichment)	Colon.txt (P-value)
positive regulation of transcription of Notch receptor target (GO:0007221)	18	8	0.66	+	12.11	0.0191
mRNA transcription (GO:0009299)	19	8	0.7	+	11.48	0.0263
regulation of protein sumoylation (GO:0033233)	26	9	0.95	+	9.43	0.0233
regulation of cardiac muscle hypertrophy (GO:0010611)	54	14	1.98	+	7.07	0.000817
regulation of muscle hypertrophy (GO:0014743)	57	14	2.09	+	6.69	0.00145
embryonic digit morphogenesis (GO:0042733)	61	13	2.24	+	5.81	0.016
regulation of telomere maintenance (GO:0032204)	81	16	2.97	+	5.38	0.00257
regulation of muscle adaptation (GO:0043502)	81	16	2.97	+	5.38	0.00257
positive regulation of type I interferon production (GO:0032481)	76	15	2.79	+	5.38	0.00609
embryonic pattern specification (GO:0009880)	71	14	2.6	+	5.37	0.0144
negative regulation of mRNA metabolic process (GO:1903312)	89	17	3.27	+	5.21	0.00167
positive regulation of protein localization to nucleus (GO:1900182)	84	16	3.08	+	5.19	0.00396
regulation of cellular response to heat (GO:1900034)	79	15	2.9	+	5.18	0.00936
regulation of DNA-templated transcription, initiation (GO:2000142)	90	17	3.3	+	5.15	0.00193
positive regulation of histone modification (GO:0031058)	97	18	3.56	+	5.06	0.00107
regulation of transcription initiation from RNA polymerase II promoter (GO:0060260)	81	15	2.97	+	5.05	0.0123
positive regulation of viral process (GO:0048524)	108	20	3.96	+	5.05	0.000222
regulation of protein modification by small protein conjugation or removal (GO:1903320)	241	44	8.84	+	4.98	1.44e-12
transcription initiation from RNA polymerase II promoter (GO:0006367)	184	32	6.75	+	4.74	6.34e-08
regulation of mRNA splicing, via spliceosome (GO:0048024)	115	20	4.22	+	4.74	0.000555
positive regulation of chromatin organization (GO:1905269)	122	21	4.48	+	4.69	0.000305
positive regulation of chromosome organization (GO:2001252)	192	33	7.04	+	4.68	3.94e-08
embryonic limb morphogenesis (GO:0030326)	128	22	4.7	+	4.68	0.000148
embryonic appendage morphogenesis (GO:0035113)	128	22	4.7	+	4.68	0.000148
negative regulation of protein modification by small protein conjugation or removal (GO:1903321)	89	15	3.27	+	4.59	0.0346
regulation of muscle tissue development (GO:1901861)	138	23	5.06	+	4.54	0.000117
positive regulation of animal organ morphogenesis (GO:0110110)	90	15	3.3	+	4.54	0.0391
post-embryonic development (GO:0009791)	90	15	3.3	+	4.54	0.0391
positive regulation of protein modification by small protein conjugation or removal (GO:1903322)	144	24	5.28	+	4.54	5.65e-05
limb morphogenesis (GO:0035108)	151	25	5.54	+	4.51	3.08e-05
appendage morphogenesis (GO:0035107)	151	25	5.54	+	4.51	3.08e-05
regulation of protein localization to nucleus (GO:1900180)	133	22	4.88	+	4.51	0.000272
DNA-templated transcription, initiation (GO:0006352)	226	37	8.29	+	4.46	7.18e-09
regulation of striated muscle tissue development (GO:0016202)	135	22	4.95	+	4.44	0.000344
regulation of protein ubiquitination (GO:0031396)	210	34	7.7	+	4.41	8.06e-08
regulation of viral genome replication (GO:0045069)	99	16	3.63	+	4.41	0.0269
kidney epithelium development (GO:0072073)	131	21	4.81	+	4.37	0.000896
regulation of muscle organ development (GO:0048634)	139	22	5.1	+	4.31	0.000545
regulation of mRNA processing (GO:0050684)	154	24	5.65	+	4.25	0.000179
myeloid leukocyte differentiation (GO:0002573)	124	19	4.55	+	4.18	0.00668
actomyosin structure organization (GO:0031032)	111	17	4.07	+	4.17	0.0255
regulation of type I interferon production (GO:0032479)	125	19	4.59	+	4.14	0.00745
regulation of muscle cell differentiation (GO:0051147)	158	24	5.8	+	4.14	0.000278
regulation of RNA splicing (GO:0043484)	158	24	5.8	+	4.14	0.000278
peptidyl-serine phosphorylation (GO:0018105)	181	27	6.64	+	4.07	5.43e-05
anterior/posterior pattern specification (GO:0009952)	217	32	7.96	+	4.02	2.77e-06
regulation of mRNA stability (GO:0043488)	190	28	6.97	+	4.02	3.62e-05
intracellular receptor signaling pathway (GO:0030522)	191	28	7.01	+	4	4.01e-05
positive regulation of protein ubiquitination (GO:0031398)	123	18	4.51	+	3.99	0.0234
regulation of osteoblast differentiation (GO:0045667)	117	17	4.29	+	3.96	0.0481
digestive tract development (GO:0048565)	132	19	4.84	+	3.92	0.0155
limb development (GO:0060173)	182	26	6.68	+	3.89	0.000228
appendage development (GO:0048736)	182	26	6.68	+	3.89	0.000228
regulation of histone modification (GO:0031056)	156	22	5.72	+	3.84	0.00327
regulation of RNA stability (GO:0043487)	199	28	7.3	+	3.84	8.95e-05
regulation of protein binding (GO:0043393)	214	30	7.85	+	3.82	2.88e-05
positive regulation of mitotic cell cycle (GO:0045931)	157	22	5.76	+	3.82	0.00361
regulation of mRNA metabolic process (GO:1903311)	350	49	12.84	+	3.82	2.95e-10
regulation of smooth muscle cell proliferation (GO:0048660)	138	19	5.06	+	3.75	0.0279
regulation of cell cycle G1/S phase transition (GO:1902806)	175	24	6.42	+	3.74	0.00155
peptidyl-serine modification (GO:0018209)	205	28	7.52	+	3.72	0.000159
regulation of chromatin organization (GO:1902275)	213	29	7.81	+	3.71	9.46e-05
regulation of G1/S transition of mitotic cell cycle (GO:2000045)	155	21	5.69	+	3.69	0.0108
regulation of proteasomal protein catabolic process (GO:0061136)	192	26	7.04	+	3.69	0.000599
regulation of intrinsic apoptotic signaling pathway (GO:2001242)	163	22	5.98	+	3.68	0.00639
RNA splicing, via transesterification reactions (GO:0000375)	306	41	11.23	+	3.65	1.33e-07
cellular response to radiation (GO:0071478)	172	23	6.31	+	3.64	0.00416
transcription by RNA polymerase II (GO:0006366)	419	56	15.37	+	3.64	2.45e-11
regulation of chromosome organization (GO:0033044)	367	49	13.46	+	3.64	1.47e-09
regulation of viral process (GO:0050792)	218	29	8	+	3.63	0.00015
response to UV (GO:0009411)	143	19	5.25	+	3.62	0.0444
negative regulation of transcription by RNA polymerase II (GO:0000122)	944	125	34.63	+	3.61	3.75e-29
regulation of mRNA catabolic process (GO:0061013)	212	28	7.78	+	3.6	0.000304
mRNA splicing, via spliceosome (GO:0000398)	303	40	11.12	+	3.6	3.55e-07
RNA splicing, via transesterification reactions with bulged adenosine as nucleophile (GO:0000377)	303	40	11.12	+	3.6	3.55e-07
digestive system development (GO:0055123)	144	19	5.28	+	3.6	0.0487
regulation of binding (GO:0051098)	373	49	13.68	+	3.58	2.54e-09
positive regulation of binding (GO:0051099)	177	23	6.49	+	3.54	0.00653
regulation of ubiquitin-dependent protein catabolic process (GO:2000058)	162	21	5.94	+	3.53	0.0204
myeloid cell differentiation (GO:0030099)	233	30	8.55	+	3.51	0.000166
regulation of proteolysis involved in cellular protein catabolic process (GO:1903050)	226	29	8.29	+	3.5	0.000306
protein-containing complex disassembly (GO:0032984)	226	29	8.29	+	3.5	0.000306
regulation of gene expression, epigenetic (GO:0040029)	172	22	6.31	+	3.49	0.0143
regulation of signal transduction by p53 class mediator (GO:1901796)	181	23	6.64	+	3.46	0.00925
regulation of animal organ morphogenesis (GO:2000027)	260	33	9.54	+	3.46	4.45e-05
negative regulation of cellular catabolic process (GO:0031330)	261	33	9.58	+	3.45	4.85e-05
mesenchyme development (GO:0060485)	222	28	8.14	+	3.44	0.00073
regulation of protein stability (GO:0031647)	302	38	11.08	+	3.43	3.79e-06
protein stabilization (GO:0050821)	191	24	7.01	+	3.42	0.00649
RNA splicing (GO:0008380)	407	51	14.93	+	3.42	4.19e-09
transcription, DNA-templated (GO:0006351)	568	71	20.84	+	3.41	9.51e-14
nucleic acid-templated transcription (GO:0097659)	569	71	20.88	+	3.4	1.03e-13
regulation of muscle system process (GO:0090257)	233	29	8.55	+	3.39	0.000556
regulation of symbiotic process (GO:0043903)	234	29	8.59	+	3.38	0.000605
RNA biosynthetic process (GO:0032774)	581	72	21.32	+	3.38	8.4e-14
positive regulation of transcription by RNA polymerase II (GO:0045944)	1212	150	44.47	+	3.37	5.63e-33
positive regulation of intracellular protein transport (GO:0090316)	186	23	6.82	+	3.37	0.0141
negative regulation of catabolic process (GO:0009895)	320	39	11.74	+	3.32	5.14e-06
regulation of morphogenesis of an epithelium (GO:1905330)	182	22	6.68	+	3.29	0.0331
gland development (GO:0048732)	422	51	15.48	+	3.29	1.45e-08
mRNA processing (GO:0006397)	486	58	17.83	+	3.25	6.52e-10
ribonucleoprotein complex subunit organization (GO:0071826)	202	24	7.41	+	3.24	0.0159
cellular response to abiotic stimulus (GO:0071214)	312	37	11.45	+	3.23	2.79e-05
cellular response to environmental stimulus (GO:0104004)	312	37	11.45	+	3.23	2.79e-05
negative regulation of transcription, DNA-templated (GO:0045892)	1297	151	47.59	+	3.17	1.8e-30
negative regulation of RNA metabolic process (GO:0051253)	1442	167	52.91	+	3.16	4.2e-34
regulation of canonical Wnt signaling pathway (GO:0060828)	294	34	10.79	+	3.15	0.000214
striated muscle tissue development (GO:0014706)	286	33	10.49	+	3.14	0.000361
positive regulation of nucleic acid-templated transcription (GO:1903508)	1623	185	59.55	+	3.11	1.09e-37
positive regulation of RNA biosynthetic process (GO:1902680)	1624	185	59.58	+	3.1	1.18e-37
regulation of myeloid cell differentiation (GO:0045637)	238	27	8.73	+	3.09	0.00828
negative regulation of nucleic acid-templated transcription (GO:1903507)	1340	152	49.16	+	3.09	1.52e-29
positive regulation of cellular protein localization (GO:1903829)	344	39	12.62	+	3.09	3.29e-05
negative regulation of RNA biosynthetic process (GO:1902679)	1342	152	49.24	+	3.09	1.77e-29
histone modification (GO:0016570)	371	42	13.61	+	3.09	8.53e-06
positive regulation of RNA metabolic process (GO:0051254)	1715	194	62.92	+	3.08	1.78e-39
muscle tissue development (GO:0060537)	301	34	11.04	+	3.08	0.00036
pattern specification process (GO:0007389)	443	50	16.25	+	3.08	2.29e-07
covalent chromatin modification (GO:0016569)	375	42	13.76	+	3.05	1.14e-05
positive regulation of transcription, DNA-templated (GO:0045893)	1536	172	56.35	+	3.05	1.3e-33
mRNA metabolic process (GO:0016071)	698	78	25.61	+	3.05	6.99e-13
regulation of transmembrane receptor protein serine/threonine kinase signaling pathway (GO:0090092)	251	28	9.21	+	3.04	0.00709
viral process (GO:0016032)	816	91	29.94	+	3.04	1.6e-15
protein deubiquitination (GO:0016579)	278	31	10.2	+	3.04	0.00185
protein modification by small protein removal (GO:0070646)	296	33	10.86	+	3.04	0.000754
regulation of cellular protein catabolic process (GO:1903362)	261	29	9.58	+	3.03	0.00487
negative regulation of cellular macromolecule biosynthetic process (GO:2000113)	1495	166	54.85	+	3.03	8.6e-32
negative regulation of nucleobase-containing compound metabolic process (GO:0045934)	1559	172	57.2	+	3.01	7.36e-33
positive regulation of intracellular transport (GO:0032388)	227	25	8.33	+	3	0.0337
regionalization (GO:0003002)	338	37	12.4	+	2.98	0.000192
positive regulation of macromolecule biosynthetic process (GO:0010557)	1882	206	69.05	+	2.98	1.91e-40
positive regulation of DNA-binding transcription factor activity (GO:0051091)	275	30	10.09	+	2.97	0.00443
positive regulation of organelle organization (GO:0010638)	642	70	23.55	+	2.97	9.19e-11
response to light stimulus (GO:0009416)	312	34	11.45	+	2.97	0.000791
positive regulation of nucleobase-containing compound metabolic process (GO:0045935)	1886	205	69.2	+	2.96	8.88e-40
positive regulation of protein-containing complex assembly (GO:0031334)	249	27	9.14	+	2.96	0.0182
rhythmic process (GO:0048511)	277	30	10.16	+	2.95	0.00509
embryonic organ development (GO:0048568)	453	49	16.62	+	2.95	1.39e-06
symbiotic process (GO:0044403)	908	98	33.31	+	2.94	4.47e-16
negative regulation of macromolecule biosynthetic process (GO:0010558)	1558	168	57.16	+	2.94	8.14e-31
leukocyte differentiation (GO:0002521)	353	38	12.95	+	2.93	0.000186
embryonic organ morphogenesis (GO:0048562)	307	33	11.26	+	2.93	0.00163
positive regulation of cellular catabolic process (GO:0031331)	395	42	14.49	+	2.9	4.62e-05
posttranscriptional regulation of gene expression (GO:0010608)	557	59	20.44	+	2.89	3.82e-08
negative regulation of cellular biosynthetic process (GO:0031327)	1617	171	59.33	+	2.88	1.61e-30
cellular response to organic cyclic compound (GO:0071407)	511	54	18.75	+	2.88	3.48e-07
positive regulation of cellular biosynthetic process (GO:0031328)	1981	209	72.68	+	2.88	6.82e-39
regulation of cellular response to growth factor stimulus (GO:0090287)	294	31	10.79	+	2.87	0.0056
regulation of translation (GO:0006417)	380	40	13.94	+	2.87	0.000139
negative regulation of biosynthetic process (GO:0009890)	1646	173	60.39	+	2.86	1.2e-30
embryonic morphogenesis (GO:0048598)	583	61	21.39	+	2.85	2.61e-08
regulation of Wnt signaling pathway (GO:0030111)	374	39	13.72	+	2.84	0.000265
positive regulation of biosynthetic process (GO:0009891)	2014	210	73.89	+	2.84	2.13e-38
cell cycle phase transition (GO:0044770)	292	30	10.71	+	2.8	0.0138
regulation of cellular amide metabolic process (GO:0034248)	438	45	16.07	+	2.8	3.43e-05
regulation of apoptotic signaling pathway (GO:2001233)	409	42	15.01	+	2.8	0.000116
mitotic cell cycle phase transition (GO:0044772)	284	29	10.42	+	2.78	0.023
response to radiation (GO:0009314)	441	45	16.18	+	2.78	4.16e-05
in utero embryonic development (GO:0001701)	392	40	14.38	+	2.78	0.000303
chromatin organization (GO:0006325)	706	72	25.9	+	2.78	7.95e-10
regulation of DNA-binding transcription factor activity (GO:0051090)	442	45	16.22	+	2.77	4.43e-05
hematopoietic or lymphoid organ development (GO:0048534)	639	65	23.44	+	2.77	1.53e-08
positive regulation of cell cycle process (GO:0090068)	295	30	10.82	+	2.77	0.0168
hemopoiesis (GO:0030097)	591	60	21.68	+	2.77	1.24e-07
heart development (GO:0007507)	525	53	19.26	+	2.75	2.43e-06
proteasome-mediated ubiquitin-dependent protein catabolic process (GO:0043161)	327	33	12	+	2.75	0.00604
positive regulation of establishment of protein localization (GO:1904951)	408	41	14.97	+	2.74	0.000301
urogenital system development (GO:0001655)	319	32	11.7	+	2.73	0.01
proteasomal protein catabolic process (GO:0010498)	349	35	12.8	+	2.73	0.00319
regulation of cellular catabolic process (GO:0031329)	879	88	32.25	+	2.73	2.95e-12
regulation of DNA metabolic process (GO:0051052)	380	38	13.94	+	2.73	0.00107
regulation of cellular response to stress (GO:0080135)	752	75	27.59	+	2.72	6.6e-10
positive regulation of cell cycle (GO:0045787)	392	39	14.38	+	2.71	0.000828
epithelial tube morphogenesis (GO:0060562)	312	31	11.45	+	2.71	0.0177
immune system development (GO:0002520)	675	67	24.76	+	2.71	1.89e-08
muscle structure development (GO:0061061)	485	48	17.79	+	2.7	3.12e-05
regulation of protein catabolic process (GO:0042176)	405	40	14.86	+	2.69	0.000678
response to hypoxia (GO:0001666)	347	34	12.73	+	2.67	0.0076
skeletal system development (GO:0001501)	490	48	17.98	+	2.67	6.92e-05
regulation of transcription by RNA polymerase II (GO:0006357)	2593	254	95.13	+	2.67	5.74e-44
regulation of catabolic process (GO:0009894)	1043	102	38.27	+	2.67	4.57e-14
negative regulation of gene expression (GO:0010629)	2043	199	74.96	+	2.65	5.05e-32
negative regulation of phosphorylation (GO:0042326)	452	44	16.58	+	2.65	0.000349
response to decreased oxygen levels (GO:0036293)	360	35	13.21	+	2.65	0.0062
negative regulation of protein phosphorylation (GO:0001933)	412	40	15.12	+	2.65	0.00167
positive regulation of catabolic process (GO:0009896)	464	45	17.02	+	2.64	0.000249
positive regulation of protein transport (GO:0051222)	392	38	14.38	+	2.64	0.00221
embryo development ending in birth or egg hatching (GO:0009792)	673	65	24.69	+	2.63	1.39e-07
embryo development (GO:0009790)	1027	99	37.68	+	2.63	3.44e-13
regulation of cellular protein localization (GO:1903827)	571	55	20.95	+	2.63	6.43e-06
lymphocyte activation (GO:0046649)	395	38	14.49	+	2.62	0.00394
chordate embryonic development (GO:0043009)	655	63	24.03	+	2.62	3.35e-07
regulation of intracellular transport (GO:0032386)	364	35	13.35	+	2.62	0.0124
morphogenesis of an epithelium (GO:0002009)	442	42	16.22	+	2.59	0.00105
chromosome organization (GO:0051276)	1065	101	39.07	+	2.58	4.99e-13
nucleobase-containing compound biosynthetic process (GO:0034654)	1015	96	37.24	+	2.58	3.85e-12
regulation of protein-containing complex assembly (GO:0043254)	455	43	16.69	+	2.58	0.00081
tissue morphogenesis (GO:0048729)	552	52	20.25	+	2.57	3.47e-05
cellular component disassembly (GO:0022411)	404	38	14.82	+	2.56	0.00535
cellular response to growth factor stimulus (GO:0071363)	500	47	18.34	+	2.56	0.000217
response to oxygen levels (GO:0070482)	385	36	14.13	+	2.55	0.012
RNA metabolic process (GO:0016070)	1628	152	59.73	+	2.54	3.76e-21
tube development (GO:0035295)	869	81	31.88	+	2.54	1.94e-09
regulation of hemopoiesis (GO:1903706)	473	44	17.35	+	2.54	0.000797
positive regulation of gene expression (GO:0010628)	2305	214	84.57	+	2.53	3.64e-32
response to growth factor (GO:0070848)	529	49	19.41	+	2.52	0.000158
cell population proliferation (GO:0008283)	498	46	18.27	+	2.52	0.000474
reproductive structure development (GO:0048608)	435	40	15.96	+	2.51	0.00406
regulation of cell cycle process (GO:0010564)	762	70	27.96	+	2.5	1.73e-07
negative regulation of nitrogen compound metabolic process (GO:0051172)	2486	228	91.21	+	2.5	4.26e-34
negative regulation of protein modification process (GO:0031400)	611	56	22.42	+	2.5	2.57e-05
tube morphogenesis (GO:0035239)	669	61	24.54	+	2.49	5.05e-06
reproductive system development (GO:0061458)	439	40	16.11	+	2.48	0.00494
regulation of lipid metabolic process (GO:0019216)	429	39	15.74	+	2.48	0.00723
regulation of mitotic cell cycle phase transition (GO:1901990)	419	38	15.37	+	2.47	0.0106
regulation of supramolecular fiber organization (GO:1902903)	376	34	13.8	+	2.46	0.0419
actin cytoskeleton organization (GO:0030036)	532	48	19.52	+	2.46	0.000578
heterocycle biosynthetic process (GO:0018130)	1089	98	39.95	+	2.45	4.16e-11
gene expression (GO:0010467)	2112	190	77.49	+	2.45	5.15e-26
regulation of cell cycle phase transition (GO:1901987)	456	41	16.73	+	2.45	0.00708
regulation of mitotic cell cycle (GO:0007346)	638	57	23.41	+	2.44	3.54e-05
aromatic compound biosynthetic process (GO:0019438)	1098	98	40.28	+	2.43	5.63e-11
ubiquitin-dependent protein catabolic process (GO:0006511)	538	48	19.74	+	2.43	0.000718
positive regulation of transferase activity (GO:0051347)	698	62	25.61	+	2.42	1.13e-05
negative regulation of cellular metabolic process (GO:0031324)	2685	238	98.51	+	2.42	8.95e-34
positive regulation of cell differentiation (GO:0045597)	1010	89	37.06	+	2.4	2.19e-09
modification-dependent protein catabolic process (GO:0019941)	545	48	20	+	2.4	0.00096
RNA processing (GO:0006396)	924	81	33.9	+	2.39	4.01e-08
regulation of cell cycle (GO:0051726)	1201	105	44.06	+	2.38	1.8e-11
positive regulation of cellular component organization (GO:0051130)	1225	107	44.94	+	2.38	9.52e-12
actin filament-based process (GO:0030029)	607	53	22.27	+	2.38	0.000341
positive regulation of nitrogen compound metabolic process (GO:0051173)	3209	280	117.73	+	2.38	1.56e-40
ribonucleoprotein complex biogenesis (GO:0022613)	470	41	17.24	+	2.38	0.011
positive regulation of protein modification process (GO:0031401)	1250	109	45.86	+	2.38	5.3e-12
mitotic cell cycle process (GO:1903047)	689	60	25.28	+	2.37	3.55e-05
nucleic acid metabolic process (GO:0090304)	2240	195	82.18	+	2.37	4.22e-25
mitochondrion organization (GO:0007005)	460	40	16.88	+	2.37	0.0161
positive regulation of protein kinase activity (GO:0045860)	541	47	19.85	+	2.37	0.00287
animal organ morphogenesis (GO:0009887)	980	85	35.96	+	2.36	2.48e-08
regulation of transcription, DNA-templated (GO:0006355)	3478	301	127.6	+	2.36	4.08e-44
protein-containing complex subunit organization (GO:0043933)	1551	134	56.9	+	2.35	2.71e-15
modification-dependent macromolecule catabolic process (GO:0043632)	556	48	20.4	+	2.35	0.00218
regulation of organelle organization (GO:0033043)	1335	115	48.98	+	2.35	1.7e-12
cellular response to nitrogen compound (GO:1901699)	662	57	24.29	+	2.35	0.000125
regulation of nucleic acid-templated transcription (GO:1903506)	3549	305	130.21	+	2.34	2.59e-44
regulation of RNA metabolic process (GO:0051252)	3821	328	140.19	+	2.34	8.34e-49
regulation of RNA biosynthetic process (GO:2001141)	3554	305	130.39	+	2.34	3.24e-44
negative regulation of phosphate metabolic process (GO:0045936)	571	49	20.95	+	2.34	0.00172
protein catabolic process (GO:0030163)	688	59	25.24	+	2.34	7.53e-05
negative regulation of phosphorus metabolic process (GO:0010563)	572	49	20.99	+	2.33	0.00177
negative regulation of intracellular signal transduction (GO:1902532)	514	44	18.86	+	2.33	0.0093
circulatory system development (GO:0072359)	880	75	32.29	+	2.32	1.13e-06
organic cyclic compound biosynthetic process (GO:1901362)	1236	105	45.35	+	2.32	1.52e-10
proteolysis involved in cellular protein catabolic process (GO:0051603)	601	51	22.05	+	2.31	0.00115
cellular protein-containing complex assembly (GO:0034622)	827	70	30.34	+	2.31	7.05e-06
positive regulation of cellular metabolic process (GO:0031325)	3392	287	124.45	+	2.31	2.03e-39
regulation of cellular macromolecule biosynthetic process (GO:2000112)	3939	333	144.52	+	2.3	1.66e-48
cellular response to lipid (GO:0071396)	499	42	18.31	+	2.29	0.0221
positive regulation of kinase activity (GO:0033674)	618	52	22.67	+	2.29	0.0016
regulation of nucleobase-containing compound metabolic process (GO:0019219)	4090	343	150.06	+	2.29	6.85e-50
negative regulation of cell cycle (GO:0045786)	573	48	21.02	+	2.28	0.00381
cellular protein catabolic process (GO:0044257)	633	53	23.22	+	2.28	0.00122
regulation of macromolecule biosynthetic process (GO:0010556)	4064	340	149.1	+	2.28	7.11e-49
regulation of protein serine/threonine kinase activity (GO:0071900)	526	44	19.3	+	2.28	0.013
transmembrane receptor protein tyrosine kinase signaling pathway (GO:0007169)	526	44	19.3	+	2.28	0.013
positive regulation of protein metabolic process (GO:0051247)	1722	144	63.18	+	2.28	1.76e-15
negative regulation of cell death (GO:0060548)	1017	85	37.31	+	2.28	1.16e-07
mitotic cell cycle (GO:0000278)	766	64	28.1	+	2.28	6.48e-05
protein-containing complex assembly (GO:0065003)	1306	109	47.92	+	2.27	1.19e-10
positive regulation of cellular protein metabolic process (GO:0032270)	1631	136	59.84	+	2.27	2.17e-14
negative regulation of macromolecule metabolic process (GO:0010605)	2928	244	107.43	+	2.27	9.89e-31
regulation of transferase activity (GO:0051338)	1033	86	37.9	+	2.27	9.71e-08
regulation of growth (GO:0040008)	685	57	25.13	+	2.27	0.000392
positive regulation of cellular component biogenesis (GO:0044089)	541	45	19.85	+	2.27	0.0108
cellular nitrogen compound biosynthetic process (GO:0044271)	1577	131	57.86	+	2.26	1.42e-13
positive regulation of macromolecule metabolic process (GO:0010604)	3560	294	130.61	+	2.25	7.23e-39
cellular response to hormone stimulus (GO:0032870)	533	44	19.56	+	2.25	0.0168
positive regulation of cell death (GO:0010942)	715	59	26.23	+	2.25	0.000401
protein modification by small protein conjugation or removal (GO:0070647)	1032	85	37.86	+	2.24	2.9e-07
enzyme linked receptor protein signaling pathway (GO:0007167)	733	60	26.89	+	2.23	0.000331
negative regulation of apoptotic process (GO:0043066)	907	74	33.28	+	2.22	7.42e-06
protein phosphorylation (GO:0006468)	971	79	35.62	+	2.22	2.65e-06
regulation of cellular biosynthetic process (GO:0031326)	4216	343	154.68	+	2.22	6.57e-47
brain development (GO:0007420)	775	63	28.43	+	2.22	0.000159
negative regulation of programmed cell death (GO:0043069)	924	75	33.9	+	2.21	6.49e-06
negative regulation of cellular protein metabolic process (GO:0032269)	1060	86	38.89	+	2.21	3.3e-07
cellular response to organonitrogen compound (GO:0071417)	604	49	22.16	+	2.21	0.00727
cell morphogenesis involved in differentiation (GO:0000904)	568	46	20.84	+	2.21	0.0181
positive regulation of apoptotic process (GO:0043065)	655	53	24.03	+	2.21	0.00355
positive regulation of developmental process (GO:0051094)	1410	114	51.73	+	2.2	1.86e-10
regulation of kinase activity (GO:0043549)	916	74	33.61	+	2.2	1.53e-05
regulation of biosynthetic process (GO:0009889)	4297	347	157.65	+	2.2	6.89e-47
nucleobase-containing compound metabolic process (GO:0006139)	2740	221	100.53	+	2.2	5.56e-25
regulation of protein localization (GO:0032880)	992	80	36.4	+	2.2	2.41e-06
regulation of protein kinase activity (GO:0045859)	806	65	29.57	+	2.2	0.000152
response to abiotic stimulus (GO:0009628)	1167	94	42.82	+	2.2	5.21e-08
head development (GO:0060322)	820	66	30.08	+	2.19	0.000116
cellular macromolecule catabolic process (GO:0044265)	922	74	33.83	+	2.19	1.7e-05
positive regulation of programmed cell death (GO:0043068)	661	53	24.25	+	2.19	0.00404
cell cycle process (GO:0022402)	1062	85	38.96	+	2.18	9.72e-07
negative regulation of cell population proliferation (GO:0008285)	700	56	25.68	+	2.18	0.00176
negative regulation of metabolic process (GO:0009892)	3178	254	116.6	+	2.18	1.47e-29
negative regulation of signal transduction (GO:0009968)	1293	103	47.44	+	2.17	1.03e-08
regulation of protein modification process (GO:0031399)	1885	150	69.16	+	2.17	1.67e-14
regulation of cellular component biogenesis (GO:0044087)	981	78	35.99	+	2.17	1.02e-05
positive regulation of protein phosphorylation (GO:0001934)	1019	81	37.39	+	2.17	3.95e-06
positive regulation of intracellular signal transduction (GO:1902533)	1047	83	38.41	+	2.16	2.33e-06
positive regulation of metabolic process (GO:0009893)	3863	306	141.73	+	2.16	1.4e-37
cellular macromolecule biosynthetic process (GO:0034645)	1647	130	60.43	+	2.15	1.05e-11
response to organic cyclic compound (GO:0014070)	894	70	32.8	+	2.13	0.000102
cell morphogenesis (GO:0000902)	728	57	26.71	+	2.13	0.00287
cellular response to DNA damage stimulus (GO:0006974)	780	61	28.62	+	2.13	0.000975
regulation of cell differentiation (GO:0045595)	1883	147	69.09	+	2.13	1.75e-13
positive regulation of signal transduction (GO:0009967)	1667	130	61.16	+	2.13	2.68e-11
negative regulation of protein metabolic process (GO:0051248)	1129	88	41.42	+	2.12	1.3e-06
positive regulation of phosphorus metabolic process (GO:0010562)	1169	91	42.89	+	2.12	7.94e-07
positive regulation of phosphate metabolic process (GO:0045937)	1169	91	42.89	+	2.12	7.94e-07
regulation of establishment of protein localization (GO:0070201)	694	54	25.46	+	2.12	0.00759
cellular response to endogenous stimulus (GO:0071495)	1157	90	42.45	+	2.12	1.1e-06
positive regulation of phosphorylation (GO:0042327)	1096	85	40.21	+	2.11	3.57e-06
phosphorylation (GO:0016310)	1308	101	47.99	+	2.1	7.95e-08
response to lipid (GO:0033993)	842	65	30.89	+	2.1	0.000584
regulation of cellular localization (GO:0060341)	1026	79	37.64	+	2.1	2.37e-05
heterocycle metabolic process (GO:0046483)	2936	226	107.72	+	2.1	4.49e-23
regulation of phosphorylation (GO:0042325)	1639	126	60.13	+	2.1	1.65e-10
peptidyl-amino acid modification (GO:0018193)	899	69	32.98	+	2.09	0.000302
cellular response to stress (GO:0033554)	1749	134	64.17	+	2.09	2.49e-11
macromolecule biosynthetic process (GO:0009059)	1699	130	62.33	+	2.09	8.54e-11
regulation of protein transport (GO:0051223)	669	51	24.54	+	2.08	0.0247
regulation of apoptotic process (GO:0042981)	1561	119	57.27	+	2.08	1.84e-09
cellular aromatic compound metabolic process (GO:0006725)	2984	227	109.48	+	2.07	1.77e-22
regulation of gene expression (GO:0010468)	4907	373	180.03	+	2.07	7.26e-46
regulation of cell death (GO:0010941)	1714	130	62.88	+	2.07	1.8e-10
regulation of programmed cell death (GO:0043067)	1583	120	58.08	+	2.07	2.5e-09
macromolecule catabolic process (GO:0009057)	1057	80	38.78	+	2.06	3.96e-05
[truncated: 135 more rows]

## Sheet: Esophagus
Analysis Type:	PANTHER Overrepresentation Test (Released 20200728)
[truncated: 655 more rows]

[truncated: 20 more sheets: Fallopian_Tube, Heart, Kidney, Liver, Lung, Muscle, Nerve, Ovary, Pancreas, Pituitary, Prostate, Salivary_Gland, Skin, Small Intestine, Spleen, Stomach, Testis, Thyroid_Gland, Uterus, Vagina]
