# Supplementary material for: Prioritizing and characterizing functionally relevant genes across human tissues
Source: PLoS Comput Biol. 2021 Jul 16;17(7):e1009194. doi: 10.1371/journal.pcbi.1009194 (PMC8284802; doi:10.1371/journal.pcbi.1009194)
Supplement: S3 Table — For each tissue, the revealed traits are grouped into three groups colored Blue: Traits revealed by FUGUE alone, Orange: Traits revealed by Z-score alone, and Purple: Traits revealed by both. (XLSX) [file pcbi.1009194.s007.xlsx]

## Sheet: Table S3
Brain
	Z_Score enrichment (odds ratio)	Z_Score enrichment (p_value)	FUGUE enrichment (odds ratio)	FUGUE enrichment (p_value)	#_of_Genes	Trait
	2.184	0.007	0.548	0.213	87	Menarche_(age_at_onset)				Table S3: The table shows the GWAS traits revealed based on overlap between the top ranked genes by FUGUE or Z-score and the trait-associated gene. For each tissue, the revealed traits are grouped into three groups colored Blue: Traits reveald by Z-Score alone, Orange: Traits revealed by FUGUE alone, and Purple: Traits revealed by both.
	8.955	0.016	0	1	6	Restless_legs_syndrome
	4.788	0.001	1.898	0.281	23	Parkinson's_disease
	3.446	0.029	0.529	1	18	Alcohol_consumption
	1.934	0.036	1.618	0.13	79	Schizophrenia
	2.705	0	0.867	0.861	91	Chronotype
	2.29	0.011	1.106	0.833	64	Intelligence_(MTAG)
	5.372	0.039	0	1	8	Feeling_worry
	13.434	0.009	2.252	0.409	5	Putamen_volume
	8.955	0.016	1.801	0.468	6	Age_at_first_sexual_intercourse
	2.517	0	0.929	0.906	203	Adolescent_idiopathic_scoliosis
	3.38	0	1.069	0.836	66	Smoking_initiation_(ever_regular_vs_never_regular)
	13.434	0.009	2.252	0.409	5	Lipoprotein_phospholipase_A2_activity_in_cardiovascular_disease
	7.689	0.001	1.638	0.378	13	Depressive_symptoms_(MTAG)
	13.434	0.009	2.252	0.409	5	Neuroticism_(MTAG)
	5.005	0	1.805	0.189	42	Depressive_symptoms
	2.988	0.028	1.287	0.728	24	Adventurousness
	8.966	0.002	0	0.612	10	Photic_sneeze_reflex
	6.392	0	1.251	0.6	41	Depression
	5.119	0.019	0.9	1	11	Severe_influenza_A_(H1N1)_infection
	5.206	0	2.256	0.115	30	Myopia
	4.033	0	0.9	1	55	Spherical_equivalent
	4.693	0	1.162	0.775	35	Myopia_(age_of_diagnosis)
	2.523	0.019	1.858	0.183	41	General_cognitive_ability
	2.811	0.001	0.948	1	63	Morningness
	4.98	0.009	0.692	1	14	Ease_of_getting_up_in_the_morning
	2.33	0.008	1.202	0.546	68	Predicted_visceral_adipose_tissue
	4.755	0.001	1.175	0.741	26	Smoking_status_(ever_vs_never_smokers)
	3.997	0	1.325	0.588	39	Well-being_spectrum_(multivariate_analysis)
	13.434	0.009	0	1	5	Total_PHF-tau_(SNP_x_SNP_interaction)
	5.617	0	2.148	0.176	26	Life_satisfaction
	2.823	0.005	1.9	0.131	46	General_risk_tolerance_(MTAG)
	2.301	0.028	0.8	1	49	Brain_region_volumes
	2.986	0.044	0.474	0.715	20	Number_of_sexual_partners
	8.955	0.016	1.801	0.468	6	High_myopia
	3.848	0.002	1.804	0.217	30	Parkinson's_disease_or_first_degree_relation_to_individual_with_Parkinson's_disease
	3.055	0	0.787	0.719	87	Morning_person
	3.901	0	0.947	1	147	Smoking_initiation_(ever_regular_vs_never_regular)_(MTAG)
	2.785	0.011	0.771	1	38	Age_of_smoking_initiation_(MTAG)
	2.986	0.044	1.001	1	20	Smoking_cessation_(MTAG)
	2.447	0.033	0.45	0.434	42	Household_income_(MTAG)
	5.973	0.013	1.001	1	10	Cortical_thickness_(MOSTest)
	5.878	0	1.691	0.269	38	Spherical_equivalent_or_myopia_(age_of_diagnosis)
	3.499	0	1.229	0.634	50	Cognitive_ability,_years_of_educational_attainment_or_schizophrenia_(pleiotropy)
	2.562	0.024	2.179	0.085	36	Cognitive_performance
	2.468	0.001	1.209	0.491	93	Self-reported_math_ability
	3.141	0	1.33	0.268	148	Self-reported_math_ability_(MTAG)
	3.498	0	1.25	0.434	115	Cognitive_performance_(MTAG)
	5.234	0.002	1.69	0.429	19	Smoking_status
	4.186	0.005	0.428	0.719	22	anorexia_nervosa,_attention-deficit/hyperactivity_disorder,_autism_spectrum_disorder,_bipolar_disorder,_major_depression,_obsessive-compulsive_disorder,_schizophrenia,_or_Tourette_syndrome_(pleiotropy)
	8.955	0.016	1.801	0.468	6	Sensitivity_to_environmental_stress_and_adversity
	4.379	0	1.641	0.24	52	Highest_math_class_taken
	0.812	1	3.009	0.027	24	Ulcerative_colitis
	2.983	0.189	5.411	0.038	8	Alzheimer's_disease
	0.388	0.506	4.521	0.002	24	Menopause_(age_at_onset)
	1.789	0.471	9.02	0.016	6	Vertical_cup-disc_ratio
	0.993	1	6.016	0.013	10	Psoriasis_vulgaris
	1.79	0.417	3.471	0.028	18	Cognitive_ability_(MTAG)
	4.474	0.115	45.166	0	6	Mental_health_study_participation_(completed_survey)
	1.79	0.417	4.516	0.006	18	Waist_circumference_adjusted_for_BMI_(joint_analysis_main_effects_and_smoking_interaction)
	3.579	0.151	6.765	0.026	7	Waist-to-hip_ratio_adjusted_for_BMI_(joint_analysis_for_main_effect_and_physical_activity_interaction)
	2.388	0.117	3.223	0.035	19	Waist_circumference_adjusted_for_BMI_(adjusted_for_smoking_behaviour)
	1.626	0.382	4.01	0.034	13	Red_vs._brown/black_hair_color
	1.068	0.847	1.896	0.05	75	High_light_scatter_reticulocyte_percentage_of_red_cells
	0.324	0.121	2.162	0.026	57	Chronic_inflammatory_diseases_(ankylosing_spondylitis,_Crohn's_disease,_psoriasis,_primary_sclerosing_cholangitis,_ulcerative_colitis)_(pleiotropy)
	1.49	0.524	6.765	0.026	7	Optic_cup_area
	1.278	0.672	4.103	0.017	16	White_matter_microstructure_(radial_diusivities)
	1.052	1	4.168	0.009	19	White_matter_microstructure_(fractional_anisotropy)
	0.894	1	5.156	0.018	11	Vertical_cup-disc_ratio_(adjusted_for_vertical_disc_diameter)
	2.034	0	1.596	0.001	458	Body_mass_index
	3.28	0	1.978	0.002	151	Refractive_error
	3.152	0	2.099	0.011	85	Neuroticism
	3.924	0.006	3.187	0.022	23	Neurociticism
	3.341	0	1.688	0.003	275	Educational_attainment_(years_of_education)
	3.831	0	2.412	0.012	57	Intelligence
	5.999	0	2.748	0.026	30	Positive_affect
	3.827	0	1.701	0.002	299	Educational_attainment_(MTAG)
	3.831	0	1.841	0.001	232	Highest_math_class_taken_(MTAG)
Liver
	Z_Score enrichment (odds ratio)	Z_Score enrichment (p_value)	FUGUE enrichment (odds ratio)	FUGUE enrichment (p_value)	#_of_Genes	Trait
	2.69	0.041	1.175	0.741	26	Ulcerative_colitis
	7.172	0.008	4.509	0.053	9	Coffee_consumption
	5.375	0.039	3.004	0.187	8	Cardiovascular_disease_risk_factors
	8.976	0.001	1.802	0.341	12	Bilirubin_levels
	1.737	0.003	1.23	0.281	242	Hematocrit
	7.693	0.001	2.705	0.134	13	Gamma_glutamyl_transferase_levels
	5.375	0.039	3.004	0.187	8	Gout
	8.971	0.002	3.865	0.07	10	Urinary_metabolites
	2.363	0.025	1.805	0.142	48	Serum_uric_acid_levels
	5.122	0.019	2.002	0.302	11	Idiopathic_pulmonary_fibrosis
	5.384	0.003	2.08	0.211	16	Glomerular_filtration_rate_in_non_diabetics_(creatinine)
	13.441	0.009	2.252	0.409	5	Free_thyroxine_concentration
	8.96	0.016	4.507	0.114	6	Blood_sugar_levels
	11.214	0.001	2.575	0.225	9	Alanine_transaminase_levels
	4.256	0.001	1.502	0.52	28	HDL_cholesterol_levels_in_current_drinkers
	4.486	0.007	1.802	0.416	18	Triglyceride_levels_in_current_drinkers
	13.441	0.009	6.009	0.081	5	Iron_status_biomarkers_(transferrin_saturation)
	1.561	0.018	1.028	0.914	244	Hemoglobin_concentration
	8.96	0.016	4.507	0.114	6	C-reactive_protein_levels_or_triglyceride_levels_(pleiotropy)
	11.954	0.003	3.605	0.15	7	C-reactive_protein_levels_or_HDL-cholesterol_levels_(pleiotropy)
	1.584	0.038	1.299	0.245	167	Hemoglobin_levels
	13.441	0.009	6.009	0.081	5	Amino_acid_levels
	6.719	0.026	0	1	7	Fruit_consumption
	5.976	0.013	3.865	0.07	10	Plasma_free_amino_acid_levels_(adjusted_for_twenty_other_PFAAs)
	1.914	0.049	1.576	0.171	74	Cardiovascular_disease
	5.375	0.039	1.286	0.569	8	Medication_use_(glucocorticoids)
	2.489	0.074	4.823	0.001	23	Venous_thromboembolism
	2.239	0.135	3.008	0.043	20	Red_blood_cell_traits
	1.79	0.417	3.471	0.028	18	Myocardial_infarction
	4.477	0.115	9.02	0.016	6	Phospholipid_levels_(plasma)
	2.56	0.1	3.471	0.028	18	Coronary_artery_disease_(myocardial_infarction,_percutaneous_transluminal_coronary_angioplasty,_coronary_artery_bypass_grafting,_angina_or_chromic_ischemic_heart_disease)
	3.581	0.151	6.765	0.026	7	Parental_longevity_(combined_parental_attained_age,_Martingale_residuals)
	3.581	0.151	6.765	0.026	7	DHEAS_levels
	3.581	0.151	6.765	0.026	7	Waist-to-hip_ratio_adjusted_for_BMI_(joint_analysis_for_main_effect_and_physical_activity_interaction)
	3.258	0.056	4.514	0.013	15	Worry
	1.342	0.499	3.187	0.022	23	Waist-to-hip_ratio_adjusted_for_BMI_(additive_genetic_model)
	1.599	0.375	2.431	0.041	33	Alcohol_consumption_(drinks_per_week)_(MTAG)
	4.246	0	3.262	0	91	HDL_cholesterol
	5.341	0	4.017	0	62	LDL_cholesterol
	3.62	0	3.228	0	84	Triglycerides
	5.375	0.039	5.411	0.038	8	Alzheimer's_disease
	10.271	0	6.023	0.002	15	Gallstone_disease
	2.2	0.001	1.647	0.036	143	C-reactive_protein_levels
	6.362	0	3.967	0	46	Cholesterol,_total
	9.765	0	8.371	0	25	Metabolic_traits
	8.965	0.005	5.411	0.038	8	Fibrinogen
	1.944	0.021	2.266	0.004	90	Coronary_artery_disease
	14.953	0	5.411	0.038	8	C-reactive_protein
	8.965	0.005	5.411	0.038	8	End-stage_coagulation
	7.255	0	4.545	0	54	Metabolite_levels
	12.856	0	6.328	0.001	17	Lipid_metabolism_phenotypes
	2.962	0	1.939	0.027	85	Urate_levels
	11.214	0.001	7.22	0.008	9	Hematological_and_biochemical_traits
	53.875	0	54.239	0	7	Activated_partial_thromboplastin_time
	8.965	0.005	15.054	0	8	Prothrombin_time
	11.954	0.003	12.035	0.003	7	N-glycan_levels
	9.013	0	4.79	0.001	26	Metabolic_syndrome
	8.965	0.005	5.411	0.038	8	Lipid_traits
	26.936	0	15.054	0	8	Liver_enzyme_levels_(gamma-glutamyl_transferase)
	8.96	0.016	9.02	0.016	6	Esophageal_cancer
	13.441	0.009	13.531	0.009	5	Response_to_statins_(LDL_cholesterol_change)
	6.129	0	4.332	0	62	Serum_metabolite_levels
	5.29	0	3.806	0.004	27	Blood_metabolite_ratios
	8.079	0	5.446	0	94	Blood_metabolite_levels
	4.189	0.004	5.168	0.001	22	Serum_alkaline_phosphatase_levels
	15.721	0	7.525	0.003	11	Advanced_age-related_macular_degeneration
	3.012	0	3.033	0	165	Triglyceride_levels
	2.991	0.018	3.011	0.018	28	Glomerular_filtration_rate_(creatinine)
	4.757	0	4.089	0	58	Serum_25-Hydroxyvitamin_D_levels
	4.7	0	3.617	0	88	Apolipoprotein_B_levels
	2.216	0	2.251	0	835	Blood_protein_levels
	6.407	0.004	4.511	0.026	12	Serum_metabolite_concentrations_in_chronic_kidney_disease
	11.155	0	5.276	0	60	Urinary_metabolite_levels_in_chronic_kidney_disease
	5.122	0.019	5.156	0.018	11	Family_history_of_Alzheimer's_disease
	3.695	0.008	3.72	0.007	24	Alzheimer's_disease_or_family_history_of_Alzheimer's_disease
	11.954	0.003	12.035	0.003	7	Serum_albumin_level
	6.407	0.004	6.45	0.004	12	Aspartate_aminotransferase_levels
	3.968	0	3.033	0	92	High_density_lipoprotein_cholesterol_levels
	3.269	0	2.932	0	140	Low_density_lipoprotein_cholesterol_levels
	4.126	0	3.001	0	109	Total_cholesterol_levels
	26.936	0	5.411	0.038	8	Total_bilirubin_levels
	4.894	0.005	3.761	0.022	17	LDL_cholesterol_levels_in_current_drinkers
	2.299	0	2.315	0	168	HDL_cholesterol_levels
	4.486	0.007	5.752	0.001	18	Alcohol_consumption_(drinks_per_week)
	35.869	0	36.11	0	5	Alcohol_consumption_(drinkers_vs_non-drinkers)
	8.96	0.016	9.02	0.016	6	Lipoprotein_(a)_levels
	5.394	0	3.736	0	86	LDL_cholesterol_levels
	10.479	0	4.01	0.034	13	Metabolite_levels_(small_molecules_and_protein_measures)
	16.19	0	5.016	0.009	14	Metabolite_levels_(lipoprotein_measures)
	14.953	0	15.054	0	8	C-reactive_protein_levels_or_LDL-cholesterol_levels_(pleiotropy)
	11.954	0.003	12.035	0.003	7	C-reactive_protein_levels_or_total_cholesterol_levels_(pleiotropy)
	7.356	0	3.87	0.011	20	Fibrinogen_levels
	5.375	0.039	5.411	0.038	8	Glycerophospholipid_levels
	7.475	0.003	5.156	0.018	11	Glycine_levels
	23.449	0	5.752	0.001	18	Urinary_metabolite_modules_(eigenmetabolites)_in_chronic_kidney_disease
	13.441	0.009	13.531	0.009	5	Alcohol_use_disorder_(total_score)
	8.965	0.005	9.026	0.005	8	Alcohol_use_disorder_(consumption_score)
	5.882	0	3.688	0.001	38	Serum_metabolite_levels_(CMS)
	3.875	0	3.602	0	124	Apolipoprotein_A1_levels
	10.479	0	10.55	0	13	Protein_levels_in_obesity
	5.122	0.019	7.525	0.003	11	Problematic_alcohol_use_(MTAG)
	13.466	0	6.016	0.013	10	Alzheimer's_disease_or_HDL_levels_(pleiotropy)
	13.441	0.009	13.531	0.009	5	Bitter_alcoholic_beverage_consumption
	13.441	0.009	13.531	0.009	5	Medication_use_(antithrombotic_agents)
	4.732	0	4.07	0.002	29	Medication_use_(HMG_CoA_reductase_inhibitors)
	8.971	0.002	6.016	0.013	10	Serum_25-Hydroxyvitamin_D_level_variance
Stomach
	Z_Score enrichment (odds ratio)	Z_Score enrichment (p_value)	FUGUE enrichment (odds ratio)	FUGUE enrichment (p_value)	#_of_Genes	Trait
	2.691	0.041	1.175	0.741	26	Ulcerative_colitis
	2.746	0.006	1.072	0.807	47	Prostate_cancer
	13.444	0.009	0	1	5	Calcium_levels
	5.377	0.039	0	1	8	C-reactive_protein
	3.307	0.012	1.175	0.741	26	Colorectal_cancer
	2.117	0.01	0.692	0.468	84	Urate_levels
	6.721	0.026	1.501	0.522	7	N-glycan_levels
	6.408	0.004	0.819	1	12	Gamma_glutamyl_transferase_levels
	8.962	0.016	0	1	6	Liver_enzyme_levels_(gamma-glutamyl_transferase)
	2.476	0.028	0.794	1	37	Creatinine_levels
	5.123	0.019	2.003	0.302	11	Idiopathic_pulmonary_fibrosis
	2.855	0.022	1.039	1	29	Glomerular_filtration_rate_(creatinine)
	2.125	0.012	0.889	1	89	Apolipoprotein_B_levels
	3.21	0.003	0.771	1	38	Blood_urea_nitrogen_levels
	8.962	0.016	1.802	0.468	6	Blood_sugar_levels
	2.617	0.031	0.3	0.362	31	Estimated_glomerular_filtration_rate_in_non-diabetics
	1.954	0.027	0.948	1	84	LDL_cholesterol_levels
	8.968	0.005	1.287	0.569	8	C-reactive_protein_levels_or_LDL-cholesterol_levels_(pleiotropy)
	11.958	0.003	1.501	0.522	7	C-reactive_protein_levels_or_total_cholesterol_levels_(pleiotropy)
	2.99	0.028	0.818	1	24	Cutaneous_malignant_melanoma
	5.377	0.039	0	1	8	Glycerophospholipid_levels
	1.947	0.047	1.602	0.167	73	FEV1
	5.607	0.007	0	0.633	13	Type_2_diabetes_(adjusted_for_BMI)
	8.962	0.016	4.508	0.114	6	Varicose_veins
	3.592	0.005	1.081	0.756	28	Respiratory_diseases
	13.444	0.009	0	1	5	Asthma_onset_(childhood_vs_adult)
	2.525	0.019	1.252	0.6	41	Atopic_asthma
	4.482	0.026	1.802	0.341	12	Nonatopic_asthma
	6.721	0.026	0	1	7	Asthma_(age_of_onset)
	3.737	0.023	1.932	0.238	17	Medication_use_(drugs_used_in_diabetes)
	0.109	0.003	2.163	0.009	83	Menarche_(age_at_onset)
	0	0.162	3.187	0.022	23	Menopause_(age_at_onset)
	1.607	0.132	1.949	0.035	79	PR_interval
	0.821	0.266	1.843	0	450	Mean_corpuscular_hemoglobin
	0.753	0.168	1.73	0	384	Mean_corpuscular_volume
	1.171	0.288	1.686	0	425	Platelet_count
	0.821	0.543	1.567	0.037	190	Pulse_pressure
	0.248	0.174	3.351	0.003	37	Total_body_bone_mineral_density
	0.974	1	1.71	0.002	285	Lymphocyte_counts
	0.372	0.507	2.851	0.033	25	White_blood_cell_count_(basophil)
	0.978	1	2.637	0.002	71	Sum_eosinophil_basophil_counts
	0.406	0.32	2.512	0.022	46	General_risk_tolerance_(MTAG)
	0	1	6.766	0.026	7	Leisure_sedentary_behaviour_(computer_use)
	0.813	1	3.01	0.027	24	Allergic_rhinitis
	1.696	0.008	1.647	0.012	215	Lung_function_(FEV1/FVC)
	4.487	0.007	4.517	0.006	18	Colorectal_cancer_or_advanced_adenoma
	2.731	0.026	2.749	0.026	30	Peak_expiratory_flow
Pancreas
	Z_Score enrichment (odds ratio)	Z_Score enrichment (p_value)	FUGUE enrichment (odds ratio)	FUGUE enrichment (p_value)	#_of_Genes	Trait
	2.198	0.019	1.168	0.668	61	LDL_cholesterol
	2.215	0.006	1.757	0.068	86	Triglycerides
	11.943	0.003	1.501	0.522	7	Prostate-specific_antigen_levels
	4.479	0.013	0	0.39	15	Fasting_blood_glucose
	6.725	0.002	0.692	1	14	Gallstone_disease
	4.039	0.002	1.039	1	29	Chronic_kidney_disease
	2.187	0.033	1.201	0.638	51	Prostate_cancer
	8.952	0.016	0	1	6	Fasting_plasma_glucose
	5.37	0.039	0	1	8	Fibrinogen
	2.628	0.009	0.937	1	53	Metabolite_levels
	3.646	0	1.039	0.858	87	Urate_levels
	22.41	0	0	1	7	Activated_partial_thromboplastin_time
	2.412	0.043	1.609	0.374	33	Hypertension
	3.445	0.029	1.125	0.7	18	Alcohol_consumption
	3.581	0.045	1.501	0.644	14	Gamma_glutamyl_transferase_levels
	2.687	0.041	1.174	0.741	26	Metabolic_syndrome
	6.713	0.026	1.501	0.522	7	Plasma_omega-3_polyunsaturated_fatty_acid_levels_(docosapentaenoic_acid)
	3.561	0	1	1	60	Serum_metabolite_levels
	3.75	0	1.934	0.095	51	Serum_uric_acid_levels
	3.303	0.012	0	0.104	26	Blood_metabolite_ratios
	3.82	0	0.749	0.598	91	Blood_metabolite_levels
	2.988	0.018	0.692	1	28	Glomerular_filtration_rate_(creatinine)
	2.677	0.004	1.361	0.391	61	Serum_25-Hydroxyvitamin_D_levels
	2.281	0.004	1.544	0.154	89	Apolipoprotein_B_levels
	1.794	0	1.156	0.194	841	Blood_protein_levels
	4.477	0.026	0.818	1	12	Serum_metabolite_concentrations_in_chronic_kidney_disease
	3.646	0	1.414	0.38	59	Urinary_metabolite_levels_in_chronic_kidney_disease
	2.604	0.016	1.287	0.593	40	Blood_urea_nitrogen_levels
	8.957	0.005	1.286	0.57	8	Blood_sugar_levels
	1.838	0.023	1.043	0.871	106	Total_cholesterol_levels
	3.841	0.012	2.254	0.133	20	Alcohol_consumption_(drinks_per_week)
	8.952	0.016	0	1	6	Lipoprotein_(a)_levels
	2.728	0.027	0.642	0.764	30	Estimated_glomerular_filtration_rate_in_non-diabetics
	10.469	0	0	0.633	13	Metabolite_levels_(small_molecules_and_protein_measures)
	11.943	0.003	3.604	0.15	7	C-reactive_protein_levels_or_LDL-cholesterol_levels_(pleiotropy)
	2.985	0.044	1	1	20	Fibrinogen_levels
	6.725	0.002	1.501	0.644	14	Type_2_diabetes_(adjusted_for_BMI)
	11.551	0	2.079	0.211	16	Urinary_metabolite_modules_(eigenmetabolites)_in_chronic_kidney_disease
	13.429	0.009	2.251	0.41	5	Alcohol_use_disorder_(total_score)
	5.37	0.039	1.286	0.57	8	Alcohol_use_disorder_(consumption_score)
	3.095	0.004	0.486	0.427	39	Serum_metabolite_levels_(CMS)
	3.588	0.005	1.08	0.756	28	Blood_protein_levels_in_cardiovascular_risk
	17.917	0.001	1.801	0.469	6	Bitter_alcoholic_beverage_consumption
	2.181	0.045	1.9	0.131	46	Pre-treatment_viral_load_in_HIV-1_infection
	3.732	0.023	1.931	0.238	17	Medication_use_(drugs_used_in_diabetes)
	2.988	0.018	0.333	0.357	28	Medication_use_(HMG_CoA_reductase_inhibitors)
	0.744	1	2.707	0.04	26	Psoriasis
	1.051	1	3.222	0.035	19	Primary_biliary_cholangitis
	1.301	0.191	1.682	0.006	237	Type_2_diabetes
	1.626	0.382	4.008	0.034	13	Blood_pressure
	3.578	0.151	6.762	0.026	7	N-glycan_levels
	0.777	1	2.85	0.033	25	Waist-to-hip_ratio_adjusted_for_body_mass_index
	1.99	0.138	2.43	0.042	33	Mean_arterial_pressure
	1.431	0.529	3.442	0.006	29	HDL_cholesterol_levels_in_current_drinkers
	1.49	0.524	6.762	0.026	7	DHEAS_levels
	0.893	1	3.385	0.018	22	Systolic_blood_pressure_(cigarette_smoking_interaction)
	0.993	1	3.869	0.011	20	Diastolic_blood_pressure_(cigarette_smoking_interaction)
	1.49	0.524	6.762	0.026	7	Waist-to-hip_ratio_adjusted_for_BMI_x_sex_x_age_interaction_(4df_test)
	1.443	0.404	2.58	0.023	36	Alcohol_consumption_(drinks_per_week)_(MTAG)
	2.093	0.012	1.956	0.021	90	HDL_cholesterol
	13.429	0.009	13.527	0.009	5	Calcium_levels
	14.939	0	5.409	0.038	8	Liver_enzyme_levels_(gamma-glutamyl_transferase)
	3.36	0.019	3.385	0.018	22	Serum_alkaline_phosphatase_levels
	6.713	0.026	6.762	0.026	7	Serum_albumin_level
	1.866	0.035	2.648	0	93	High_density_lipoprotein_cholesterol_levels
	26.91	0	5.409	0.038	8	Alcoholic_chronic_pancreatitis
	11.943	0.003	6.762	0.026	7	C-reactive_protein_levels_or_total_cholesterol_levels_(pleiotropy)
	2.438	0	1.794	0.024	127	Apolipoprotein_A1_levels
	3.979	0.035	4.008	0.034	13	Problematic_alcohol_use_(MTAG)
Heart
	Z_Score enrichment (odds ratio)	Z_Score enrichment (p_value)	FUGUE enrichment (odds ratio)	FUGUE enrichment (p_value)	#_of_Genes	Trait
	3.49	0.01	2.255	0.098	25	Glycated_hemoglobin_levels
	1.683	0.027	1.269	0.332	146	Diastolic_blood_pressure
	3.983	0.035	0.75	1	13	Fasting_blood_glucose
	3.983	0.035	0.75	1	13	Blood_pressure
	4.226	0.002	1.717	0.308	25	QT_interval
	7.475	0.003	2.002	0.302	11	Coronary_heart_disease
	11.955	0.003	0	1	7	Activated_partial_thromboplastin_time
	1.737	0.003	1.085	0.666	242	Hematocrit
	7.172	0.008	4.509	0.053	9	Hemoglobin
	6.72	0.026	1.501	0.522	7	Lipid_traits
	2.015	0.048	1.19	0.664	60	Serum_metabolite_levels
	2.564	0.024	1.454	0.401	36	Creatinine_levels
	4.482	0.026	0	0.623	12	Advanced_age-related_macular_degeneration
	4.076	0.017	0.6	1	16	Glomerular_filtration_rate_in_non_diabetics_(creatinine)
	3.141	0.015	1.567	0.34	27	Glomerular_filtration_rate_(creatinine)
	2.872	0.014	1.61	0.374	33	Mean_arterial_pressure
	1.852	0.002	1.035	0.904	194	Pulse_pressure
	1.622	0	0.898	0.437	823	Blood_protein_levels
	3.983	0.035	0.75	1	13	Smoking_behaviour_(cigarettes_smoked_per_day)
	10.271	0	2.253	0.184	15	Creatine_kinase_levels
	5.976	0.013	3.865	0.07	10	Cerebrospinal_fluid_sTREM-2_levels
	4.484	0.013	1.386	0.657	15	Osteoarthritis_(hip)
	2.204	0.021	0.58	0.408	66	Smoking_initiation_(ever_regular_vs_never_regular)
	13.442	0.009	0	1	5	Urate_levels_in_overweight_individuals
	1.689	0.02	0.994	1	171	Hemoglobin_levels
	35.871	0	2.252	0.409	5	T_wave_morphology_restitution_during_exercise_(MTAG)
	4.482	0.026	1.802	0.341	12	Type_2_diabetes_(adjusted_for_BMI)
	3.202	0.036	0.5	0.715	19	Lifetime_smoking_index
	13.442	0.009	0	1	5	Inflammatory_biomarkers_(multivariate_analysis)
	3.359	0.091	5.156	0.018	11	Pulmonary_function_(smoking_interaction)
	0	1	9.025	0.005	8	Squamous_cell_lung_carcinoma
	0.958	1	1.741	0.033	124	Apolipoprotein_A1_levels
	1.378	0.452	2.583	0.012	45	Medication_use_(agents_acting_on_the_renin-angiotensin_system)
	13.466	0	9.03	0.002	10	Electrocardiographic_traits
	3.586	0	2.057	0.015	81	PR_interval
	5.341	0	2.17	0.03	62	Atrial_fibrillation
	3.42	0.006	2.874	0.021	29	Resting_heart_rate
	5.376	0.039	5.411	0.038	8	Prothrombin_time
	2.832	0.034	5.089	0	25	QRS_duration
	11.955	0.003	12.034	0.003	7	P_wave_duration
	2.988	0.044	3.008	0.043	20	Glomerular_filtration_rate
	2.988	0.044	3.008	0.043	20	Fibrinogen_levels
Lung
	Z_Score enrichment (odds ratio)	Z_Score enrichment (p_value)	FUGUE enrichment (odds ratio)	FUGUE enrichment (p_value)	#_of_Genes	Trait
	4.227	0.002	1.716	0.308	25	Ulcerative_colitis
	3.737	0.023	1.2	0.685	17	Primary_biliary_cholangitis
	2.084	0.001	1.289	0.327	144	Diastolic_blood_pressure
	4.483	0.026	1.801	0.341	12	Blood_pressure
	1.854	0	1.345	0.092	325	Mean_platelet_volume
	2.691	0.041	1.638	0.323	26	Colorectal_cancer
	3.122	0	1.869	0.068	70	Inflammatory_bowel_disease
	1.662	0	1.223	0.177	454	Red_blood_cell_count
	1.872	0	1.364	0.044	406	White_blood_cell_count
	5.377	0.039	0	1	8	Prothrombin_time
	3.265	0.008	1.803	0.218	30	Hypertension
	4.044	0.002	1.441	0.527	29	Hypothyroidism
	17.939	0.001	4.505	0.114	6	Chronic_hepatitis_B_infection
	3.123	0.01	2.165	0.121	31	Sunburns
	6.722	0.026	1.5	0.522	7	Atopic_dermatitis
	5.377	0.039	1.286	0.57	8	Moyamoya_disease
	1.647	0	1.029	0.811	820	Blood_protein_levels
	4.483	0.026	0.818	1	12	Albumin-globulin_ratio
	3.586	0.045	2.457	0.158	14	Rheumatoid_arthritis_(ACPA-positive)
	1.596	0.011	1.031	0.833	253	Neutrophil_count
	1.73	0.008	0.785	0.406	199	Adolescent_idiopathic_scoliosis
	4.49	0.003	0.45	0.716	21	Systolic_blood_pressure_(cigarette_smoking_interaction)
	4.142	0.009	0.5	0.715	19	Diastolic_blood_pressure_(cigarette_smoking_interaction)
	3.697	0.008	1.286	0.728	24	Autism_spectrum_disorder_or_schizophrenia
	2.598	0.006	1.236	0.515	58	Lymphocyte_percentage_of_white_cells
	2.996	0.005	1.591	0.286	40	Neutrophil_percentage_of_white_cells
	6.722	0.026	3.603	0.15	7	Mood_instability
	2.62	0.002	1.655	0.16	71	Eosinophil_percentage_of_granulocytes
	1.779	0.036	1.329	0.334	109	Plateletcrit
	3.963	0	1.624	0.188	59	Chronic_inflammatory_diseases_(ankylosing_spondylitis,_Crohn's_disease,_psoriasis,_primary_sclerosing_cholangitis,_ulcerative_colitis)_(pleiotropy)
	2.176	0.012	0.9	1	77	Monocyte_percentage_of_white_cells
	2.826	0.001	1.774	0.098	67	Eosinophil_percentage_of_white_cells
	2.767	0.004	1.434	0.348	51	Neutrophil_percentage_of_granulocytes
	2.102	0.044	0.849	1	58	Myeloid_white_cell_count
	2.392	0.003	1.727	0.091	81	Basophil_count
	1.925	0.043	1.555	0.219	68	FEV1
	1.947	0.047	0.661	0.555	73	Cardiovascular_disease
	5.715	0.001	1.802	0.416	18	Autoimmune_traits
	4.485	0.013	0.643	1	15	Schizophrenia_(MTAG)
	3.099	0.004	0.75	0.794	39	Autoimmune_thyroid_disease
	1.717	0.05	0.538	0.19	106	Brain_morphology_(MOSTest)
	3.365	0.019	0.9	1	22	Neurological_blood_protein_biomarker_levels
	4.792	0.001	0.857	1	23	Medication_use_(calcium_channel_blockers)
	3.593	0.005	1.501	0.52	28	Medication_use_(thyroid_preparations)
	2.308	0.038	0.428	0.315	44	Medication_use_(agents_acting_on_the_renin-angiotensin_system)
	2.108	0.154	3.61	0.014	21	Vitiligo
	1.357	0.427	2.407	0.05	38	Creatinine_levels
	4.478	0.115	9.016	0.016	6	P_wave_duration
	2.56	0.1	3.47	0.028	18	Basophil_percentage_of_white_cells
	2.56	0.1	3.47	0.028	18	Basophil_percentage_of_granulocytes
	2.985	0.188	5.409	0.038	8	IgG_N-glycosylation_phenotypes_(multivariate_analysis)
	4.48	0.054	18.068	0	9	Asthma_or_allergic_disease_(pleiotropy)
	1.119	0.701	3.47	0.028	18	Urinary_albumin-to-creatinine_ratio
	1.618	0.164	2.183	0.016	72	High_light_scatter_reticulocyte_count
	5.971	0.082	13.525	0.009	5	Pediatric_autoimmune_diseases
	1.71	0.119	1.895	0.05	75	Reticulocyte_count
	5.971	0.082	13.525	0.009	5	Asthma_onset_(childhood_vs_adult)
	2.025	0.099	2.804	0.011	38	Hay_fever_and/or_eczema
	2.985	0.188	5.409	0.038	8	Medication_use_(glucocorticoids)
	3.61	0	2.127	0.031	63	Crohn's_disease
	3.782	0.004	3.804	0.004	27	Psoriasis
	4.282	0.001	4.979	0	31	Type_1_diabetes
	4.024	0	1.978	0.034	78	Multiple_sclerosis
	2.105	0.009	2.266	0.003	95	Asthma
	3.846	0.011	3.007	0.043	20	Red_blood_cell_traits
	1.628	0	1.638	0	455	Mean_corpuscular_hemoglobin
	3.232	0.001	2.1	0.039	53	Systemic_lupus_erythematosus
	1.674	0	1.622	0.001	425	Platelet_count
	1.764	0.001	1.652	0.002	326	Eosinophil_counts
	35.881	0	13.525	0.009	5	Tuberculosis
	2.402	0	1.566	0.011	279	Monocyte_count
	5.607	0.007	4.008	0.034	13	Inflammatory_skin_disease
	2.669	0.002	2.062	0.026	70	Asthma_(childhood_onset)
	8.973	0.002	6.013	0.013	10	Psoriasis_vulgaris
	3.516	0.003	2.527	0.036	32	Mean_arterial_pressure
	2.104	0	2.067	0	288	Lymphocyte_counts
	3.491	0.01	4.253	0.002	25	White_blood_cell_count_(basophil)
	3.343	0.001	4.538	0	48	Allergic_disease_(asthma,_hay_fever_or_eczema)
	3.166	0.023	3.185	0.023	23	Cutaneous_malignant_melanoma
	2.368	0.005	2.588	0.002	72	Sum_eosinophil_basophil_counts
	5.53	0.001	5.563	0.001	21	Asthma_(adult_onset)
	2.298	0.02	2.584	0.01	54	Eczema
	2.992	0.018	3.614	0.005	28	Respiratory_diseases
	3.307	0.012	2.707	0.04	26	Blood_protein_levels_in_cardiovascular_risk
	10.775	0	10.839	0	11	Nonatopic_asthma
	2.99	0.028	3.719	0.007	24	Allergic_rhinitis
	6.722	0.026	12.029	0.003	7	Asthma_(age_of_onset)
	5.978	0.013	9.027	0.002	10	Medication_use_(adrenergics,_inhalants)
Adipose_Tissue
	Z_Score enrichment (odds ratio)	Z_Score enrichment (p_value)	FUGUE enrichment (odds ratio)	FUGUE enrichment (p_value)	#_of_Genes	Trait
	2.456	0.002	1.654	0.1	84	Triglycerides
	2.099	0	1.482	0.019	321	Systolic_blood_pressure
	2.162	0.001	1.118	0.676	145	Diastolic_blood_pressure
	7.474	0.003	3.381	0.089	11	Adiponectin_levels
	4.481	0.026	1.802	0.341	12	Coronary_heart_disease
	5.975	0.013	0	0.612	10	Age-related_macular_degeneration
	5.375	0.039	1.286	0.57	8	Dupuytren's_disease
	6.285	0.001	1.931	0.238	17	Lipid_metabolism_phenotypes
	5.375	0.039	0	1	8	Prothrombin_time
	1.92	0	1.112	0.592	246	Hematocrit
	8.959	0.016	0	1	6	Vertical_cup-disc_ratio
	3.448	0.029	1.125	0.7	18	Alcohol_consumption
	5.375	0.039	1.286	0.57	8	Lipid_traits
	1.872	0.032	1.733	0.07	87	Intraocular_pressure
	3.735	0.023	1.201	0.685	17	Hip_circumference
	2.182	0	1.471	0.055	222	Waist_circumference_adjusted_for_body_mass_index
	5.392	0	0.818	1	24	Waist-to-hip_ratio_adjusted_for_body_mass_index
	1.534	0.001	1.446	0.006	527	Heel_bone_mineral_density
	3.448	0.029	1.802	0.416	18	Coronary_artery_disease_(myocardial_infarction,_percutaneous_transluminal_coronary_angioplasty,_coronary_artery_bypass_grafting,_angina_or_chromic_ischemic_heart_disease)
	1.674	0	0.755	0.032	829	Blood_protein_levels
	3.983	0.035	0.75	1	13	Aspartate_aminotransferase_levels
	2.797	0	1.601	0.116	93	High_density_lipoprotein_cholesterol_levels
	8.959	0.016	0	1	6	Lactate_dehydrogenase_levels
	4.043	0.002	1.878	0.205	29	HDL_cholesterol_levels_in_current_drinkers
	1.567	0.029	1.181	0.424	216	Lung_function_(FEV1/FVC)
	2.988	0.044	0	0.254	20	Alcohol_consumption_(drinks_per_week)
	3.201	0.036	1.059	1	19	Diastolic_blood_pressure_(cigarette_smoking_interaction)
	6.719	0.026	1.501	0.522	7	Waist-to-hip_ratio_adjusted_for_BMI_(joint_analysis_for_main_effect_and_physical_activity_interaction)
	17.931	0.001	1.801	0.469	6	Waist-to-hip_ratio_adjusted_for_BMI_x_sex_x_age_interaction_(4df_test)
	8.959	0.016	1.801	0.469	6	Body_mass_index_x_sex_x_age_interaction_(4df_test)
	7.474	0.003	0	0.616	11	Waist-to-hip_ratio_adjusted_for_BMI_(adjusted_for_smoking_behaviour)
	3.201	0.036	2.404	0.115	19	Colorectal_cancer_or_advanced_adenoma
	5.975	0.013	1	1	10	Body_mass_index_variance
	1.965	0.035	1.642	0.127	78	Monocyte_percentage_of_white_cells
	3.983	0.035	2.704	0.134	13	Metabolite_levels_(lipoprotein_measures)
	2.297	0.02	1.342	0.491	54	Spherical_equivalent
	2.074	0.015	1.593	0.135	80	Basophil_count
	5.375	0.039	1.286	0.57	8	Glaucoma_(multi-trait_analysis)
	13.44	0.009	0	1	5	Alcohol_use_disorder_(total_score)
	5.375	0.039	0	1	8	Alcohol_use_disorder_(consumption_score)
	8.959	0.016	4.506	0.114	6	Varicose_veins
	1.635	0.049	1.384	0.205	143	Appendicular_lean_mass
	2.564	0.024	0.818	1	36	Serum_metabolite_levels_(CMS)
	4.49	0.002	1.287	0.728	24	Waist-to-hip_ratio_adjusted_for_BMI_(additive_genetic_model)
	2.527	0.003	0.955	1	73	Cardiovascular_disease
	5.121	0.019	3.381	0.089	11	Chronic_obstructive_pulmonary_disease_or_high_blood_pressure_(pleiotropy)
	3.456	0.002	1.804	0.167	36	Alcohol_consumption_(drinks_per_week)_(MTAG)
	5.605	0.007	1.638	0.379	13	Problematic_alcohol_use_(MTAG)
	13.44	0.009	0	1	5	Problematic_alcohol_use
	8.959	0.016	0	1	6	Bitter_alcoholic_beverage_consumption
	2.831	0.034	1.717	0.308	25	Medication_use_(diuretics)
	1.473	0	1.619	0	912	Height
	2.133	0.177	2.708	0.04	26	Ulcerative_colitis
	1.479	0.02	1.567	0.007	327	Mean_platelet_volume
	1.053	0.864	1.832	0.037	95	Asthma
	1.077	0.635	1.868	0	457	Mean_corpuscular_hemoglobin
	0.999	1	1.92	0	388	Mean_corpuscular_volume
	1.405	0.381	2.558	0.007	59	Birth_weight
	1.085	0.64	1.83	0	324	Eosinophil_counts
	1.991	0.138	2.43	0.041	33	Mean_arterial_pressure
	1.397	0.286	2.138	0.007	89	Apolipoprotein_B_levels
	2.24	0.1	3.513	0.009	25	White_blood_cell_count_(basophil)
	1.586	0.064	1.782	0.016	140	Low_density_lipoprotein_cholesterol_levels
	1.032	0.828	2.359	0.013	58	Lymphocyte_percentage_of_white_cells
	0	1	5.41	0.038	8	Squamous_cell_lung_carcinoma
	1.491	0.524	6.763	0.026	7	Mood_instability
	2.358	0.087	4.52	0.002	24	Adventurousness
	1.474	0.205	1.938	0.027	85	LDL_cholesterol_levels
	1.644	0.161	2.222	0.015	71	Eosinophil_percentage_of_granulocytes
	1.39	0.313	2.391	0.007	67	Eosinophil_percentage_of_white_cells
	1.667	0.166	2.487	0.015	51	Neutrophil_percentage_of_granulocytes
	1.279	0.435	3.025	0	72	Sum_eosinophil_basophil_counts
	0.872	1	3.292	0.001	45	General_risk_tolerance_(MTAG)
	1.458	0.343	2.55	0.014	50	Brain_region_volumes
	2.984	0.189	5.41	0.038	8	Insulin-related_traits_(multivariate_analysis)
	0.972	1	2.487	0.015	51	Subcortical_volume_(MOSTest)
	1.278	0.672	4.102	0.017	16	Medication_use_(drugs_used_in_diabetes)
	3.535	0	2.805	0	89	HDL_cholesterol
	3.006	0	1.685	0.012	198	Waist-hip_ratio
	2.707	0	1.93	0.022	91	Coronary_artery_disease
	1.589	0.001	1.916	0	430	Platelet_count
	1.569	0.001	1.697	0	455	Red_blood_cell_count
	1.826	0	1.705	0	408	White_blood_cell_count
	1.671	0.042	1.98	0.005	134	Male-pattern_baldness
	3.306	0.012	3.328	0.012	26	Metabolic_syndrome
	1.608	0.008	1.714	0.002	278	Monocyte_count
	2.407	0	1.815	0.008	162	Triglyceride_levels
	1.583	0.03	1.594	0.029	194	Pulse_pressure
	1.669	0.003	1.819	0	289	Lymphocyte_counts
	1.838	0.001	1.797	0.001	255	Neutrophil_count
	5.375	0.039	9.024	0.005	8	Experiencing_mood_swings
	4.485	0.007	5.751	0.001	18	Triglyceride_levels_in_current_drinkers
	3.055	0	2.222	0	220	Waist-to-hip_ratio_adjusted_for_BMI
	2.015	0.001	1.713	0.014	170	HDL_cholesterol_levels
	1.959	0.003	1.635	0.032	157	Lung_function_(FVC)
	2.396	0.012	2.412	0.012	57	Chronic_inflammatory_diseases_(ankylosing_spondylitis,_Crohn's_disease,_psoriasis,_primary_sclerosing_cholangitis,_ulcerative_colitis)_(pleiotropy)
	1.835	0.016	1.741	0.033	124	Apolipoprotein_A1_levels
	2.561	0.048	3.805	0.004	27	Medication_use_(HMG_CoA_reductase_inhibitors)
Adrenal_Gland
	Z_Score enrichment (odds ratio)	Z_Score enrichment (p_value)	FUGUE enrichment (odds ratio)	FUGUE enrichment (p_value)	#_of_Genes	Trait
	2.447	0.001	1.544	0.154	89	HDL_cholesterol
	2.247	0.017	0.642	0.519	60	LDL_cholesterol
	5.377	0.039	3.003	0.187	8	Alzheimer's_disease
	1.712	0.025	1.373	0.207	144	C-reactive_protein_levels
	2.909	0.004	0.878	1	45	Cholesterol,_total
	3.697	0.008	0.818	1	24	Metabolic_traits
	5.377	0.039	1.286	0.57	8	C-reactive_protein
	5.978	0.013	3.863	0.07	10	Coffee_consumption
	3.421	0.006	1.441	0.527	29	Resting_heart_rate
	3.079	0.001	1.201	0.638	51	Metabolite_levels
	6.287	0.001	2.774	0.083	17	Lipid_metabolism_phenotypes
	2.617	0.031	0.62	0.765	31	Hypertension
	5.377	0.039	1.286	0.57	8	Lipid_traits
	2.142	0.013	1.029	0.851	78	Schizophrenia
	3.307	0.012	0.75	1	26	Blood_metabolite_ratios
	3.141	0.015	1.125	0.748	27	Glomerular_filtration_rate_(creatinine)
	2.873	0.014	0	0.072	33	Mean_arterial_pressure
	2.447	0.001	1.686	0.076	89	Apolipoprotein_B_levels
	8.963	0.016	1.801	0.469	6	Broad_depression_or_schizophrenia
	5.124	0.019	2.001	0.303	11	Serum_metabolite_ratios_in_chronic_kidney_disease
	5.124	0.019	2.001	0.303	11	Family_history_of_Alzheimer's_disease
	3.697	0.008	1.286	0.728	24	Alzheimer's_disease_or_family_history_of_Alzheimer's_disease
	2.161	0.008	1.467	0.221	93	High_density_lipoprotein_cholesterol_levels
	1.717	0.05	1.042	0.871	106	Total_cholesterol_levels
	8.974	0.002	3.863	0.07	10	Alcoholic_chronic_pancreatitis
	6.722	0.026	3.603	0.15	7	Parental_longevity_(combined_parental_attained_age,_Martingale_residuals)
	8.963	0.016	4.505	0.114	6	Coffee_consumption_(cups_per_day)
	5.377	0.039	1.286	0.57	8	C-reactive_protein_levels_or_LDL-cholesterol_levels_(pleiotropy)
	3.099	0.004	1.639	0.277	39	Serum_metabolite_levels_(CMS)
	1.836	0.016	1.337	0.291	124	Apolipoprotein_A1_levels
	2.642	0.011	1.423	0.444	44	Pre-treatment_viral_load_in_HIV-1_infection
	2.563	0.048	2.049	0.184	27	Medication_use_(HMG_CoA_reductase_inhibitors)
	1.089	0.717	1.834	0.043	83	Menarche_(age_at_onset)
	1.038	0.85	2.375	0.004	77	Multiple_sclerosis
	0.921	1	1.895	0.05	75	Breast_cancer
	1.109	0.647	1.737	0.043	118	Mean_corpuscular_hemoglobin_concentration
	3.36	0.091	5.154	0.018	11	Body_fat_percentage
	2.56	0.1	3.47	0.028	18	Triglyceride_levels_in_current_drinkers
	1.47	0.237	2.425	0.004	71	Balding_type_1
	1.119	0.701	3.47	0.028	18	Waist_circumference_adjusted_for_BMI_(joint_analysis_main_effects_and_smoking_interaction)
	1.119	0.701	3.47	0.028	18	Waist_circumference_adjusted_for_BMI_(adjusted_for_smoking_behaviour)
	2.985	0.188	5.409	0.038	8	Body_mass_index_in_physically_active_individuals
	1.459	0.343	2.258	0.029	50	Blond_vs._brown/black_hair_color
	3.307	0.012	3.327	0.012	26	Metabolic_syndrome
	1.771	0.016	1.781	0.016	140	Low_density_lipoprotein_cholesterol_levels
	13.445	0.009	13.525	0.009	5	Total_bilirubin_levels
	8.963	0.016	9.016	0.016	6	Mental_health_study_participation_(completed_survey)
	5.377	0.039	5.409	0.038	8	Waist_circumference_adjusted_for_BMI_in_active_individuals
	6.722	0.026	6.761	0.026	7	Waist-to-hip_ratio_adjusted_for_BMI_(joint_analysis_for_main_effect_and_physical_activity_interaction)
	6.722	0.026	6.761	0.026	7	Waist-to-hip_ratio_adjusted_for_BMI_x_sex_x_age_interaction_(4df_test)
	3.141	0.015	3.804	0.004	27	Hip_circumference_adjusted_for_BMI
	4.984	0.009	3.607	0.044	14	Metabolite_levels_(lipoprotein_measures)
Blood
	Z_Score enrichment (odds ratio)	Z_Score enrichment (p_value)	FUGUE enrichment (odds ratio)	FUGUE enrichment (p_value)	#_of_Genes	Trait
	6.533	0	2.405	0.115	19	Primary_biliary_cholangitis
	5.374	0.039	3.004	0.187	8	Alzheimer's_disease
	5.121	0.019	3.381	0.089	11	Alzheimer's_disease_(late_onset)
	5.374	0.039	1.286	0.57	8	Fibrinogen
	2.987	0.044	2.254	0.133	20	Red_blood_cell_traits
	7.474	0.003	3.381	0.089	11	Chronic_lymphocytic_leukemia
	3.735	0.023	2.775	0.082	17	Basal_cell_carcinoma
	17.93	0.001	0	1	6	Hematology_traits
	17.93	0.001	4.506	0.114	6	Ankylosing_spondylitis
	11.952	0.003	1.501	0.522	7	Leprosy
	17.93	0.001	1.801	0.469	6	Chronic_hepatitis_B_infection
	13.438	0.009	6.009	0.081	5	Tuberculosis
	6.284	0.001	2.775	0.082	17	Non-albumin_protein_levels
	8.964	0.005	3.004	0.187	8	Primary_sclerosing_cholangitis
	2.085	0.025	1.903	0.066	69	Asthma_(childhood_onset)
	1.635	0	1.032	0.765	818	Blood_protein_levels
	4.48	0.026	1.802	0.341	12	Albumin-globulin_ratio
	4.893	0.005	2.775	0.082	17	Hemoglobin_A1c_levels
	22.5	0	2.458	0.158	14	Rheumatoid_arthritis_(ACPA-positive)
	3.363	0.019	1.422	0.478	22	Systolic_blood_pressure_(cigarette_smoking_interaction)
	2.987	0.044	1.59	0.444	20	Diastolic_blood_pressure_(cigarette_smoking_interaction)
	6.277	0	1.639	0.277	39	Neutrophil_percentage_of_white_cells
	3.448	0.029	1.126	0.7	18	Basophil_percentage_of_granulocytes
	3.342	0.001	2.084	0.052	48	Allergic_disease_(asthma,_hay_fever_or_eczema)
	7.474	0.003	2.002	0.303	11	Primary_biliary_cirrhosis
	4.488	0.003	1.501	0.461	21	Cerebrospinal_fluid_biomarker_levels
	4.48	0.026	0	0.623	12	Brown_vs._black_hair_color
	2.169	0.016	1.628	0.163	72	High_light_scatter_reticulocyte_percentage_of_red_cells
	2.962	0	1.631	0.103	85	Platelet_distribution_width
	3.989	0	1.336	0.398	62	Granulocyte_percentage_of_myeloid_white_cells
	4.356	0	1.504	0.249	77	Monocyte_percentage_of_white_cells
	2.453	0.004	1.87	0.068	70	High_light_scatter_reticulocyte_count
	8.964	0.005	3.004	0.187	8	Celiac_disease_and_Rheumatoid_arthritis
	1.649	0.027	1.509	0.069	168	Hemoglobin_levels
	8.974	0.001	0.818	1	12	Tonsillectomy
	4.514	0	1.805	0.109	54	Myeloid_white_cell_count
	2.783	0.003	1.535	0.257	55	Immature_fraction_of_reticulocytes
	5.527	0.001	1.501	0.461	21	Mouth_ulcers
	3.363	0.019	2.653	0.062	22	Asthma_(adult_onset)
	3.605	0	1.728	0.174	56	Eczema
	7.187	0	1.802	0.416	18	Autoimmune_traits
	3.591	0.005	2.461	0.055	28	Respiratory_diseases
	2.561	0.048	0.346	0.514	27	Blood_protein_levels_in_cardiovascular_risk
	3.532	0.001	1.325	0.588	39	Hay_fever_and/or_eczema
	5.881	0	1.365	0.425	38	Autoimmune_thyroid_disease
	3.305	0.012	2.147	0.176	26	Medication_use_(thyroid_preparations)
	8.958	0.016	1.801	0.469	6	Arthritis_(juvenile_idiopathic)
	1.46	0.009	1.643	0	454	Mean_corpuscular_hemoglobin
	1.485	0.01	1.563	0.004	383	Mean_corpuscular_volume
	1.613	0.19	2.071	0.045	59	Birth_weight
	2.983	0.189	5.411	0.038	8	IgG_N-glycosylation_phenotypes_(multivariate_analysis)
	0	0.624	4.511	0.026	12	Depressive_symptoms_(MTAG)
	0	0.633	4.009	0.034	13	Red_vs._brown/black_hair_color
	1.709	0.119	1.896	0.05	75	Reticulocyte_fraction_of_red_cells
	2.983	0.189	5.411	0.038	8	TPE_interval_(resting)
	1.792	0.19	2.826	0.007	42	Atopic_asthma
	2.983	0.189	5.411	0.038	8	Insulin-related_traits_(multivariate_analysis)
	4.748	0	2.955	0.001	61	Crohn's_disease
	3.99	0.003	2.708	0.04	26	Ulcerative_colitis
	3.305	0.012	3.328	0.012	26	Psoriasis
	5.208	0	3.876	0.002	30	Type_1_diabetes
	2.153	0	1.859	0	320	Mean_platelet_volume
	4.533	0	2.155	0.012	78	Multiple_sclerosis
	3.363	0	2.091	0.009	96	Asthma
	5.485	0	2.516	0.004	69	Inflammatory_bowel_disease
	4.382	0	4.034	0	52	Systemic_lupus_erythematosus
	1.693	0	1.517	0.005	421	Platelet_count
	2.367	0	1.943	0	402	White_blood_cell_count
	3.587	0.015	3.612	0.014	21	Vitiligo
	8.134	0	2.408	0.05	38	Rheumatoid_arthritis
	3.109	0	1.98	0	327	Eosinophil_counts
	10.477	0	5.642	0.006	13	Systemic_sclerosis
	4.995	0	3.615	0.005	28	Hypothyroidism
	2.88	0	1.58	0.011	277	Monocyte_count
	5.975	0.013	6.015	0.013	10	Psoriasis_vulgaris
	3.926	0.006	3.186	0.022	23	Alzheimer's_disease_or_family_history_of_Alzheimer's_disease
	2.347	0	1.773	0.001	289	Lymphocyte_counts
	4.225	0.002	3.513	0.009	25	White_blood_cell_count_(basophil)
	2.422	0	2.027	0	248	Neutrophil_count
	6.718	0.026	12.033	0.003	7	Itch_intensity_from_mosquito_bite
	4.514	0	2.313	0.02	54	Lymphocyte_percentage_of_white_cells
	26.931	0	15.052	0	8	Systemic_seropositive_rheumatic_diseases_(Systemic_sclerosis_or_systemic_lupus_erythematosus_or_rheumatoid_arthritis_or_idiopathic_inflammatory_myopathies)
	5.244	0	2.935	0.003	49	Sum_neutrophil_eosinophil_counts
	4.511	0	2.487	0.015	51	Granulocyte_count
	3.297	0	2.426	0.004	71	Eosinophil_percentage_of_granulocytes
	2.201	0.003	2.084	0.005	107	Plateletcrit
	5.953	0	3.456	0	58	Chronic_inflammatory_diseases_(ankylosing_spondylitis,_Crohn's_disease,_psoriasis,_primary_sclerosing_cholangitis,_ulcerative_colitis)_(pleiotropy)
	5.114	0	3.104	0.002	47	Sum_basophil_neutrophil_counts
	3.064	0	2.178	0.021	67	Eosinophil_percentage_of_white_cells
	2.766	0.004	2.487	0.015	51	Neutrophil_percentage_of_granulocytes
	3.234	0	4.559	0	72	Sum_eosinophil_basophil_counts
	4.043	0	2.057	0.015	81	Basophil_count
Breast
	Z_Score enrichment (odds ratio)	Z_Score enrichment (p_value)	FUGUE enrichment (odds ratio)	FUGUE enrichment (p_value)	#_of_Genes	Trait
	2.41	0.002	1.665	0.109	90	HDL_cholesterol
	2.383	0.003	0.797	0.718	86	Triglycerides
	2.142	0.001	0.955	1	146	Diastolic_blood_pressure
	2.679	0	1.246	0.338	198	Waist-hip_ratio
	3.734	0.023	0.563	1	17	Lipid_metabolism_phenotypes
	7.168	0.008	2.575	0.225	9	Obesity
	2.028	0.021	1.367	0.337	76	Breast_cancer
	1.514	0.006	1.218	0.208	405	White_blood_cell_count
	2.293	0.015	1.625	0.188	59	Birth_weight
	4.484	0.007	0.529	1	18	Alcohol_consumption
	8.956	0.016	0	1	6	Sphingolipid_levels
	2.689	0.041	0.75	1	26	Metabolic_syndrome
	8.956	0.016	1.802	0.468	6	Esophageal_cancer
	8.956	0.016	4.507	0.114	6	Urinary_metabolites_(H-NMR_features)
	1.997	0.019	1.425	0.281	88	Intraocular_pressure
	4.892	0.005	1.932	0.238	17	Hip_circumference
	1.564	0.049	1.346	0.234	162	Triglyceride_levels
	2.605	0.016	1.591	0.286	40	Blood_urea_nitrogen_levels
	1.766	0.002	1.227	0.289	251	Neutrophil_count
	3.418	0.006	1.879	0.205	29	HDL_cholesterol_levels_in_current_drinkers
	2.583	0	1.415	0.09	222	Waist-to-hip_ratio_adjusted_for_BMI
	6.403	0.004	3.006	0.111	12	Urinary_sodium_excretion
	1.971	0.001	1.317	0.249	173	HDL_cholesterol_levels
	1.872	0.005	0.951	1	157	Lung_function_(FVC)
	2.366	0.005	1.628	0.163	72	Balding_type_1
	7.168	0.008	1.126	1	9	Breast_cancer_(estrogen-receptor_negative)
	8.956	0.016	0	1	6	Body_mass_index_x_sex_x_age_interaction_(4df_test)
	5.373	0.039	1.287	0.569	8	Body_mass_index_in_physically_active_individuals
	3.362	0.019	0.9	1	22	Cerebrospinal_fluid_biomarker_levels
	13.459	0	1.001	1	10	Body_mass_index_variance
	8.956	0.016	1.802	0.468	6	Waist_circumference_variance
	2.336	0.01	1.311	0.405	63	Granulocyte_percentage_of_myeloid_white_cells
	2.188	0.033	0.562	0.481	51	Sum_basophil_neutrophil_counts
	3.583	0.045	0	0.387	14	Cancer_(pleiotropy)
	13.434	0.009	2.252	0.409	5	Childhood_body_mass_index
	2.293	0.015	1.02	1	59	Morningness
	3.2	0.036	1.69	0.429	19	Mosaic_loss_of_chromosome_Y_(Y_chromosome_dosage)
	3.981	0.035	1.638	0.378	13	Type_2_diabetes_(adjusted_for_BMI)
	2.989	0.018	1.961	0.194	28	Vertical_cup-disc_ratio_(multi-trait_analysis)
	5.373	0.039	0	1	8	Alcohol_use_disorder_(consumption_score)
	17.924	0.001	4.507	0.114	6	Varicose_veins
	1.662	0.034	1.237	0.397	141	Appendicular_lean_mass
	5.373	0.039	0	1	8	Birth_length_(MTAG)
	1.913	0.049	0.651	0.44	74	Cardiovascular_disease
	5.088	0	1.454	0.401	36	Alcohol_consumption_(drinks_per_week)_(MTAG)
	7.689	0.001	0.75	1	13	Problematic_alcohol_use_(MTAG)
	13.434	0.009	0	1	5	Problematic_alcohol_use
	3.734	0.023	0.563	1	17	Medication_use_(drugs_used_in_diabetes)
	2.989	0.018	1.081	0.756	28	Medication_use_(HMG_CoA_reductase_inhibitors)
	1.166	0.742	2.708	0.04	26	Ulcerative_colitis
	0.801	0.718	2.613	0.001	85	Menarche_(age_at_onset)
	1.225	0.227	1.539	0.009	325	Mean_platelet_volume
	1.028	0.866	1.787	0.04	97	Asthma
	1.322	0.057	2.009	0	454	Mean_corpuscular_hemoglobin
	1.189	0.302	1.655	0.001	385	Mean_corpuscular_volume
	1.118	1	7.221	0.008	9	Femoral_neck_bone_mineral_density
	1.789	0.471	18.055	0.001	6	Esophageal_cancer_(squamous_cell)
	1.084	0.785	3.83	0.001	37	Total_body_bone_mineral_density
	1.394	0.061	1.578	0.01	291	Lymphocyte_counts
	0.756	0.381	1.755	0.008	179	Estimated_glomerular_filtration_rate
	1.49	0.524	6.765	0.026	7	Mood_instability
	1.162	0.452	1.625	0.01	244	Hemoglobin_concentration
	1.184	0.57	2.01	0.033	77	Reticulocyte_fraction_of_red_cells
	3.579	0.151	6.765	0.026	7	Optic_cup_area
	2.388	0.117	3.223	0.035	19	Monobrow
	1.22	0.562	1.896	0.05	75	Reticulocyte_count
	1.278	0.503	2.468	0.011	56	Immature_fraction_of_reticulocytes
	2.388	0.117	3.223	0.035	19	Number_of_sexual_partners
	1.679	0.006	1.528	0.028	236	Type_2_diabetes
	1.552	0.002	1.682	0	452	Red_blood_cell_count
	1.634	0	1.519	0.002	520	Heel_bone_mineral_density
	5.373	0.039	5.412	0.038	8	Experiencing_mood_swings
	2.988	0.028	3.01	0.027	24	Adventurousness
Colon
	Z_Score enrichment (odds ratio)	Z_Score enrichment (p_value)	FUGUE enrichment (odds ratio)	FUGUE enrichment (p_value)	#_of_Genes	Trait
	4.833	0.002	0.473	0.715	20	Chronic_obstructive_pulmonary_disease
	2.302	0.028	1.257	0.63	49	Prostate_cancer
	2.527	0.003	1.777	0.076	73	Breast_cancer
	4.075	0.017	0.6	1	16	Glomerular_filtration_rate_in_non_diabetics_(creatinine)
	5.374	0.039	1.286	0.57	8	Post_bronchodilator_FEV1/FVC_ratio
	3.735	0.023	1.931	0.238	17	Lobe_attachment_(rater-scored_or_self-reported)
	1.599	0.045	0.868	0.692	159	Lung_function_(FVC)
	1.902	0.001	1.146	0.491	213	Lung_function_(FEV1/FVC)
	5.975	0.013	1	1	10	Lung_function_(FEV1)
	2.47	0.016	1.201	0.638	51	Blond_vs._brown/black_hair_color
	6.719	0.026	1.501	0.522	7	Post_bronchodilator_FEV1
	5.605	0.007	0.75	1	13	Cancer_(pleiotropy)
	2.511	0.037	1.287	0.556	32	Low_tan_response
	3.541	0	1.309	0.426	71	FEV1
	4.732	0	0.666	0.764	29	Peak_expiratory_flow
	2.988	0.044	1.59	0.444	20	Number_of_sexual_partners
	4.14	0.009	2.404	0.115	19	Cigarettes_smoked_per_day_(MTAG)
	3.591	0.005	2.461	0.055	28	Respiratory_diseases
	3.189	0.002	0.948	1	42	Household_income_(MTAG)
	1.579	0.446	3.008	0.043	20	Red_blood_cell_traits
	1.118	1	7.219	0.008	9	Femoral_neck_bone_mineral_density
	1.546	0.221	2.138	0.023	68	Asthma_(childhood_onset)
	2.984	0.189	9.024	0.005	8	Squamous_cell_lung_carcinoma
	2.239	0.135	3.87	0.011	20	Mouth_ulcers
	0	1	5.41	0.038	8	TPE_interval_(resting)
	0.88	0.781	1.619	0.05	145	Appendicular_lean_mass
	1.79	0.344	4.511	0.026	12	Fractures
	1.845	0.185	2.917	0.006	41	Atopic_asthma
	3.838	0.071	6.015	0.013	10	Medication_use_(adrenergics,_inhalants)
	2.214	0.008	1.889	0.039	81	PR_interval
	11.953	0.003	12.033	0.003	7	Insomnia_symptoms_(never/rarely_vs._usually)
	8.959	0.016	9.019	0.016	6	Varicose_veins
Kidney
	Z_Score enrichment (odds ratio)	Z_Score enrichment (p_value)	FUGUE enrichment (odds ratio)	FUGUE enrichment (p_value)	#_of_Genes	Trait
	13.438	0.009	0	1	5	Uric_acid_levels
	4.042	0.002	0.666	0.764	29	Chronic_kidney_disease
	3.489	0.01	0.375	0.507	25	Metabolic_traits
	2.63	0.009	0.734	0.817	53	Metabolite_levels
	2.561	0.048	0.346	0.514	27	Colorectal_cancer
	3.709	0	0.797	0.718	86	Urate_levels
	6.718	0.026	0	1	7	Activated_partial_thromboplastin_time
	1.92	0	0.882	0.668	246	Hematocrit
	5.604	0.007	2.704	0.134	13	Gamma_glutamyl_transferase_levels
	8.963	0.005	3.003	0.187	8	Liver_enzyme_levels_(gamma-glutamyl_transferase)
	11.211	0.001	0	0.612	9	Urinary_metabolites
	2.434	0.008	0.803	0.831	61	Serum_metabolite_levels
	4.501	0	1.325	0.588	39	Creatinine_levels
	4.242	0	1.718	0.155	50	Serum_uric_acid_levels
	4.225	0.002	0.375	0.507	25	Blood_metabolite_ratios
	3.905	0	0.619	0.301	93	Blood_metabolite_levels
	3.78	0.004	1.125	0.748	27	Glomerular_filtration_rate_(creatinine)
	6.405	0.004	0.818	1	12	Serum_metabolite_concentrations_in_chronic_kidney_disease
	5.103	0	0.803	0.831	61	Urinary_metabolite_levels_in_chronic_kidney_disease
	2.524	0.019	1.545	0.296	41	Blood_urea_nitrogen_levels
	14.949	0	1.286	0.57	8	Total_bilirubin_levels
	7.17	0.008	1.125	1	9	Alcoholic_chronic_pancreatitis
	2.397	0	1.488	0.076	177	Estimated_glomerular_filtration_rate
	3.982	0.035	2.704	0.134	13	BMI_(adjusted_for_smoking_behaviour)
	6.718	0.026	3.604	0.15	7	Waist-to-hip_ratio_adjusted_for_BMI_(joint_analysis_for_main_effect_and_physical_activity_interaction)
	6.718	0.026	3.604	0.15	7	Waist-to-hip_ratio_adjusted_for_BMI_x_sex_x_age_interaction_(4df_test)
	6.718	0.026	0	1	7	Estimated_glomerular_filtration_rate_in_diabetes
	4.085	0.001	0.6	0.766	32	Estimated_glomerular_filtration_rate_in_non-diabetics
	1.59	0.014	1.06	0.749	247	Hemoglobin_concentration
	35.86	0	0	1	5	Urate_levels_in_overweight_individuals
	3.584	0.045	0	0.387	14	Metabolite_levels_(lipoprotein_measures)
	5.374	0.039	1.286	0.57	8	C-reactive_protein_levels_or_LDL-cholesterol_levels_(pleiotropy)
	6.718	0.026	1.5	0.522	7	C-reactive_protein_levels_or_total_cholesterol_levels_(pleiotropy)
	6.718	0.026	0	1	7	C-reactive_protein_levels_or_HDL-cholesterol_levels_(pleiotropy)
	5.374	0.039	0	1	8	Fruit_consumption
	11.559	0	2.079	0.211	16	Urinary_metabolite_modules_(eigenmetabolites)_in_chronic_kidney_disease
	3.419	0.006	0	0.11	29	Blood_protein_levels_in_cardiovascular_risk
	6.284	0.001	0.562	1	17	Hyperuricemia
	2.761	0.017	1.201	0.771	34	Macular_thickness
	2.133	0.177	2.707	0.04	26	Ulcerative_colitis
	0.709	0.058	1.62	0.001	459	Mean_corpuscular_hemoglobin
	0.761	0.196	1.83	0	330	Eosinophil_counts
	1.133	0.722	1.833	0.048	89	Intraocular_pressure
	0.91	0.8	1.602	0.04	173	HDL_cholesterol_levels
	0.958	1	3.142	0.01	31	Nevus_count_or_cutaneous_melanoma
	1.278	0.572	5.409	0.038	8	Systemic_seropositive_rheumatic_diseases_(Systemic_sclerosis_or_systemic_lupus_erythematosus_or_rheumatoid_arthritis_or_idiopathic_inflammatory_myopathies)
	0.388	0.114	2.588	0.002	72	Sum_eosinophil_basophil_counts
Muscle
	Z_Score enrichment (odds ratio)	Z_Score enrichment (p_value)	FUGUE enrichment (odds ratio)	FUGUE enrichment (p_value)	#_of_Genes	Trait
	4.984	0.009	2.457	0.158	14	Waist_circumference
	3.737	0.023	1.2	0.685	17	Lobe_attachment_(rater-scored_or_self-reported)
	2.292	0.011	1.476	0.292	64	Smoking_initiation_(ever_regular_vs_never_regular)
	5.123	0.019	2.001	0.303	11	Waist_circumference_adjusted_for_BMI_in_non-smokers
	2.989	0.044	1	1	20	Fibrinogen_levels
	2.564	0.024	1.453	0.401	36	Age_of_smoking_initiation_(MTAG)
	2.241	0.1	2.85	0.033	25	Glycated_hemoglobin_levels
	1.22	0.735	2.85	0.033	25	Ulcerative_colitis
	1.706	0.31	2.85	0.033	25	Psoriasis
	1.58	0.446	3.869	0.011	20	Uterine_fibroids
	1.58	0.446	3.869	0.011	20	Red_blood_cell_traits
	1.073	0.633	1.606	0.001	449	Mean_corpuscular_hemoglobin
	1.271	0.141	1.752	0	380	Mean_corpuscular_volume
	1.14	0.378	1.688	0	444	Red_blood_cell_count
	0.702	0.32	1.638	0.044	137	Low_density_lipoprotein_cholesterol_levels
	1.397	0.179	1.73	0.016	156	Lung_function_(FVC)
	1.492	0.645	3.607	0.044	14	Osteoarthritis_(hip)
	1.278	0.572	5.409	0.038	8	Leukocyte_telomere_length
	1.568	0.324	2.138	0.048	47	Allergic_disease_(asthma,_hay_fever_or_eczema)
	1.074	0.823	2.209	0.024	56	Chronic_inflammatory_diseases_(ankylosing_spondylitis,_Crohn's_disease,_psoriasis,_primary_sclerosing_cholangitis,_ulcerative_colitis)_(pleiotropy)
	3.84	0.071	6.014	0.013	10	Plasma_free_amino_acid_levels_(adjusted_for_twenty_other_PFAAs)
	5.971	0.082	13.525	0.009	5	Plasma_free_amino_acid_levels
	1.79	0.471	9.016	0.016	6	Hip_bone_size
	2.24	0.135	3.007	0.043	20	Smoking_cessation_(MTAG)
	1.629	0.279	2.71	0.013	39	Hay_fever_and/or_eczema
	1.053	1	3.222	0.035	19	Smoking_status
	1.628	0.326	2.707	0.04	26	Medication_use_(thyroid_preparations)
	1.997	0.033	2.568	0.002	77	PR_interval
	3.002	0.001	2.26	0.016	60	Atrial_fibrillation
	6.733	0.002	3.607	0.044	14	Creatine_kinase_levels
	1.655	0.022	1.665	0.021	174	Estimated_glomerular_filtration_rate
	1.997	0.033	2.375	0.004	77	Reticulocyte_fraction_of_red_cells
Ovary
	Z_Score enrichment (odds ratio)	Z_Score enrichment (p_value)	FUGUE enrichment (odds ratio)	FUGUE enrichment (p_value)	#_of_Genes	Trait
	3.364	0.019	2.654	0.062	22	Uterine_fibroids
	3.165	0.023	0.857	1	23	Menopause_(age_at_onset)
	2.69	0.041	1.175	0.741	26	Hip_circumference_adjusted_for_BMI
	6.72	0.026	3.605	0.15	7	Insomnia_symptoms_(never/rarely_vs._usually)
	0.967	1	1.862	0.041	82	Triglycerides
	1.079	0.635	1.519	0.003	456	Mean_corpuscular_hemoglobin
	1.008	0.932	1.587	0.002	385	Mean_corpuscular_volume
	1.405	0.381	2.309	0.015	59	Birth_weight
	4.477	0.115	9.02	0.016	6	Phospholipid_levels_(plasma)
	0.773	0.433	1.564	0.049	163	Triglyceride_levels
	0	1	5.411	0.038	8	Squamous_cell_lung_carcinoma
	0.934	1	2.111	0.018	74	High_light_scatter_reticulocyte_percentage_of_red_cells
	0.687	0.655	2.21	0.024	56	Immature_fraction_of_reticulocytes
	5.375	0.039	9.025	0.005	8	TPE_interval_(resting)
Skin
	Z_Score enrichment (odds ratio)	Z_Score enrichment (p_value)	FUGUE enrichment (odds ratio)	FUGUE enrichment (p_value)	#_of_Genes	Trait
	2.059	0.046	1.213	0.661	59	Birth_weight
	2.999	0.002	1.047	0.811	48	Brain_region_volumes
	2.526	0.019	1.858	0.183	41	Atopic_asthma
	1.068	0.634	1.716	0	451	Mean_corpuscular_hemoglobin
	1.324	0.258	1.689	0.032	140	Refractive_error
	0.716	1	2.579	0.047	27	Hypothyroidism
	2.986	0.188	5.411	0.038	8	Myopia_(pathological)
	1.492	0.645	5.015	0.009	14	Osteoarthritis_(hip)
	3.583	0.151	6.764	0.026	7	Itch_intensity_from_mosquito_bite
	0.895	1	5.156	0.018	11	Primary_biliary_cirrhosis
	0.489	0.185	2.01	0.033	77	Reticulocyte_fraction_of_red_cells
	1.254	0.51	2.412	0.012	57	Immature_fraction_of_reticulocytes
	1.433	0.529	2.873	0.021	29	Positive_affect
	1.681	0.271	2.408	0.05	38	Well-being_spectrum_(multivariate_analysis)
	1.119	0.701	3.471	0.028	18	Number_of_sexual_partners
	0	1	6.764	0.026	7	Hip_bone_size
	0.852	1	3.186	0.022	23	Allergic_rhinitis
	0.716	1	3.161	0.015	27	Medication_use_(thyroid_preparations)
Testis
	Z_Score enrichment (odds ratio)	Z_Score enrichment (p_value)	FUGUE enrichment (odds ratio)	FUGUE enrichment (p_value)	#_of_Genes	Trait
	4.483	0.007	1.802	0.416	18	Testicular_germ_cell_tumor
	5.372	0.039	1.286	0.569	8	Atopic_dermatitis
	13.434	0.009	2.252	0.409	5	Benign_prostatic_hyperplasia_and_lower_urinary_tract_symptoms
	1.788	0.471	9.019	0.016	6	Glioma
	0	1	9.019	0.016	6	Esophageal_cancer_(squamous_cell)
	2.236	0.412	13.53	0.009	5	Glioblastoma
	1.278	0.729	3.009	0.028	24	Autism_spectrum_disorder_or_schizophrenia
	0	0.248	4.516	0.006	18	Colorectal_cancer_or_advanced_adenoma
	3.579	0.151	12.034	0.003	7	Mood_instability
	0.825	0.843	2.223	0.015	71	Sum_eosinophil_basophil_counts
	1.705	0.31	2.85	0.033	25	Life_satisfaction
	0	0.25	3.223	0.035	19	Number_of_sexual_partners
	0	0.617	5.156	0.018	11	Vertical_cup-disc_ratio_(adjusted_for_vertical_disc_diameter)
Thyroid
	Z_Score enrichment (odds ratio)	Z_Score enrichment (p_value)	FUGUE enrichment (odds ratio)	FUGUE enrichment (p_value)	#_of_Genes	Trait
	1.532	0.028	1.489	0.047	234	Type_2_diabetes
	1.517	0.044	1.108	0.635	201	Adolescent_idiopathic_scoliosis
	4.479	0.026	0.819	1	12	Body_mass_index_(joint_analysis_main_effects_and_physical_activity_interaction)
	6.716	0.026	1.501	0.522	7	Body_mass_index_in_physically_active_individuals
	2.188	0.033	1.679	0.163	51	Blond_vs._brown/black_hair_color
	3.2	0.036	1.69	0.429	19	Mosaic_loss_of_chromosome_Y_(Y_chromosome_dosage)
	3.981	0.035	2.705	0.134	13	Anthropometric_traits_(multi-trait_analysis)
	1.988	0.305	5.157	0.018	11	Chronic_lymphocytic_leukemia
	0.832	0.304	1.605	0.001	456	Mean_corpuscular_hemoglobin
	0.972	0.935	1.64	0.001	428	Platelet_count
	1.171	0.301	1.657	0	451	Red_blood_cell_count
	1.281	0.258	1.571	0.042	176	Estimated_glomerular_filtration_rate
	1.376	0.161	1.603	0.04	173	HDL_cholesterol_levels
	1.118	0.701	4.517	0.006	18	Basophil_percentage_of_white_cells
	1.118	0.701	3.472	0.028	18	Basophil_percentage_of_granulocytes
	1.789	0.417	3.472	0.028	18	Colorectal_cancer_or_advanced_adenoma
	1.052	0.848	2.227	0.011	76	High_light_scatter_reticulocyte_percentage_of_red_cells
	1.264	0.236	1.58	0.017	243	Hemoglobin_concentration
	0.941	1	1.967	0.026	84	Platelet_distribution_width
	1.279	0.435	2.59	0.002	72	Eosinophil_percentage_of_granulocytes
	0.893	1	2.011	0.033	77	Reticulocyte_fraction_of_red_cells
	0.788	0.701	2.112	0.018	74	High_light_scatter_reticulocyte_count
	1.026	0.841	2.138	0.023	68	Eosinophil_percentage_of_white_cells
	1.167	0.645	2.426	0.017	52	Neutrophil_percentage_of_granulocytes
	0.776	0.701	1.896	0.05	75	Reticulocyte_count
	1.279	0.435	2.384	0.005	72	Sum_eosinophil_basophil_counts
	1.277	0.572	5.412	0.038	8	TPE_interval_(resting)
	2.8	0.053	3.612	0.014	21	Asthma_(adult_onset)
	1.327	0.384	1.881	0.035	93	Self-reported_math_ability
	1.171	0.493	1.769	0.018	147	Self-reported_math_ability_(MTAG)
	3.593	0.002	3.619	0.002	35	Thyroid_stimulating_hormone_levels
	2.885	0.01	3.351	0.003	37	Creatinine_levels
	6.716	0.026	6.765	0.026	7	Hip_bone_size
	6.282	0.001	3.761	0.022	17	Hyperuricemia
Prostate
	Z_Score enrichment (odds ratio)	Z_Score enrichment (p_value)	FUGUE enrichment (odds ratio)	FUGUE enrichment (p_value)	#_of_Genes	Trait
	8.959	0.016	1.801	0.469	6	Phospholipid_levels_(plasma)
	2.718	0.003	0.882	1	56	Urinary_metabolite_levels_in_chronic_kidney_disease
	5.121	0.019	0.9	1	11	Family_history_of_Alzheimer's_disease
	11.953	0.003	1.501	0.522	7	DHEAS_levels
	2.013	0.028	1.479	0.235	71	Balding_type_1
	8.959	0.016	0	1	6	Allergy
	2.524	0.019	1.857	0.184	41	General_cognitive_ability
	4.483	0.013	0.643	1	15	Urinary_metabolite_modules_(eigenmetabolites)_in_chronic_kidney_disease
	2.524	0.019	0.461	0.431	41	Household_income_(MTAG)
	2.988	0.044	0.473	0.715	20	anorexia_nervosa,_attention-deficit/hyperactivity_disorder,_autism_spectrum_disorder,_bipolar_disorder,_major_depression,_obsessive-compulsive_disorder,_schizophrenia,_or_Tourette_syndrome_(pleiotropy)
	5.374	0.039	3.003	0.187	8	Medication_use_(glucocorticoids)
	0.914	0.495	1.573	0	912	Height
	0.745	1	2.707	0.04	26	Ulcerative_colitis
	0.914	1	1.923	0.025	97	Asthma
	0.838	0.341	1.736	0	453	Mean_corpuscular_hemoglobin
	0.744	0.535	1.755	0.03	117	Mean_corpuscular_hemoglobin_concentration
	0.843	0.341	1.597	0.001	451	Red_blood_cell_count
	1.337	0.245	1.729	0.027	131	Male-pattern_baldness
	0.681	0.076	1.59	0.005	323	Eosinophil_counts
	1.789	0.471	9.018	0.016	6	Esophageal_cancer_(squamous_cell)
	1.018	0.882	1.599	0	519	Heel_bone_mineral_density
	0.736	0.198	1.552	0.013	288	Lymphocyte_counts
	0.831	1	2.139	0.048	47	Allergic_disease_(asthma,_hay_fever_or_eczema)
	0.313	0.124	2.071	0.045	59	Chronic_inflammatory_diseases_(ankylosing_spondylitis,_Crohn's_disease,_psoriasis,_primary_sclerosing_cholangitis,_ulcerative_colitis)_(pleiotropy)
	5.969	0.082	13.528	0.009	5	Prostate-specific_antigen_levels_(conditioned_on_lead_SNPs)
	0.92	1	2.076	0.019	75	Reticulocyte_count
	0.388	0.114	2.184	0.016	72	Sum_eosinophil_basophil_counts
	0.872	1	2.258	0.04	45	General_risk_tolerance_(MTAG)
	1.789	0.471	9.018	0.016	6	Varicose_veins
	1.342	0.499	3.952	0.006	23	Allergic_rhinitis
	0.596	0.766	3.011	0.012	32	Brain_morphology_(min-P)
	0	0.617	5.155	0.018	11	Cortical_surface_area_(min-P)
	2.302	0.028	2.317	0.027	49	Prostate_cancer
	3.448	0.029	3.47	0.028	18	Colorectal_cancer_or_advanced_adenoma
Bladder
	Z_Score enrichment (odds ratio)	Z_Score enrichment (p_value)	FUGUE enrichment (odds ratio)	FUGUE enrichment (p_value)	#_of_Genes	Trait
	1.821	0.038	1.304	0.389	95	Asthma
	1.947	0.047	0.661	0.554	73	Breast_cancer
	2.171	0.002	1.097	0.767	129	Male-pattern_baldness
	5.123	0.019	0	0.616	11	Pulmonary_function_(smoking_interaction)
	2.415	0.043	0.58	0.768	33	Hand_grip_strength
	2.039	0	1.016	0.907	207	Lung_function_(FEV1/FVC)
	6.721	0.026	3.604	0.15	7	DHEAS_levels
	3.449	0.029	1.125	0.7	18	Colorectal_cancer_or_advanced_adenoma
	3.202	0.036	1.689	0.429	19	Monobrow
	11.958	0.003	1.5	0.522	7	Insomnia_symptoms_(never/rarely_vs._usually)
	3.737	0.023	0.562	1	17	Lifetime_smoking_index
	5.376	0.039	1.286	0.57	8	White_matter_hyperintensities
	13.444	0.009	0	1	5	Spine_bone_size
	2.617	0.031	1.334	0.545	31	Brain_morphology_(min-P)
	3.166	0.023	1.897	0.281	23	Subcortical_volume_(min-P)
	2.126	0.049	1.318	0.466	47	Highest_math_class_taken
	0.784	0.199	1.599	0.001	444	Mean_corpuscular_hemoglobin
	1.085	0.785	2.491	0.027	37	Blood_urea_nitrogen_levels
	1.239	0.422	1.956	0.014	107	Plateletcrit
	0.677	0.551	2.027	0.027	71	High_light_scatter_reticulocyte_count
	1.79	0.471	9.017	0.016	6	Optic_cup_area
	0.8	0.844	1.959	0.047	73	Reticulocyte_count
	0.567	0.411	2.391	0.007	67	Sum_eosinophil_basophil_counts
	3.359	0.091	5.155	0.018	11	Chronic_obstructive_pulmonary_disease_or_high_blood_pressure_(pleiotropy)
	1.557	0.342	2.578	0.047	27	Medication_use_(thyroid_preparations)
	5.376	0.039	5.41	0.038	8	Medication_use_(glucocorticoids)
Blood_Vessel
	Z_Score enrichment (odds ratio)	Z_Score enrichment (p_value)	FUGUE enrichment (odds ratio)	FUGUE enrichment (p_value)	#_of_Genes	Trait
	3.585	0.045	1.502	0.644	14	Fasting_blood_glucose
	2.308	0.038	2.007	0.077	44	Prostate_cancer
	2.534	0.001	1.703	0.093	82	PR_interval
	4.409	0	1.771	0.128	61	Atrial_fibrillation
	5.122	0.019	2.003	0.302	11	Age-related_macular_degeneration
	1.946	0.047	1.602	0.167	73	Breast_cancer
	2.697	0.005	1.403	0.357	52	Systemic_lupus_erythematosus
	13.442	0.009	2.252	0.409	5	Gastric_cancer
	1.558	0.002	1.482	0.006	444	Body_mass_index
	8.961	0.016	4.507	0.114	6	Optic_disc_area
	2.181	0.001	1.29	0.326	144	Refractive_error
	3.736	0.023	2.776	0.082	17	Lumbar_spine_bone_mineral_density
	3.49	0.01	1.717	0.308	25	QRS_duration
	10.773	0	3.382	0.089	11	Body_fat_percentage
	3.696	0.008	1.803	0.294	24	Offspring_birth_weight
	13.442	0.009	6.01	0.081	5	Headache
	4.487	0.007	2.577	0.098	18	Waist_circumference_adjusted_for_BMI_(joint_analysis_main_effects_and_smoking_interaction)
	5.376	0.039	1.287	0.569	8	Breast_cancer_(estrogen-receptor_negative)
	4.487	0.007	2.577	0.098	18	Waist_circumference_adjusted_for_BMI_(adjusted_for_smoking_behaviour)
	1.63	0.009	1.432	0.065	242	Hemoglobin_concentration
	5.376	0.039	1.287	0.569	8	Motion_sickness
	2.415	0.043	1.243	0.567	33	Myopia_(age_of_diagnosis)
	2.049	0.026	1.331	0.421	70	FEV1
	13.442	0.009	0	1	5	Snoring
	2.294	0.015	1.625	0.188	59	Fat-free_mass
	5.376	0.039	3.005	0.187	8	TPE_interval_(resting)
	5.376	0.039	3.005	0.187	8	White_matter_hyperintensities
	4.487	0.007	1.803	0.416	18	Body_fat_distribution_(arm_fat_ratio)
	3.369	0.004	1.61	0.374	33	Cortical_surface_area
	2.19	0.033	1.435	0.348	51	Subcortical_volume_(MOSTest)
	3.745	0.001	1.201	0.771	34	Cortical_surface_area_(MOSTest)
	4.895	0.005	1.932	0.238	17	Medication_use_(drugs_used_in_diabetes)
	1.495	0.018	1.795	0	317	Mean_platelet_volume
	1.145	0.381	1.657	0	451	Mean_corpuscular_hemoglobin
	1.101	0.547	1.731	0	384	Mean_corpuscular_volume
	1.791	0.417	3.472	0.028	18	Basal_cell_carcinoma
	1.244	0.149	1.807	0	445	Red_blood_cell_count
	2.237	0.411	13.534	0.009	5	Polycystic_ovary_syndrome
	1.032	0.828	2.116	0.043	58	Birth_weight
	1.518	0.183	2.043	0.02	76	Schizophrenia
	1.3	0.286	1.705	0.022	158	Triglyceride_levels
	0.813	1	3.01	0.027	24	Waist-to-hip_ratio_adjusted_for_body_mass_index
	2.984	0.189	5.412	0.038	8	Moyamoya_disease
	0	1	9.022	0.016	6	Feeling_fed-up
	1.46	0.066	2.154	0	215	Waist-to-hip_ratio_adjusted_for_BMI
	3.581	0.151	6.766	0.026	7	Mood_instability
	1.518	0.183	2.817	0	76	High_light_scatter_reticulocyte_percentage_of_red_cells
	1.494	0.25	2.975	0	77	Reticulocyte_fraction_of_red_cells
	1.541	0.178	3.306	0	75	Reticulocyte_count
	0.843	1	2.616	0.006	58	Immature_fraction_of_reticulocytes
	2.687	0.135	4.011	0.034	13	Type_2_diabetes_(adjusted_for_BMI)
	1.989	0.305	5.157	0.018	11	Vertical_cup-disc_ratio_(adjusted_for_vertical_disc_diameter)
	1.496	0.153	1.851	0.025	112	Cognitive_performance_(MTAG)
	1.218	0.317	1.666	0.01	226	Highest_math_class_taken_(MTAG)
	1.557	0.343	2.579	0.047	27	Medication_use_(thyroid_preparations)
	2.032	0	1.979	0	905	Height
	2.134	0	1.881	0	317	Systolic_blood_pressure
	1.972	0.001	2.44	0	190	Waist-hip_ratio
	2.69	0.041	2.709	0.04	26	Colorectal_cancer
	1.657	0.001	2.135	0	422	Platelet_count
	2.441	0	2.007	0.004	127	Male-pattern_baldness
	1.646	0.009	1.604	0.012	240	Hematocrit
	20.965	0	6.017	0.013	10	Migraine
	2.653	0	2.17	0.007	88	Intraocular_pressure
	2.114	0	1.689	0.008	217	Waist_circumference_adjusted_for_body_mass_index
	3.363	0	2.208	0	190	Pulse_pressure
	1.98	0	1.882	0	515	Heel_bone_mineral_density
	1.575	0.009	1.632	0.005	283	Lymphocyte_counts
	1.592	0.04	1.753	0.01	173	Estimated_glomerular_filtration_rate
	2.93	0	1.989	0.002	156	Lung_function_(FVC)
	2.369	0	1.605	0.021	213	Lung_function_(FEV1/FVC)
	2.5	0.004	2.1	0.024	69	Balding_type_1
	8.966	0.005	9.027	0.005	8	Waist_circumference_adjusted_for_BMI_in_active_individuals
	4.983	0.009	6.777	0.001	14	Waist_circumference_adjusted_for_BMI_(joint_analysis_main_effects_and_physical_activity_interaction)
	2.117	0.01	2.839	0	84	Platelet_distribution_width
	2.151	0.003	2.568	0	109	Plateletcrit
	1.914	0.049	2.918	0	74	High_light_scatter_reticulocyte_count
	3.781	0.004	4.524	0.001	27	Hip_circumference_adjusted_for_BMI
	2.562	0.048	3.162	0.015	27	Optic_disc_size
	2.69	0.041	3.329	0.012	26	Vertical_cup-disc_ratio_(multi-trait_analysis)
	1.961	0.004	2.073	0.002	140	Appendicular_lean_mass
	4.32	0	2.906	0.009	37	Body_fat_distribution_(trunk_fat_ratio)
	4.949	0	3.7	0.003	31	Body_fat_distribution_(leg_fat_ratio)
	2.392	0.001	1.748	0.048	105	Brain_morphology_(MOSTest)
	2.992	0.012	2.529	0.036	32	Brain_morphology_(min-P)
	3.696	0.008	3.01	0.027	24	Subcortical_volume_(min-P)
Cervix_Uteri
	Z_Score enrichment (odds ratio)	Z_Score enrichment (p_value)	FUGUE enrichment (odds ratio)	FUGUE enrichment (p_value)	#_of_Genes	Trait
	8.956	0.016	4.505	0.114	6	Phospholipid_levels_(plasma)
	1.658	0.012	1.381	0.112	219	Waist_circumference_adjusted_for_body_mass_index
	1.508	0.048	1.284	0.244	209	Lung_function_(FEV1/FVC)
	5.373	0.039	3.003	0.187	8	Waist_circumference_adjusted_for_BMI_in_active_individuals
	2.988	0.028	1.802	0.294	24	Autism_spectrum_disorder_or_schizophrenia
	1.147	0.597	2.168	0.007	88	HDL_cholesterol
	1.326	0.009	1.778	0	905	Height
	1.347	0.088	2.028	0	315	Systolic_blood_pressure
	1.226	0.581	2.162	0.009	83	Menarche_(age_at_onset)
	1.131	0.582	1.899	0.001	232	Type_2_diabetes
	1.412	0.481	3.385	0.018	22	Uterine_fibroids
	1.792	0.143	2.688	0.007	48	Prostate_cancer
	0.924	1	1.809	0.039	96	Asthma
	2.237	0.266	6.013	0.013	10	Age-related_macular_degeneration
	0.794	0.203	1.931	0	451	Mean_corpuscular_hemoglobin
	0.664	0.04	1.783	0	387	Mean_corpuscular_volume
	2.488	0.074	5.815	0	23	Central_corneal_thickness
	1.052	0.749	1.796	0	447	Red_blood_cell_count
	1.277	0.572	5.409	0.038	8	Prothrombin_time
	1.07	0.77	1.829	0.018	131	Hair_color
	1.405	0.381	2.557	0.007	59	Birth_weight
	0.743	0.19	1.544	0.009	324	Eosinophil_counts
	1.059	0.856	1.938	0.027	85	Intraocular_pressure
	0.653	0.377	2.011	0.018	88	Chronotype
	1.452	0.086	1.665	0.019	187	Pulse_pressure
	1.418	0.011	1.794	0	510	Heel_bone_mineral_density
	1.918	0.241	3.759	0.022	17	Coronary_artery_disease_(myocardial_infarction,_percutaneous_transluminal_coronary_angioplasty,_coronary_artery_bypass_grafting,_angina_or_chromic_ischemic_heart_disease)
	0	0.165	3.008	0.028	24	White_blood_cell_count_(basophil)
	1.277	0.572	5.409	0.038	8	Experiencing_mood_swings
	0.858	0.701	1.7	0.015	171	HDL_cholesterol_levels
	1.49	0.524	6.762	0.026	7	Itch_intensity_from_mosquito_bite
	3.579	0.151	6.762	0.026	7	Mosquito_bite_size
	2.685	0.136	4.008	0.034	13	Waist_circumference_adjusted_for_BMI_(joint_analysis_main_effects_and_physical_activity_interaction)
	1.567	0.324	3.103	0.002	47	Allergic_disease_(asthma,_hay_fever_or_eczema)
	1.921	0.096	2.486	0.015	51	Blond_vs._brown/black_hair_color
	0.388	0.506	3.719	0.007	24	Adventurousness
	1.114	0.591	1.519	0.031	244	Hemoglobin_concentration
	0.387	0.114	2.184	0.016	72	Sum_eosinophil_basophil_counts
	0.352	0.061	1.947	0.035	79	Basophil_count
	1.061	0.837	2.008	0.037	66	Predicted_visceral_adipose_tissue
	1.118	0.802	2.926	0.004	45	General_risk_tolerance_(MTAG)
	1.305	0.498	2.259	0.022	55	Eczema
	1.491	0.521	3.009	0.018	28	Respiratory_diseases
	4.475	0.115	9.016	0.016	6	Reaction_time
	1.047	0.87	1.873	0.021	105	Brain_morphology_(MOSTest)
	0.794	0.815	2.317	0.027	49	Subcortical_volume_(MOSTest)
	1.325	0.547	2.633	0.03	31	Cortical_surface_area_(MOSTest)
	0.993	1	2.747	0.026	30	Macular_thickness
	1.649	0.035	1.939	0.005	142	Diastolic_blood_pressure
	2.434	0	2.016	0.003	132	Male-pattern_baldness
	2.453	0.004	2.469	0.004	70	Balding_type_1
	4.139	0.009	3.222	0.035	19	Colorectal_cancer_or_advanced_adenoma
	11.949	0.003	6.762	0.026	7	Insomnia_symptoms_(never/rarely_vs._usually)
	2.056	0.046	2.308	0.015	59	Fat-free_mass
	5.373	0.039	5.409	0.038	8	TPE_interval_(resting)
	4.498	0	3.012	0.008	36	Body_fat_distribution_(trunk_fat_ratio)
	4.493	0	3.285	0.008	30	Body_fat_distribution_(leg_fat_ratio)
	2.988	0.028	3.008	0.028	24	Allergic_rhinitis
Esophagus
	Z_Score enrichment (odds ratio)	Z_Score enrichment (p_value)	FUGUE enrichment (odds ratio)	FUGUE enrichment (p_value)	#_of_Genes	Trait
	5.976	0.013	2.253	0.264	10	Pulmonary_function
	1.65	0.002	1.342	0.088	318	Mean_platelet_volume
	1.906	0.038	1.439	0.26	80	PR_interval
	1.8	0.019	1.427	0.187	132	Male-pattern_baldness
	5.375	0.039	3.004	0.187	8	Moyamoya_disease
	1.663	0.011	1.32	0.203	212	Lung_function_(FEV1/FVC)
	3.844	0.012	2.254	0.133	20	Keratinocyte_cancer_(MTAG)
	2.244	0.03	1.468	0.341	50	Blond_vs._brown/black_hair_color
	1.954	0.027	1.359	0.358	84	Platelet_distribution_width
	2.606	0.016	1.591	0.286	40	Insomnia
	2.247	0.014	0.843	0.843	70	FEV1
	2.511	0.037	2.082	0.128	32	Cortical_surface_area
	2.414	0.043	0.9	1	33	Cortical_surface_area_(MOSTest)
	1.338	0.089	1.505	0.017	317	Systolic_blood_pressure
	1.212	0.205	1.757	0	455	Mean_corpuscular_hemoglobin
	1.162	0.345	1.73	0	384	Mean_corpuscular_volume
	1.468	0.011	1.539	0.004	423	Platelet_count
	1.326	0.306	1.813	0.018	132	Hair_color
	1.278	0.572	5.411	0.038	8	Femoral_neck_bone_mineral_density
	0	0.633	4.01	0.034	13	Systemic_sclerosis
	1.789	0.471	18.052	0.001	6	Mental_health_study_participation_(completed_survey)
	1.096	0.821	2.26	0.022	55	Intelligence
	1.682	0.121	2.226	0.011	76	High_light_scatter_reticulocyte_percentage_of_red_cells
	0.876	1	2.21	0.024	56	Chronic_inflammatory_diseases_(ankylosing_spondylitis,_Crohn's_disease,_psoriasis,_primary_sclerosing_cholangitis,_ulcerative_colitis)_(pleiotropy)
	1.278	0.729	3.72	0.007	24	Macrophage_inflammatory_protein_1b_levels
	2.238	0.266	6.016	0.013	10	Alzheimer's_disease_or_HDL_levels_(pleiotropy)
	2.989	0.028	3.72	0.007	24	Adventurousness
	2.175	0.012	2.19	0.011	77	Reticulocyte_fraction_of_red_cells
	2.097	0.018	2.111	0.018	74	High_light_scatter_reticulocyte_count
	2.248	0.01	1.896	0.05	75	Reticulocyte_count
	6.719	0.026	12.034	0.003	7	Insomnia_symptoms_(never/rarely_vs._usually)
	3.201	0.036	4.168	0.009	19	Number_of_sexual_partners
Fallopian_Tube
	Z_Score enrichment (odds ratio)	Z_Score enrichment (p_value)	FUGUE enrichment (odds ratio)	FUGUE enrichment (p_value)	#_of_Genes	Trait
	13.451	0.009	2.251	0.41	5	Phospholipid_levels_(plasma)
	11.964	0.003	3.604	0.15	7	Insomnia_symptoms_(never/rarely_vs._usually)
	0	1	9.019	0.016	6	Glioma
	1.628	0.381	4.009	0.034	13	Waist_circumference
	0.771	0.448	1.644	0.022	176	Waist-hip_ratio
	2.559	0.227	7.219	0.008	9	Age-related_macular_degeneration
	5.973	0.082	13.529	0.009	5	Epithelial_ovarian_cancer
	0.288	0.062	2.087	0.033	64	Asthma_(childhood_onset)
	0	1	13.529	0.009	5	Glioblastoma
	0.688	0.796	3.212	0.002	42	Allergic_disease_(asthma,_hay_fever_or_eczema)
	2.986	0.188	9.025	0.005	8	TPE_interval_(resting)
	0.994	1	3.87	0.011	20	Asthma_(adult_onset)
	0.558	0.481	2.487	0.015	51	Eczema
	0.715	1	3.806	0.004	27	Respiratory_diseases
	0.483	0.427	2.712	0.013	39	Atopic_asthma
	0.994	1	9.031	0.002	10	Nonatopic_asthma
	0.895	1	3.386	0.018	22	Allergic_rhinitis
	0.789	1	3.351	0.003	37	Hay_fever_and/or_eczema
	1.119	1	7.219	0.008	9	Asthma_(moderate_or_severe)
	0.372	0.507	2.851	0.033	25	Medication_use_(thyroid_preparations)
	1.279	0.572	5.41	0.038	8	Autoimmune_traits_(pleiotropy)
	3.583	0.151	6.763	0.026	7	Medication_use_(glucocorticoids)
	1.119	1	7.219	0.008	9	Medication_use_(adrenergics,_inhalants)
	1.998	0.038	2.009	0.037	66	Breast_cancer
Nerve
	Z_Score enrichment (odds ratio)	Z_Score enrichment (p_value)	FUGUE enrichment (odds ratio)	FUGUE enrichment (p_value)	#_of_Genes	Trait
	2.083	0.001	1.289	0.327	144	Diastolic_blood_pressure
	3.925	0.006	1.897	0.281	23	Menopause_(age_at_onset)
	1.945	0.047	1.601	0.167	73	Breast_cancer
	8.962	0.005	3.003	0.187	8	Myopia_(pathological)
	2.015	0.048	1.592	0.194	60	Serum_metabolite_levels
	1.582	0.023	1.151	0.498	221	Waist_circumference_adjusted_for_body_mass_index
	5.373	0.039	1.286	0.57	8	Moyamoya_disease
	8.957	0.016	1.801	0.469	6	Feeling_fed-up
	1.624	0.018	1.269	0.288	203	Adolescent_idiopathic_scoliosis
	13.436	0.009	2.251	0.41	5	Body_mass_index_(age_<50)
	8.957	0.016	1.801	0.469	6	Body_mass_index_x_sex_x_age_interaction_(4df_test)
	5.98	0.002	1.385	0.657	15	Depressed_affect
	4.074	0.017	2.079	0.211	16	White_matter_microstructure_(radial_diusivities)
	3.305	0.012	1.174	0.741	26	Life_satisfaction
	5.373	0.039	3.003	0.187	8	Glaucoma_(multi-trait_analysis)
	5.603	0.007	1.637	0.379	13	White_matter_microstructure_(mean_diusivities)
	2.189	0.033	1.678	0.163	51	Highest_math_class_taken
	1.415	0.283	1.858	0.047	88	HDL_cholesterol
	0	0.17	4.253	0.002	25	Ulcerative_colitis
	1.556	0.343	2.578	0.047	27	Psoriasis
	1.791	0.22	2.747	0.026	30	Type_1_diabetes
	0.83	0.672	1.766	0.016	141	C-reactive_protein_levels
	0.894	1	4.215	0.004	22	Uterine_fibroids
	1.202	0.566	2.415	0.003	76	Multiple_sclerosis
	1.312	0.23	1.706	0.011	196	Waist-hip_ratio
	0.626	0.52	2.214	0.018	61	Atrial_fibrillation
	2.983	0.189	5.409	0.038	8	Dupuytren's_disease
	0.541	0.317	2.262	0.014	70	Inflammatory_bowel_disease
	1.136	0.384	1.555	0.002	454	Mean_corpuscular_hemoglobin
	1.178	0.305	1.639	0.001	388	Mean_corpuscular_volume
	1.118	0.701	3.47	0.028	18	Basal_cell_carcinoma
	1.407	0.217	1.737	0.043	118	Mean_corpuscular_hemoglobin_concentration
	1.224	0.176	1.539	0.002	451	Red_blood_cell_count
	1.124	0.512	1.837	0	323	Eosinophil_counts
	2.983	0.189	5.409	0.038	8	Glaucoma
	1.118	0.749	2.578	0.047	27	Hypothyroidism
	1.796	0.05	1.808	0.049	90	Chronotype
	1.395	0.014	1.658	0	517	Heel_bone_mineral_density
	1.484	0.053	1.913	0.001	219	Waist-to-hip_ratio_adjusted_for_BMI
	1.29	0.256	1.654	0.022	175	Estimated_glomerular_filtration_rate
	1.309	0.284	1.634	0.032	157	Lung_function_(FVC)
	1.445	0.322	1.992	0.03	72	Balding_type_1
	0.876	1	2.209	0.024	56	Intelligence
	1.32	0.16	1.534	0.023	242	Hemoglobin_concentration
	1.656	0.125	2.01	0.033	77	Reticulocyte_fraction_of_red_cells
	0.674	0.657	2.949	0.001	57	Chronic_inflammatory_diseases_(ankylosing_spondylitis,_Crohn's_disease,_psoriasis,_primary_sclerosing_cholangitis,_ulcerative_colitis)_(pleiotropy)
	1.572	0.217	1.972	0.04	67	Eosinophil_percentage_of_white_cells
	1.277	0.572	5.409	0.038	8	Celiac_disease_and_Rheumatoid_arthritis
	1.278	0.729	3.008	0.028	24	Cutaneous_malignant_melanoma
	1.678	0.431	3.222	0.035	19	Monobrow
	1.709	0.119	2.263	0.01	75	Reticulocyte_count
	1.321	0.423	2.909	0	70	Sum_eosinophil_basophil_counts
	1.79	0.417	4.514	0.006	18	Cutaneous_melanoma_or_hair_colour
	2.236	0.411	13.526	0.009	5	Nonatopic_asthma_and/or_waist-to-hip_ratio_adjusted_for_BMI
	1.993	0.066	2.802	0.003	55	Eczema
	0.894	1	5.154	0.018	11	Chronic_obstructive_pulmonary_disease_or_high_blood_pressure_(pleiotropy)
	1.342	0.499	3.185	0.023	23	Allergic_rhinitis
	2.392	0.05	3.229	0.003	38	Hay_fever_and/or_eczema
	1.599	0.375	2.43	0.042	33	Brain_morphology_(min-P)
	1.678	0.431	3.222	0.035	19	Smoking_status
	1.603	0	2.053	0	914	Height
	1.726	0.001	1.78	0	319	Systolic_blood_pressure
	6.982	0.001	5.418	0.003	16	Glaucoma_(primary_open-angle)
	1.966	0.005	2.294	0	134	Male-pattern_baldness
	1.883	0.009	1.697	0.04	133	Hair_color
	17.927	0.001	9.017	0.016	6	Vertical_cup-disc_ratio
	2.101	0.044	3.161	0	58	Birth_weight
	2.055	0.017	2.069	0.017	86	Intraocular_pressure
	1.638	0.005	2.228	0	287	Lymphocyte_counts
	1.828	0.002	1.536	0.038	214	Lung_function_(FEV1/FVC)
	2.729	0.026	5.242	0	30	Nevus_count_or_cutaneous_melanoma
	11.95	0.003	6.762	0.026	7	Optic_cup_area
	3.779	0.004	3.805	0.004	27	Optic_disc_size
	2.245	0.017	2.26	0.016	60	Fat-free_mass
	5.288	0	3.16	0.015	27	Vertical_cup-disc_ratio_(multi-trait_analysis)
	7.472	0.003	7.522	0.003	11	Vertical_cup-disc_ratio_(adjusted_for_vertical_disc_diameter)
	2.157	0.001	2.172	0.001	140	Appendicular_lean_mass
Pituitary
	Z_Score enrichment (odds ratio)	Z_Score enrichment (p_value)	FUGUE enrichment (odds ratio)	FUGUE enrichment (p_value)	#_of_Genes	Trait
	0.777	1	3.511	0.009	25	Ulcerative_colitis
	1.99	0.271	3.384	0.018	22	Uterine_fibroids
	1.278	0.558	2.527	0.036	32	Sunburns
	0	1	5.409	0.038	8	Experiencing_mood_swings
	1.278	0.672	4.101	0.017	16	White_matter_microstructure_(radial_diusivities)
	2.983	0.189	5.409	0.038	8	White_matter_hyperintensities
Salivary_Gland
	Z_Score enrichment (odds ratio)	Z_Score enrichment (p_value)	FUGUE enrichment (odds ratio)	FUGUE enrichment (p_value)	#_of_Genes	Trait
	3.598	0	2.031	0.057	49	Prostate_cancer
	11.943	0.003	0	1	7	N-glycan_levels
	8.951	0.016	4.505	0.114	6	Esophageal_cancer_(squamous_cell)
	13.428	0.009	6.007	0.081	5	Breast_cancer_(early_onset)
	2.784	0.011	1.69	0.27	38	Blood_urea_nitrogen_levels
	4.479	0.013	2.253	0.184	15	Osteoarthritis_(hip)
	2.131	0.017	1.601	0.167	73	Balding_type_1
	5.37	0.039	1.286	0.57	8	IgG_N-glycosylation_phenotypes_(multivariate_analysis)
	5.37	0.039	3.003	0.187	8	Body_mass_index_variance
	2.988	0.018	0.333	0.357	28	Blood_protein_levels_in_cardiovascular_risk
	2.187	0.033	1.201	0.638	51	Subcortical_volume_(MOSTest)
	2.412	0.043	0	0.072	33	Macular_thickness
	1.117	0.749	2.578	0.047	27	Psoriasis
	1.884	0.283	3.185	0.023	23	Central_corneal_thickness
	1.548	0.084	1.748	0.021	136	Hair_color
	1.277	0.729	3.008	0.028	24	QRS_duration
	1.789	0.417	3.47	0.028	18	Cognitive_ability_(MTAG)
	2.313	0.054	2.71	0.013	39	Total_body_bone_mineral_density
	1.325	0.547	2.633	0.03	31	Nevus_count_or_cutaneous_melanoma
	0.931	1	2.1	0.039	53	Blond_vs._brown/black_hair_color
	1.788	0.471	9.016	0.016	6	Automobile_speeding_propensity
	0.496	0.714	4.167	0.009	19	Number_of_sexual_partners
Small_Intestine
	Z_Score enrichment (odds ratio)	Z_Score enrichment (p_value)	FUGUE enrichment (odds ratio)	FUGUE enrichment (p_value)	#_of_Genes	Trait
	2.934	0.001	1.771	0.128	61	Crohn's_disease
	4.484	0.007	1.803	0.416	18	Primary_biliary_cholangitis
	4.493	0	2.256	0.115	30	Type_1_diabetes
	3.981	0.035	1.638	0.378	13	Gallstone_disease
	2.028	0.021	1.694	0.12	76	Breast_cancer
	2.629	0.009	1.604	0.245	53	Systemic_lupus_erythematosus
	17.924	0.001	1.802	0.468	6	Graves'_disease
	2.115	0.01	0.691	0.468	84	Urate_levels
	6.716	0.026	0	1	7	Leprosy
	8.96	0.005	1.287	0.569	8	Liver_enzyme_levels_(gamma-glutamyl_transferase)
	1.701	0.002	1.437	0.043	278	Monocyte_count
	2.243	0.03	0.782	0.815	50	Serum_uric_acid_levels
	3.981	0.035	0	0.633	13	Smoking_behaviour_(cigarettes_smoked_per_day)
	2.862	0.001	1.039	0.828	58	Urinary_metabolite_levels_in_chronic_kidney_disease
	5.602	0.007	1.638	0.378	13	Rheumatoid_arthritis_(ACPA-positive)
	13.434	0.009	2.252	0.409	5	Benign_prostatic_hyperplasia_and_lower_urinary_tract_symptoms
	6.716	0.026	3.606	0.15	7	Itch_intensity_from_mosquito_bite
	6.716	0.026	1.501	0.522	7	Mosquito_bite_size
	2.147	0.009	0.829	0.854	83	Platelet_distribution_width
	8.96	0.005	0	1	8	C-reactive_protein_levels_or_LDL-cholesterol_levels_(pleiotropy)
	6.716	0.026	1.501	0.522	7	C-reactive_protein_levels_or_total_cholesterol_levels_(pleiotropy)
	4.481	0.013	0	0.39	15	Urinary_metabolite_modules_(eigenmetabolites)_in_chronic_kidney_disease
	5.372	0.039	3.004	0.187	8	Glaucoma_(multi-trait_analysis)
	3.53	0.001	1.325	0.588	39	Autoimmune_thyroid_disease
	3.734	0.023	2.776	0.082	17	Hyperuricemia
	13.458	0	2.253	0.264	10	Autoimmune_traits_(pleiotropy)
	2.239	0.1	2.851	0.033	25	Ulcerative_colitis
	1.627	0.326	4.79	0.001	26	Psoriasis
	1.186	0.604	1.999	0.014	94	Asthma
	1.211	0.205	1.728	0	455	Mean_corpuscular_hemoglobin
	0.918	0.731	1.515	0.007	386	Mean_corpuscular_volume
	1.391	0.051	1.675	0.001	329	Eosinophil_counts
	1.626	0.382	4.01	0.034	13	Inflammatory_skin_disease
	2.237	0.266	6.017	0.013	10	Psoriasis_vulgaris
	1.789	0.344	6.45	0.004	12	Albumin-globulin_ratio
	1.118	0.701	3.472	0.028	18	Colorectal_cancer_or_advanced_adenoma
	0	1	6.765	0.026	7	Mood_instability
	0.745	1	5.644	0.006	13	Red_vs._brown/black_hair_color
	1.279	0.435	1.993	0.03	72	Eosinophil_percentage_of_granulocytes
	1.193	0.549	1.937	0.042	68	Eosinophil_percentage_of_white_cells
	0.744	0.816	2.152	0.035	52	Neutrophil_percentage_of_granulocytes
	0.963	1	2.384	0.005	72	Sum_eosinophil_basophil_counts
	0.576	0.769	2.431	0.041	33	Low_tan_response
	1.491	0.463	5.566	0.001	21	Asthma_(adult_onset)
	1.558	0.253	2.313	0.02	54	Eczema
	1.491	0.521	3.616	0.005	28	Respiratory_diseases
	1.535	0.299	2.542	0.018	41	Atopic_asthma
	0.812	1	3.01	0.027	24	Allergic_rhinitis
	1.356	0.584	2.805	0.011	38	Hay_fever_and/or_eczema
	2.639	0.001	2.866	0	75	Multiple_sclerosis
	2.944	0	2.1	0.024	69	Inflammatory_bowel_disease
	5.119	0.019	5.157	0.018	11	Chronic_lymphocytic_leukemia
	3.586	0.015	3.612	0.014	21	Vitiligo
	2.885	0.01	2.492	0.027	37	Rheumatoid_arthritis
	7.689	0.001	4.01	0.034	13	Systemic_sclerosis
	8.955	0.016	9.021	0.016	6	Chronic_hepatitis_B_infection
	1.9	0	1.591	0.007	289	Lymphocyte_counts
	2.1	0.044	2.36	0.013	58	Lymphocyte_percentage_of_white_cells
	3.854	0	3.015	0.005	40	Neutrophil_percentage_of_white_cells
	2.361	0.025	3.365	0.001	48	Allergic_disease_(asthma,_hay_fever_or_eczema)
	11.208	0.001	7.221	0.008	9	Asthma_or_allergic_disease_(pleiotropy)
	2.862	0.001	3.765	0	58	Chronic_inflammatory_diseases_(ankylosing_spondylitis,_Crohn's_disease,_psoriasis,_primary_sclerosing_cholangitis,_ulcerative_colitis)_(pleiotropy)
	5.71	0.001	3.472	0.028	18	Autoimmune_traits
Spleen
	Z_Score enrichment (odds ratio)	Z_Score enrichment (p_value)	FUGUE enrichment (odds ratio)	FUGUE enrichment (p_value)	#_of_Genes	Trait
	5.12	0.019	2.003	0.302	11	Melanoma
	1.754	0.023	1.495	0.118	141	Diastolic_blood_pressure
	5.603	0.007	1.638	0.378	13	Blood_pressure
	2.987	0.044	2.255	0.133	20	Red_blood_cell_traits
	5.973	0.013	3.865	0.07	10	Chronic_lymphocytic_leukemia
	8.956	0.016	4.508	0.114	6	Graves'_disease
	3.673	0.003	2.166	0.121	31	Hypertension
	4.892	0.005	1.932	0.238	17	Non-albumin_protein_levels
	8.956	0.016	4.508	0.114	6	Esophageal_cancer_(squamous_cell)
	8.961	0.005	3.005	0.187	8	Primary_sclerosing_cholangitis
	3.513	0.003	0.932	1	32	Mean_arterial_pressure
	2.988	0.028	2.375	0.085	24	Alzheimer's_disease_or_family_history_of_Alzheimer's_disease
	5.12	0.019	3.382	0.089	11	Albumin-globulin_ratio
	4.479	0.026	0.819	1	12	Serum_total_protein_level
	2.45	0.011	1.504	0.264	56	Lymphocyte_percentage_of_white_cells
	3.097	0.004	1.64	0.277	39	Neutrophil_percentage_of_white_cells
	7.168	0.008	4.51	0.053	9	Asthma_or_allergic_disease_(pleiotropy)
	2.136	0.036	1.641	0.24	52	Sum_neutrophil_eosinophil_counts
	2.872	0.001	1.532	0.283	62	Granulocyte_percentage_of_myeloid_white_cells
	3.385	0	1.837	0.054	77	Monocyte_percentage_of_white_cells
	2.733	0.001	1.778	0.076	73	High_light_scatter_reticulocyte_count
	4.187	0.005	2.004	0.27	22	Mouth_ulcers
	8.956	0.016	1.802	0.468	6	IgM_levels
	2.692	0.014	1.975	0.105	39	Hay_fever_and/or_eczema
	2.988	0.028	1.803	0.294	24	Medication_use_(calcium_channel_blockers)
	5.98	0.002	3.281	0.055	15	Medication_use_(beta_blocking_agents)
	1.006	1	2.139	0.007	89	HDL_cholesterol
	2.132	0.177	2.709	0.04	26	Ulcerative_colitis
	2.132	0.177	4.79	0.001	26	Psoriasis
	1.212	0.23	1.855	0	387	Mean_corpuscular_volume
	1.174	0.3	1.631	0.001	450	Red_blood_cell_count
	2.441	0.16	3.609	0.044	14	Celiac_disease
	1.012	1	2.072	0.045	59	Birth_weight
	3.837	0.071	13.559	0	10	Psoriasis_vulgaris
	1.789	0.344	4.512	0.026	12	Advanced_age-related_macular_degeneration
	1.411	0.147	2.243	0	162	Triglyceride_levels
	0.526	1	4.517	0.006	18	Cognitive_ability_(MTAG)
	2.065	0.213	4.104	0.017	16	Coronary_artery_disease_(myocardial_infarction,_percutaneous_transluminal_coronary_angioplasty,_coronary_artery_bypass_grafting,_angina_or_chromic_ischemic_heart_disease)
	1.187	0.444	1.626	0.029	171	HDL_cholesterol_levels
	0	1	6.766	0.026	7	Waist-to-hip_ratio_adjusted_for_BMI_(joint_analysis_for_main_effect_and_physical_activity_interaction)
	1.988	0.305	5.157	0.018	11	Primary_biliary_cirrhosis
	1.469	0.237	2.027	0.027	71	Eosinophil_percentage_of_granulocytes
	1.682	0.122	2.043	0.02	76	Reticulocyte_fraction_of_red_cells
	1.641	0.077	1.892	0.016	110	Plateletcrit
	1.39	0.313	1.973	0.039	67	Eosinophil_percentage_of_white_cells
	4.475	0.115	9.022	0.016	6	C-reactive_protein_levels_or_triglyceride_levels_(pleiotropy)
	1.644	0.161	2.426	0.004	71	Sum_eosinophil_basophil_counts
	0	0.165	3.01	0.027	24	Macrophage_inflammatory_protein_1b_levels
	0	0.248	3.472	0.028	18	Number_of_sexual_partners
	1.789	0.344	4.512	0.026	12	Nonatopic_asthma
	1.626	0.382	4.011	0.034	13	White_matter_microstructure_(mean_diusivities)
	1.492	0.393	2.677	0.02	35	Cognitive_performance
	2.444	0.056	3.616	0.005	28	Medication_use_(thyroid_preparations)
	2.237	0.266	6.017	0.013	10	Medication_use_(adrenergics,_inhalants)
	3.001	0	3.023	0	64	Crohn's_disease
	4.139	0.009	4.169	0.009	19	Primary_biliary_cholangitis
	4.279	0.001	3.7	0.003	31	Type_1_diabetes
	4.479	0.026	6.451	0.004	12	Alzheimer's_disease_(late_onset)
	1.845	0	1.859	0	326	Mean_platelet_volume
	3.549	0	3.809	0	78	Multiple_sclerosis
	1.796	0.04	1.949	0.016	96	Asthma
	3.004	0	2.384	0.005	72	Inflammatory_bowel_disease
	1.565	0.001	2.393	0	456	Mean_corpuscular_hemoglobin
	3.554	0	3.581	0	53	Systemic_lupus_erythematosus
	1.671	0	1.714	0	432	Platelet_count
	1.697	0	1.879	0	407	White_blood_cell_count
	3.586	0.015	3.613	0.014	21	Vitiligo
	4.151	0	3.231	0.003	38	Rheumatoid_arthritis
	2.467	0	2.391	0	326	Eosinophil_counts
	14.375	0	7.746	0.001	13	Systemic_sclerosis
	3.419	0.006	4.765	0	29	Hypothyroidism
	8.956	0.016	9.022	0.016	6	Chronic_hepatitis_B_infection
	13.435	0.009	36.116	0	5	Tuberculosis
	2.146	0	1.667	0.004	278	Monocyte_count
	2.988	0.028	3.721	0.007	24	Offspring_birth_weight
	2.152	0	2.118	0	288	Lymphocyte_counts
	4.98	0.009	3.609	0.044	14	Rheumatoid_arthritis_(ACPA-positive)
	1.741	0.002	1.807	0.001	254	Neutrophil_count
	8.998	0	5.168	0.001	22	Systolic_blood_pressure_(cigarette_smoking_interaction)
	8.993	0	4.867	0.002	20	Diastolic_blood_pressure_(cigarette_smoking_interaction)
	3.706	0	3.018	0.002	48	Allergic_disease_(asthma,_hay_fever_or_eczema)
	5.373	0.039	9.027	0.005	8	Systemic_seropositive_rheumatic_diseases_(Systemic_sclerosis_or_systemic_lupus_erythematosus_or_rheumatoid_arthritis_or_idiopathic_inflammatory_myopathies)
	2.062	0.02	1.896	0.05	75	High_light_scatter_reticulocyte_percentage_of_red_cells
	2.245	0.017	3.894	0	60	Chronic_inflammatory_diseases_(ankylosing_spondylitis,_Crohn's_disease,_psoriasis,_primary_sclerosing_cholangitis,_ulcerative_colitis)_(pleiotropy)
	8.961	0.005	9.027	0.005	8	Celiac_disease_and_Rheumatoid_arthritis
	2.096	0.018	2.5	0.003	74	Reticulocyte_count
	2.248	0.008	2.089	0.014	80	Basophil_count
	5.373	0.039	5.412	0.038	8	White_matter_hyperintensities
	3.293	0	2.738	0.003	56	Eczema
	11.243	0	9.054	0	18	Autoimmune_traits
	4.5	0	5.675	0	39	Autoimmune_thyroid_disease
	2.906	0.004	2.584	0.012	45	Medication_use_(agents_acting_on_the_renin-angiotensin_system)
	8.966	0.002	13.559	0	10	Autoimmune_traits_(pleiotropy)
	3.989	0.003	4.019	0.003	26	Medication_use_(diuretics)
Uterus
	Z_Score enrichment (odds ratio)	Z_Score enrichment (p_value)	FUGUE enrichment (odds ratio)	FUGUE enrichment (p_value)	#_of_Genes	Trait
	1.634	0.011	1.222	0.323	235	Type_2_diabetes
	1.914	0.049	1.577	0.171	74	Breast_cancer
	2.483	0	1.646	0.054	130	Male-pattern_baldness
	4.482	0.026	3.006	0.111	12	Multiple_myeloma
	1.526	0.038	1.25	0.3	214	Waist_circumference_adjusted_for_body_mass_index
	1.547	0.039	1.492	0.067	191	Pulse_pressure
	2.891	0	1.684	0.111	70	Balding_type_1
	2.415	0.043	1.243	0.567	33	Myopia_(age_of_diagnosis)
	22.436	0	3.606	0.15	7	Insomnia_symptoms_(never/rarely_vs._usually)
	2.058	0.046	1.415	0.379	59	Fat-free_mass
	5.123	0.019	3.382	0.089	11	Chronic_obstructive_pulmonary_disease_or_high_blood_pressure_(pleiotropy)
	1.84	0.023	1.608	0.101	106	Brain_morphology_(MOSTest)
	2.991	0.018	1.081	0.756	28	Age_at_menopause
	1.329	0.186	1.594	0.029	194	Waist-hip_ratio
	1.409	0.017	1.561	0.002	453	Red_blood_cell_count
	1.303	0.311	1.781	0.019	134	Hair_color
	1.434	0.376	2.616	0.006	58	Birth_weight
	2.985	0.188	5.413	0.038	8	Femoral_neck_bone_mineral_density
	5.971	0.082	13.534	0.009	5	Bone_properties_(heel)
	1.261	0.1	1.724	0	514	Heel_bone_mineral_density
	1.258	0.197	2.096	0	285	Lymphocyte_counts
	1.358	0.141	1.652	0.012	221	Waist-to-hip_ratio_adjusted_for_BMI
	0	1	9.022	0.016	6	Mental_health_study_participation_(completed_survey)
	1.254	0.51	2.413	0.012	57	Intelligence
	1.254	0.51	2.162	0.026	57	Lymphocyte_percentage_of_white_cells
	1.491	0.524	6.766	0.026	7	Waist-to-hip_ratio_adjusted_for_BMI_x_sex_x_age_interaction_(4df_test)
	2.687	0.135	4.011	0.034	13	Cancer_(pleiotropy)
	1.422	0.156	1.894	0.007	139	Appendicular_lean_mass
	2.985	0.188	5.413	0.038	8	White_matter_hyperintensities
	2.49	0.074	3.187	0.022	23	Allergic_rhinitis
	1.919	0.241	3.762	0.022	17	Smoking_status
	2.495	0.022	2.198	0.044	46	Allergic_disease_(asthma,_hay_fever_or_eczema)
	1.614	0.013	1.52	0.03	244	Hemoglobin_concentration
	5.376	0.039	9.028	0.005	8	TPE_interval_(resting)
	4.482	0.026	9.038	0.001	12	Fractures
	3.457	0.002	3.014	0.008	36	Body_fat_distribution_(trunk_fat_ratio)
	3.265	0.008	2.749	0.026	30	Body_fat_distribution_(leg_fat_ratio)
Vagina
	Z_Score enrichment (odds ratio)	Z_Score enrichment (p_value)	FUGUE enrichment (odds ratio)	FUGUE enrichment (p_value)	#_of_Genes	Trait
	4.186	0.005	1.423	0.478	22	Central_corneal_thickness
	4.073	0.017	2.08	0.21	16	Lumbar_spine_bone_mineral_density
	2.048	0.026	1.684	0.111	70	Asthma_(childhood_onset)
	2.485	0.008	1.19	0.664	60	Serum_25-Hydroxyvitamin_D_levels
	2.853	0.022	0.667	1	29	HDL_cholesterol_levels_in_current_drinkers
	6.716	0.026	3.605	0.15	7	Itch_intensity_from_mosquito_bite
	6.716	0.026	1.501	0.522	7	Mosquito_bite_size
	4.073	0.017	1.287	0.67	16	White_matter_microstructure_(radial_diusivities)
	5.372	0.039	1.287	0.569	8	White_matter_hyperintensities
	4.497	0	2.179	0.085	36	Body_fat_distribution_(trunk_fat_ratio)
	1.081	0.461	1.729	0	912	Height
	2.558	0.1	3.471	0.028	18	Lung_cancer
	1.988	0.305	5.156	0.018	11	Melanoma
	1.028	0.851	1.816	0	320	Systolic_blood_pressure
	0.425	0.719	3.386	0.018	22	Uterine_fibroids
	1.404	0.235	1.948	0.016	96	Asthma
	1.004	1	1.62	0.022	198	Waist-hip_ratio
	0.615	0.522	2.17	0.03	62	Atrial_fibrillation
	0.929	0.693	1.813	0	456	Mean_corpuscular_hemoglobin
	0.889	0.549	1.86	0	386	Mean_corpuscular_volume
	1.202	0.566	2.226	0.011	76	Breast_cancer
	1.064	0.691	1.652	0	452	Red_blood_cell_count
	1.509	0.108	1.813	0.018	132	Hair_color
	1.052	0.826	2.412	0.012	57	Birth_weight
	1.081	0.641	1.619	0.004	325	Eosinophil_counts
	0.894	1	2.431	0.041	33	Thyroid_stimulating_hormone_levels
	2.982	0.189	9.026	0.005	8	Femoral_neck_bone_mineral_density
	0.929	0.904	1.624	0.021	191	Pulse_pressure
	1.132	0.373	1.733	0	518	Heel_bone_mineral_density
	1.679	0.271	3.231	0.003	38	Total_body_bone_mineral_density
	0.769	0.277	1.727	0.001	289	Lymphocyte_counts
	0.357	0.51	2.708	0.04	26	White_blood_cell_count_(basophil)
	0	1	5.412	0.038	8	Experiencing_mood_swings
	1.031	1	3.443	0.006	29	Nevus_count_or_cutaneous_melanoma
	1.529	0.33	2.379	0.025	48	Allergic_disease_(asthma,_hay_fever_or_eczema)
	2.236	0.266	6.016	0.013	10	Breast_cancer_(estrogen-receptor_negative)
	0.941	1	3.612	0.014	21	Keratinocyte_cancer_(MTAG)
	1.667	0.166	2.204	0.032	51	Blond_vs._brown/black_hair_color
	2.357	0.087	3.72	0.007	24	Adventurousness
	1.626	0.382	7.745	0.001	13	Cancer_(pleiotropy)
	1.136	0.692	2.223	0.015	71	Sum_eosinophil_basophil_counts
	0.595	0.349	1.919	0.037	80	Basophil_count
	0	1	9.021	0.016	6	Automobile_speeding_propensity
	1.377	0.387	2.504	0.007	60	Fat-free_mass
	1.65	0.213	2.259	0.04	45	General_risk_tolerance_(MTAG)
	1.073	0.777	1.782	0.016	140	Appendicular_lean_mass
	1.789	0.344	4.512	0.026	12	Fractures
	5.966	0.082	13.532	0.009	5	Adult_onset_asthma_and/or_BMI
	1.753	0.118	2.525	0.01	55	Eczema
	1.052	0.79	2.409	0.05	38	Age_of_smoking_initiation_(MTAG)
	2.109	0.067	2.826	0.007	42	Atopic_asthma
	2.984	0.112	4.512	0.026	12	Nonatopic_asthma
	2.357	0.087	3.72	0.007	24	Allergic_rhinitis
	1.788	0.471	9.021	0.016	6	Reaction_time
	1.22	0.635	2.259	0.029	50	Subcortical_volume_(MOSTest)
	1.192	0.686	3.761	0.022	17	Medication_use_(drugs_used_in_diabetes)
	3.837	0.071	6.016	0.013	10	Medication_use_(adrenergics,_inhalants)
	2.213	0.001	2.017	0.003	132	Male-pattern_baldness
	2.012	0.028	2.223	0.015	71	Balding_type_1
	5.372	0.039	5.412	0.038	8	Squamous_cell_lung_carcinoma
	11.947	0.003	12.035	0.003	7	Insomnia_symptoms_(never/rarely_vs._usually)
	5.372	0.039	5.412	0.038	8	TPE_interval_(resting)
	3.848	0.002	2.749	0.026	30	Body_fat_distribution_(leg_fat_ratio)
