# Supplementary material for: Prioritizing and characterizing functionally relevant genes across human tissues
Source: PLoS Comput Biol. 2021 Jul 16;17(7):e1009194. doi: 10.1371/journal.pcbi.1009194 (PMC8284802; doi:10.1371/journal.pcbi.1009194)
Supplement: S5 Table — GENES: number of genes in top 5% TRGs. F: Fraction of TRGs covered by clusters. F_r: Expected fraction. Std(F_r): Standard deviation of expected fraction. Z-SCORE(F): Z-score of F. P-value(F): Empirical p-value of F. (XLSX) [file pcbi.1009194.s009.xlsx]

## Sheet: Table S5
Cluster defined as at least 5 genes with no more than 500kb between consecutive genes
TISSUE	GENES	F	F_r	std(F_r)	Z-SCORE(F)	P-value(F_r)		Supplementary Table S5. Clustering statistics. GENES: number of genes in top 5% TRGs. F: Fraction of TRGs covered by clusters. F_r: Expected fraction. Std(F_r): Standard deviation of extected fraction. Z-SCORE(F): Z-score of F. P-value(F): Epiricial p-value of F.
Brain	770	0.074	0.0448	0.0163	1.79275	0.039
Bladder	721	0.0444	0.0345	0.0154	0.64414	0.261
Liver	744	0.082	0.0379	0.015	2.94735	0.0025
Nerve	750	0.08	0.0371	0.0149	2.87752	0.0045
Spleen	757	0.1004	0.0536	0.0186	2.51814	0.0065
Blood_Vessel	740	0.0446	0.037	0.0155	0.49037	0.3
Colon	749	0.0814	0.0402	0.0152	2.70712	0.0055
Blood	739	0.1042	0.0544	0.018	2.76529	0.0045
Pituitary	767	0.0548	0.0441	0.0165	0.64787	0.2435
Stomach	752	0.0399	0.0383	0.0159	0.10293	0.4385
Prostate	760	0.1171	0.0444	0.0169	4.30799	0
Ovary	752	0.0559	0.0476	0.016	0.52038	0.3105
Thyroid	757	0.0793	0.0422	0.0161	2.30184	0.0195
Muscle	742	0.058	0.0364	0.0152	1.42112	0.085
Breast	761	0.0631	0.0395	0.0154	1.53131	0.069
Kidney	770	0.0545	0.0418	0.0155	0.81677	0.1935
Small_Intestine	756	0.0833	0.0449	0.0166	2.32052	0.0205
Adipose_Tissue	756	0.0331	0.0351	0.0145	-0.13872	0.5385
Salivary_Gland	766	0.0366	0.0365	0.015	0.00767	0.4665
Esophagus	750	0.0707	0.0437	0.0155	1.74563	0.044
Testis	775	0.0606	0.0536	0.0161	0.43299	0.3265
Vagina	757	0.0489	0.0383	0.0154	0.68847	0.231
Heart	757	0.0383	0.0345	0.0156	0.24558	0.367
Cervix_Uteri	744	0.0403	0.0377	0.0148	0.17589	0.3965
Pancreas	763	0.0682	0.0458	0.0153	1.46436	0.0835
Adrenal_Gland	754	0.0252	0.0328	0.0143	-0.53498	0.6885
Fallopian_Tube	672	0.0818	0.0524	0.0172	1.71176	0.05
Skin	743	0.0431	0.0333	0.0147	0.6681	0.2565
Uterus	745	0.0752	0.0407	0.0154	2.24084	0.015
Lung	753	0.0637	0.0458	0.0162	1.10783	0.1435
Cluster defined as at least 3 genes with no more than 500kb between consecutive genes
TISSUE	GENES	F	F_r	std(F_r)	Z-SCORE(F)	P-value(F_r)
Brain	770	0.2234	0.1866	0.0213	1.72628	0.041
Bladder	721	0.1692	0.1646	0.0222	0.2058	0.419
Liver	744	0.2769	0.1733	0.0212	4.89751	0
Nerve	750	0.176	0.1647	0.0216	0.52142	0.309
Spleen	757	0.317	0.1998	0.0214	5.48413	0
Blood_Vessel	740	0.1757	0.1722	0.0211	0.16613	0.426
Colon	749	0.2657	0.175	0.0218	4.1612	0
Blood	739	0.2828	0.2024	0.0223	3.59732	0
Pituitary	767	0.2647	0.1853	0.0223	3.56219	0
Stomach	752	0.2048	0.175	0.0209	1.42267	0.084
Prostate	760	0.2934	0.186	0.0221	4.85462	0
Ovary	752	0.2221	0.1851	0.0209	1.76753	0.0375
Thyroid	757	0.2232	0.1819	0.0209	1.97511	0.028
Muscle	742	0.2655	0.1732	0.0213	4.3271	0
Breast	761	0.1551	0.1793	0.021	-1.15272	0.8665
Kidney	770	0.226	0.182	0.022	1.99573	0.0215
Small_Intestine	756	0.2685	0.1846	0.0224	3.74664	0
Adipose_Tissue	756	0.1759	0.166	0.0223	0.44269	0.3335
Salivary_Gland	766	0.1684	0.1694	0.0204	-0.05031	0.52
Esophagus	750	0.22	0.1816	0.0213	1.8014	0.044
Testis	775	0.2413	0.191	0.0209	2.41128	0.0085
Vagina	757	0.1691	0.1697	0.022	-0.02805	0.5115
Heart	757	0.1678	0.1624	0.0211	0.25733	0.409
Cervix_Uteri	744	0.1895	0.1692	0.0215	0.9459	0.1755
Pancreas	763	0.2123	0.1801	0.0208	1.55178	0.061
Adrenal_Gland	754	0.2241	0.1639	0.0211	2.85804	0.0035
Fallopian_Tube	672	0.2336	0.1873	0.0222	2.08279	0.0165
Skin	743	0.175	0.1596	0.0211	0.73091	0.222
Uterus	745	0.204	0.1765	0.0211	1.30414	0.088
Lung	753	0.1979	0.1835	0.021	0.68635	0.2415
