# Supplementary material for: Prioritizing and characterizing functionally relevant genes across human tissues
Source: PLoS Comput Biol. 2021 Jul 16;17(7):e1009194. doi: 10.1371/journal.pcbi.1009194 (PMC8284802; doi:10.1371/journal.pcbi.1009194)
Supplement: S7 Table — The top table considers all DEGs, the middle table considers only the DEGs upregulated in tumor relative to normal, and the bottom table considers only the genes downregulated in tumor. Columns are self-explanatory. (XLSX) [file pcbi.1009194.s011.xlsx]

## Sheet: Table S7
Cancer	Tissue	#genes	#TRGs	DEG and TRG	TRG and not DEG	#DEGs	#non_DEGs	odds_ratio	Fisher p-value
											Supplementary Table S7: DEG statistics: Each table estimates the significant of overlap between TRGs and DEGs. Top table consideres all DEGs, middle table considers only the DEGs upregulated in tumor relative to normal, and the bottom table considers ony the genes downregulated in tumor. Columns are self-explanatory.
ALL DEGs
BLAD	Bladder	14437	721	349	372	6597	7840	1.114941460846491	0.156643
BRCA	Breast	15244	761	580	181	11333	3911	1.1058401295195714	0.268267
CESC	Cervix_Uteri	14896	744	230	514	3191	11705	1.64138073155653	3.95e-09
COAD	Colon	15000	749	569	180	10657	4343	1.2882336075401666	0.0037425
ESCA	Esophagus	15011	750	185	565	4042	10969	0.8885748315256182	0.176795
GBM	Brain	15413	770	431	339	6314	9099	1.832173761916909	3.85e-16
KICH	Kidney	15417	770	514	256	9606	5811	1.2145948821049344	0.0131372
KIRC	Kidney	15417	770	523	247	10963	4454	0.8602516894330987	0.0612788
KIRP	Kidney	15417	770	384	386	8826	6591	0.7429016248507413	6.47e-05
LIHC	Liver	14902	744	538	206	8964	5938	1.7300290698933816	1.39e-11
LUAD	Lung	15066	753	553	200	9978	5088	1.4099338544798556	3.73e-05
LUSC	Lung	15066	753	602	151	10934	4132	1.5066097972543266	5.44e-06
PAAD	Pancreas	15278	763	5	758	250	15028	0.39651715039577834	0.0359227
PCPG	Adrenal_Gland	15086	754	339	415	3222	11864	3.0078571268313476	1e-44
PRAD	Prostate	15209	760	522	238	9391	5818	1.3587996374143312	0.00010747
SKCM	Skin	14880	743	2	741	585	14295	0.06595383923319147	2.63e-10
STAD	Stomach	15055	752	418	334	7994	7061	1.1054316186241477	0.190038
THCA	Thyroid	15164	757	486	271	9257	5907	1.1443626783680605	0.0855037
UCEC	Uterus	14915	745	495	250	8063	6852	1.682619372442019	2.63e-11
UP in Tumor
BLAD	Bladder	14437	721	204	517	3346	11091	1.3079296738159019	0.00186386
BRCA	Breast	15244	761	399	362	6102	9142	1.6513279768792408	1.79e-11
CESC	Cervix_Uteri	14896	744	34	710	801	14095	0.8426614619050131	0.402706
COAD	Colon	15000	749	243	506	4909	10091	0.9871813246139018	0.904729
ESCA	Esophagus	15011	750	52	698	1110	13901	0.9329771031776762	0.720159
GBM	Brain	15413	770	95	675	2533	12880	0.7156497199923967	0.00223027
KICH	Kidney	15417	770	382	388	4596	10821	2.318029797313666	6.15e-29
KIRC	Kidney	15417	770	265	505	5256	10161	1.0144615488946156	0.845721
KIRP	Kidney	15417	770	210	560	3656	11761	1.2063388949671772	0.027111
LIHC	Liver	14902	744	88	656	4397	10505	0.3204929081358132	3.08e-29
LUAD	Lung	15066	753	197	556	5010	10056	0.7111790806875458	4.17e-05
LUSC	Lung	15066	753	221	532	5583	9483	0.7056003119028091	1.65e-05
PAAD	Pancreas	15278	763	4	759	24	15254	3.349582784365393	0.0419581
PCPG	Adrenal_Gland	15086	754	18	736	735	14351	0.47751774622892634	0.00108964
PRAD	Prostate	15209	760	362	398	4658	10551	2.060248645546323	1.41e-21
SKCM	Skin	14880	743	0	743	2	14878	0.0	1
STAD	Stomach	15055	752	299	453	5322	9733	1.207104418080474	0.0154713
THCA	Thyroid	15164	757	176	581	4019	11145	0.8400373612603472	0.0470246
UCEC	Uterus	14915	745	101	644	3576	11339	0.497293464365612	5.07e-12
DOWN in Tumor
BLAD	Bladder	14437	721	145	576	3251	11186	0.8661704518267883	0.142947
BRCA	Breast	15244	761	181	580	5231	10013	0.5973516634915194	7.98e-10
CESC	Cervix_Uteri	14896	744	196	548	2390	12506	1.871526738539535	4.04e-12
COAD	Colon	15000	749	326	423	5748	9252	1.2404980825893188	0.00495992
ESCA	Esophagus	15011	750	133	617	2932	12079	0.8880419713395583	0.237364
GBM	Brain	15413	770	336	434	3781	11632	2.381755978534438	2.44e-29
KICH	Kidney	15417	770	132	638	5010	10407	0.429774932892835	7.13e-21
KIRC	Kidney	15417	770	258	512	5707	9710	0.8573558239880849	0.0508997
KIRP	Kidney	15417	770	174	596	5170	10247	0.5786409720509392	1e-10
LIHC	Liver	14902	744	450	294	4567	10335	3.4637349575258174	9.29e-60
LUAD	Lung	15066	753	356	397	4968	10098	1.8226919285948966	2.49e-15
LUSC	Lung	15066	753	381	372	5351	9715	1.8594730559859176	2.09e-16
PAAD	Pancreas	15278	763	1	762	226	15052	0.08740389752165935	0.00039471
PCPG	Adrenal_Gland	15086	754	321	433	2487	12599	3.7555835378610807	5.68e-60
PRAD	Prostate	15209	760	160	600	4733	10476	0.5902387492076907	1.63e-09
SKCM	Skin	14880	743	2	741	583	14297	0.06618935516651504	2.52e-10
STAD	Stomach	15055	752	119	633	2672	12383	0.871229697004096	0.185911
THCA	Thyroid	15164	757	310	447	5238	9926	1.3142044925527017	0.00037041
UCEC	Uterus	14915	745	394	351	4487	10428	2.6087595884787773	2.25e-36
